# Supplementary material for: Whole-exome sequencing association study reveals genetic effects on tumor microenvironment components in nasopharyngeal carcinoma
Source: J Clin Invest. 2025 Jan 2;135(1):e182768. doi: 10.1172/JCI182768 (PMC11684818; doi:10.1172/JCI182768)
Supplement: Supplemental tables 1-21 [file jci-135-182768-s146.xlsx]

## Sheet: S1
Table S1. Clinical features of discovery and replication patient collections
Cohort	Discovery				Replication
	GD-SYSUCC		SG		HK		GD-ZS
N(case)	2125		569		2334		1941
Female	563 (26.5%)		152 (26.7%)		616(26.4%)		551 (28.4%)
Male	1562 (73.5%)		417 (73.3%)		1718(73.6%)		1390 (71.6%)
Age (mean ± SD)	46.1(±11.6)		49.7 (±11.0)		51.9 (±12.1)		50.41 (±12.1)
T version	AJCC 7th (N=1774)	Unknown (N=351)	AJCC 7th (N=562)	Unknown (N=7)	AJCC 7th (N=1938)	Unknown (N=396)	2008 China (N=477)	AJCC 8th (N=1282)	Unknown (N=182)
T0	Not applicable	No applicable	Not applicable	No applicable	Not applicable	No applicable	Not applicable	2 (0.2%)	No applicable
T1	195 (11.0%)		195 (34.7%)		341 (17.6%)		110 (23.1%)	356 (27.8%)
T2	342 (19.3%)		146 (26.0%)		332 (17.1%)		121 (25.4)	261 (20.4%)
T3	858 (48.4%)		136 (24.2%)		960 (49.5%)		153 ( 32.1%)	450 (35.1%)
T4	379 (21.4%)		85 (15.1%)		305 (15.7%)		93 (19.5%)	213 (16.6%)
N version	AJCC 7th (N=1774)	Unknown (N=351)	AJCC 7th (N=563)	Unknown (N=6)	AJCC 7th (N=1978)	Unknown (N=356)	2008 China (N=477)	AJCC 8th (N=1282)	Unknown (N=182)
N0	362 (20.4%)	No applicable	97 (17.2%)	No applicable	237 (12.0%)	No applicable	50 (10.5%)	180 (14.0%)	No applicable
N1	567 (32.0%)		210 (37.3%)		549 (27.8%)		154 (32.3%)	395 (30.8)
N2	698 (39.3%)		188 (33.4%)		943 (47.7%)		237 (49.7%)	502 (39.2%)
N3	147 (8.3%)		68 (12.1%)		249 (12.6%)		36 (7.5%)	205 (16.0%)
M version	AJCC 7th (N=1774)	Unknown (N=351)	AJCC 7th (N=563)	Unknown (N=6)	AJCC 7th (N=1984)	Unknown (N=350)	2008 China (N=477)	AJCC 8th (N=1282)	Unknown (N=182)
M0	1721(97.0%)	No applicable	547 (97.2%)	No applicable	1879 (94.7%)	No applicable	468 (98.1%)	1194 (93.1%)	No applicable
M1	53 (3.0%)		16 (2.8%)		105 (5.3%)		9 (1.9%)	88 (6.9%)
Stage version	AJCC 7th (N=1774)	Unknown (N=351)	AJCC 7th (N=563)	Unknown (N=6)	AJCC 7th (N=1928)	Unknown (N=406)	2008 China (N=477)	AJCC 8th (N=1282)	Unknown (N=182)
I	75 (4.2%)	No applicable	58 (10.3%)	No applicable	90 (4.7%)	No applicable	17 (3.6%)	105 (8.2%)	No applicable
II	241(13.6%)		153 (27.2%)		277 (14.4%)		86 (18.0%)	207 (16.1%)
III	956 (53.9%)		199 (35.3%)		1045 (54.2%)		250 (52.4%)	560 (43.7%)
IVA	397 (22.4%)		71 (12.6%)		234 (12.1%)		115 (24.1%)	322 ( 25.1%)
IVB	76 (4.3%)		66 (11.7%)		184 (9.5%)		9 (1.9%)	88 ( 6.9%)
IVC	29 (1.6%)		16 (2.8%)		98 (5.1%)		No applicable
Notes: T, tumor; N, extent of spread to the lymph nodes; M, presence of metastasis; AJCC 7th/8th and 2008 China, the TNM and stage were determined according to the 7th or 8th edition cancer staging manual of the American Joint Committee on Cancer (AJCC), or the 2008 Chinese staging system.

## Sheet: S2
Table S2. Significant associations in stepwise conditional analysis.
Comparison group	Variant ID	Variant type	CHR	BP	A1	Gene	OR	Lower OR	Upper OR	P	Conditional Round	Note
ALLNPC vs control	A_62_Q	HLA amino acid	6	NA	present	HLA-A	0.5066	0.4618	0.5557	4.606e-47	R0
ALLNPC vs control	DQB1*03:01:01	HLA allele	6	32627244	present	HLA-DQB1	0.6834	0.6114	0.7639	2.095e-11	R1
ALLNPC vs control	rs1050462	HLA SNP	6	31324911	G	HLA-B	0.6889	0.6159	0.7706	7.204e-11	R2
FHNPC vs control	rs2276868	Non-HLA SNP	3	40498845	T	RPL14	1.575	1.343	1.846	2.299e-08	R0
FHNPC vs control	A_70	HLA amino acid	6	NA	Q	HLA-A	0.4533	0.3758	0.5467	1.31e-16	R0	P value of A_70 decreased to 0.04 when conditioning on A_62_Q
Notes: CHR, chromosome; ALLNPC, all NPC samples in the discovery stage; FHNPC, NPC cases with a familial NPC history; BP, base position(hg19 coordinate); A1, target allele; OR, odds ratio; Lower OR, lower limit of the 95% confidence interval of odd ratio; Upper OR, upper limit of the 95% confidence interval of odds ratio; R0, original analysis; R1/2, round 1 or 2 of conditional analysis.

## Sheet: S3
Table S3. Original and conditional (condition on rs2276868) association analyses results for SNVs located 250kb up- and down-stream from rs2276868.
						ALLNPC_before_conditioning		ALLNPC_after_conditioning			FHNPC_before_conditioning		FHNPC_after_conditioning
Variant ID	R2 with rs2276868	within.nearest.Gene	CHR	BP	A1	OR	P	OR	P	P_FDR	OR	P	OR	P	P_FDR
rs2679798	0.167	MYRIP/25924|FLJ33065/440952	3	40251282	A	1.15	0.00478	1.05	0.409	0.7771	1.24	0.0199	1.01	0.954	0.98
rs1799418	0.167	MYRIP/25924|FLJ33065/440952	3	40251392	C	1.15	0.00571	1.04	0.435	0.787143	1.235	0.0223	1	0.98	0.98
rs34800524	0.052	MYRIP/25924|FLJ33065/440952	3	40275461	T	1.16	0.13	1.04	0.72	0.906865	1.051	0.781	0.83	0.322	0.779
rs34856047	0.061	MYRIP/25924|FLJ33065/440952	3	40291836	T	1.24	0.0195	1.11	0.26	0.7771	1.06	0.732	0.83	0.291	0.779
rs776719558	0.001	MYRIP/25924|FLJ33065/440952	3	40291842	A	1.1	0.858	1.2	0.731	0.906865	2.025	0.405	2.61	0.259	0.768769
rs9826171	0.004	MYRIP/25924|FLJ33065/440952	3	40291877	T	1.13	0.0668	1.11	0.126	0.7771	1.036	0.778	1	0.979	0.98
rs541019595	0.001	MYRIP/25924|FLJ33065/440952	3	40293520	T	0.55	0.349	0.49	0.267	0.7771	2.154	0.353	1.81	0.471	0.98
rs13081294	0.293	MYRIP/25924|FLJ33065/440952	3	40301273	C	1.19	0.000501	1.06	0.368	0.7771	1.335	0.00201	1.01	0.913	0.98
rs11541150	0.086	EIF1B/10289	3	40351277	T	1.15	0.0813	1.02	0.784	0.906865	1.154	0.34	0.9	0.49	0.98
rs11709089	0.462	EIF1B/10289	3	40351484	C	1.21	1.32e-05	1.08	0.209	0.7771	1.375	0.000109	1.01	0.899	0.98
rs78588637	0.02	ENTPD3/956	3	40429586	A	0.96	0.848	0.83	0.354	0.7771	1.262	0.495	0.93	0.835	0.98
rs6808095	0.069	ENTPD3/956|ENTPD3-AS1/285266	3	40442365	G	0.94	0.412	1.04	0.586	0.866692	0.972	0.835	1.22	0.169	0.6422
rs147399746	0.003	ENTPD3/956|ENTPD3-AS1/285266	3	40442458	G	0.91	0.838	0.79	0.621	0.874	1.806	0.472	1.41	0.68	0.98
rs147718780	0.003	ENTPD3/956|ENTPD3-AS1/285266	3	40453361	A	0.95	0.853	1.03	0.934	0.934	0.33	0.286	0.36	0.328	0.779
rs772325075	0.001	ENTPD3/956|ENTPD3-AS1/285266	3	40456311	C	0.48	0.137	0.51	0.175	0.7771	1.18	0.81	1.43	0.602	0.98
rs138605420	0.061	ENTPD3/956|ENTPD3-AS1/285266	3	40457487	A	1.05	0.679	0.9	0.378	0.7771	1.567	0.0129	1.18	0.394	0.880706
rs544397143	0.001	ENTPD3/956|ENTPD3-AS1/285266	3	40464310	T	1.21	0.634	1.29	0.539	0.853417	2.966	0.0487	3.62	0.02	0.40812
rs538014077	0.001	ENTPD3/956|ENTPD3-AS1/285266	3	40464463	A	1.65	0.306	1.75	0.248	0.7771	1.484	0.639	1.71	0.525	0.98
rs138106324	0.002	ENTPD3/956|ENTPD3-AS1/285266	3	40465404	A	0.74	0.517	0.83	0.686	0.906865	0.834	0.82	1.12	0.891	0.98
rs75824302	0.019	ENTPD3/956|ENTPD3-AS1/285266	3	40466308	T	0.9	0.35	0.97	0.79	0.906865	0.896	0.609	1.08	0.733	0.98
rs74986434	0.002	ENTPD3/956|ENTPD3-AS1/285266	3	40468756	C	0.64	0.0403	0.67	0.0693	0.7771	0.261	0.0266	0.28	0.0375	0.40812
rs2276868	1	RPL14/9045	3	40498845	T	1.24	4.16e-07	NA	NA	NA	1.575	2.3e-08	NA	NA	NA
rs115707366	0.015	RPL14/9045	3	40498861	T	0.92	0.609	1.03	0.861	0.906865	1.355	0.276	1.75	0.0507	0.40812
rs2276869	0.212	RPL14/9045	3	40498920	T	1.24	0.00115	1.08	0.308	0.7771	1.608	7.26e-05	1.24	0.105	0.57
rs150726136	0.002	RPL14/9045	3	40499565	G	0.98	0.946	1.07	0.857	0.906865	1.141	0.841	1.39	0.613	0.98
rs4128740	0.581	ZNF619/285267	3	40519532	A	0.84	1.84e-05	0.96	0.484	0.836	0.653	1.84e-07	0.81	0.0838	0.530733
rs9852518	0.042	ZNF619/285267	3	40523409	G	0.98	0.812	1.08	0.401	0.7771	0.984	0.926	1.23	0.263	0.768769
rs202034818	0.008	ZNF619/285267	3	40529139	A	0.65	0.0972	0.74	0.259	0.7771	0.703	0.478	0.91	0.851	0.98
rs6790578	0.091	ZNF620/253639	3	40552916	C	0.9	0.0168	0.96	0.366	0.7771	0.791	0.00474	0.9	0.205	0.708182
rs367583735	0.007	ZNF620/253639	3	40554053	T	1.27	0.281	1.4	0.128	0.7771	1.032	0.946	1.3	0.564	0.98
rs13095915	0.008	ZNF620/253639	3	40557328	C	1.14	0.0213	1.11	0.065	0.7771	1.093	0.413	1.01	0.943	0.98
rs35217513	0.008	ZNF620/253639	3	40557443	A	1.13	0.0367	1.1	0.103	0.7771	1.079	0.484	0.99	0.963	0.98
rs74970181	0.007	ZNF620/253639	3	40558150	C	0.96	0.53	0.99	0.842	0.906865	1.21	0.12	1.27	0.0502	0.40812
rs117530694	0.003	ZNF621/285268	3	40567407	C	0.96	0.899	1.05	0.883	0.906865	0.842	0.825	1.07	0.928	0.98
rs117655885	0.027	ZNF621/285268	3	40573556	G	0.93	0.502	1.02	0.864	0.906865	1.077	0.704	1.32	0.168	0.6422
rs35633370	0	ZNF621/285268	3	40573744	G	1.07	0.169	1.07	0.174	0.7771	1.163	0.0815	1.13	0.15	0.6422
rs78247822	0	ZNF621/285268	3	40573920	T	0.71	0.0586	0.72	0.0668	0.7771	0.439	0.0433	0.45	0.0537	0.40812
rs182765601	0.006	ZNF621/285268	3	40574466	C	0.96	0.893	0.85	0.593	0.866692	1.541	0.446	1.14	0.826	0.98
rs542425926	0.005	ZNF621/285268	3	40575456	G	1.59	0.336	1.36	0.524	0.853417	1.822	0.474	1.31	0.751	0.98
Notes: CHR, chromosome; BP, base position; A1, target allele; ALLNPC, all NPC samples in the discovery stage; FHNPC, NPC cases with a familial NPC history; before conditioning, original results; after conditioning, results in conditional analysis; OR, odds ratio; FDR, adjusted P value using the FDR method.

## Sheet: S4
Table S4. Association of rs1050462 with NPC in models that are conditioned on published HLA SNVs
	rs1050462
Conditioning HLA SNV	OR	SE	Lower OR	Upper OR	P
rs9268644	0.5855	0.06492	0.5155	0.665	1.66e-16
rs28421666	0.5887	0.06494	0.5183	0.6686	3.38e-16
rs2251830	0.5974	0.06446	0.5265	0.6779	1.34e-15
rs9261506	0.6033	0.06451	0.5316	0.6846	4.74e-15
rs9261567	0.6043	0.06442	0.5326	0.6857	5.39e-15
rs3129055	0.6089	0.06483	0.5363	0.6914	1.97e-14
rs29232	0.6084	0.0651	0.5356	0.6912	2.32e-14
rs29230	0.6135	0.06463	0.5405	0.6963	4.04e-14
rs2076483	0.6135	0.06463	0.5405	0.6964	4.06e-14
rs2267633	0.6135	0.06463	0.5405	0.6964	4.06e-14
rs2844484	0.6119	0.06572	0.5379	0.696	7.75e-14
rs3131875	0.6255	0.0649	0.5508	0.7103	4.84e-13
rs16896923	0.632	0.06505	0.5563	0.7179	1.72e-12
rs1611163	0.6342	0.06503	0.5583	0.7204	2.48e-12
rs5009448	0.6347	0.06497	0.5588	0.7209	2.63e-12
rs3869062	0.6402	0.06509	0.5636	0.7274	7.33e-12
rs2893999	0.6405	0.06512	0.5637	0.7277	7.83e-12
rs7747253	0.6445	0.06569	0.5666	0.7331	2.28e-11
rs9357092	0.6468	0.06539	0.569	0.7352	2.66e-11
rs417162	0.6496	0.06545	0.5714	0.7385	4.34e-11
rs2860580	0.65	0.06543	0.5718	0.739	4.61e-11
rs2975042	0.65	0.06551	0.5717	0.739	4.82e-11
rs2517713	0.6507	0.06547	0.5723	0.7398	5.24e-11
rs9260734	0.6553	0.06548	0.5764	0.745	1.08e-10
rs2596506	0.6478	0.06796	0.567	0.74	1.66e-10
rs9265975	0.662	0.07031	0.5768	0.7598	4.43e-09
rs2894207	0.7238	0.073	0.6274	0.8352	9.55e-06
rs2523589	0.6918	0.08863	0.5815	0.8231	3.23e-05
Notes: OR, odds ratio; SE, standard error of the estimate; Lower OR, lower limit of the 95% confidence interval of odd ratio; Upper OR, upper limit of the 95% confidence interval of odds ratio.

## Sheet: S5
Table S5. Sensitivity analysis results for age effect.
	ALLNPC				FHNPC
	Orignal*		Age-covariated**		Orignal*		Age-covariated**
Variant ID	OR (95% CI)	P	OR (95% CI)	P	OR (95% CI)	P	OR (95% CI)	P
rs2276868	1.242 (1.142-1.351)	4.16e-07	1.236 (1.113-1.375)	8.2e-05	1.575 (1.343-1.846)	2.3e-08	1.542 (1.303-1.827)	5e-07
DQB1*03:01:01	0.633 (0.568-0.705)	1e-16	0.673(0.591-0.767)	2.46e-09	0.585 (0.467-0.734)	3.64e-06	0.608(0.477-0.768)	4.11e-05
A_62_Q	0.507 (0.462-0.556)	4.61e-47	0.525(0.468-0.587)	5.32886e-29	0.483 (0.401-0.581)	1.2e-14	0.499(0.410,0.605)	2.3634e-12
rs1050462	0.646 (0.585-0.713)	7.58e-18	0.663(0.588-0.749)	2.91932e-11	0.637 (0.521-0.779)	1.08e-05	0.636(0.513-0.783)	2.71e-05
Notes: * original results from association tests without fitting age as a covariate; ** association results from sensitive analysis where age is fitted as a covariate.

## Sheet: S6
Table S6. Gene-based association results for previously reported genes.
Gene	Patient.group	SNV.group	Test	P	Adjusted P (FDR)	Reference (PMID
MST1R	ALLNPC	coding affecting SNV	Burden	0.0258	0.0387	26951679
RAD54L	FHNPC	ALLSNV	Burden	0.0099	0.0297	36066420
EML2	FHNPC	ALLSNV	Burden ( C+R)	0.0199	0.0387	36066420
CEP152	FHNPC	coding affecting SNV	SKAT	0.3648	0.3648	36066420
LRRC19	FHNPC	coding affecting SNV	Burden	0.1109	0.13308	36066420
POLN	FHNPC	coding affecting SNV	Burden	0.0098	0.0297	36116213
Notes: Burden (C+R), burden test for the combined effect of common (C) and rare (R) variants; SKAT, SNP-set (Sequence) Kernel Association Test; ALLSNV, all SNVs.

## Sheet: S7
Table S7. Significant pathways associated with NPC.
NPC group	Pathway	Best method	P	Adjusted P (FDR)
ALLNPC	GO_LEUKOCYTE_ADHESION_TO_VASCULAR_ENDOTHELIAL_CELL	SKAT(C+R)	4.37e-06	0.0258137
ALLNPC	GO_CELLULAR_EXTRAVASATION	SKAT(C+R)	8.79e-06	0.0258137
ALLNPC	GO_COATED_PIT	SKAT(C+R)	1.25e-05	0.0258137
ALLNPC	GO_REGULATION_OF_LIPASE_ACTIVITY	SKAT(C+R)	3.03e-05	0.031511
ALLNPC	BIOCARTA_MONOCYTE_PATHWAY	SKAT(C+R)	3.27e-05	0.031511
ALLNPC	GO_ACTIVATION_OF_PHOSPHOLIPASE_C_ACTIVITY	SKAT(C+R)	3.27e-05	0.031511
ALLNPC	GO_REGULATION_OF_PHOSPHOLIPASE_C_ACTIVITY	SKAT(C+R)	4.15e-05	0.031511
ALLNPC	NOTCH_DN.V1_DN	SKAT(C+R)	4.58e-05	0.031511
ALLNPC	GO_RESPONSE_TO_INTERLEUKIN_1	SKAT(C+R)	5.04e-05	0.031511
ALLNPC	GO_HETEROPHILIC_CELL_CELL_ADHESION_VIA_PLASMA_MEMBRANE_CELL_ADHESION_MOLECULES	SKAT(C+R)	5.31e-05	0.031511
ALLNPC	GO_POSITIVE_REGULATION_OF_LIPASE_ACTIVITY	SKAT(C+R)	5.95e-05	0.031511
ALLNPC	GO_POSITIVE_REGULATION_OF_PHOSPHOLIPASE_ACTIVITY	SKAT(C+R)	6.59e-05	0.031511
ALLNPC	GO_PHOSPHOLIPASE_BINDING	SKAT(C+R)	6.6e-05	0.031511
ALLNPC	GO_TRANSCRIPTION_INITIATION_FROM_RNA_POLYMERASE_II_PROMOTER	SKAT(C+R)	7.21e-05	0.031965
ALLNPC	GO_REGULATION_OF_PHOSPHOLIPASE_ACTIVITY	SKAT(C+R)	8.04e-05	0.0332514
ALLNPC	KEGG_CELL_ADHESION_MOLECULES_CAMS	SKAT(C+R)	0.000123489	0.0461186
ALLNPC	GO_PLASMA_MEMBRANE_RAFT	SKAT(C+R)	0.000131247	0.0461186
ALLNPC	GO_DRUG_BINDING	SKAT(C+R)	0.000136843	0.0461186
ALLNPC	GO_REGULATION_OF_EPITHELIAL_CELL_DIFFERENTIATION	Burden(C+R)	0.00014124	0.0461186
ALLNPC	GO_NF_KAPPAB_BINDING	Burden(C+R)	0.000161067	0.0485948
ALLNPC	GO_POSITIVE_REGULATION_OF_RECEPTOR_INTERNALIZATION	SKAT(C+R)	0.000168029	0.0485948
ALLNPC	GO_LEUKOCYTE_MIGRATION_INVOLVED_IN_INFLAMMATORY_RESPONSE	SKAT(C+R)	0.000172322	0.0485948
FHNPC	GO_NUCLEAR_ENVELOPE_ORGANIZATION	Burden(C+R)	2.53e-06	0.0129403
FHNPC	GO_REGULATION_OF_EXTENT_OF_CELL_GROWTH	Burden(C+R)	4.46e-06	0.0129403
FHNPC	GO_NUCLEUS_ORGANIZATION	Burden(C+R)	6.26e-06	0.0129403
FHNPC	GO_PEPTIDYL_ARGININE_MODIFICATION	Burden(C+R)	9.52e-06	0.0133883
FHNPC	GO_PEPTIDYL_ARGININE_METHYLATION	Burden(C+R)	1.08e-05	0.0133883
FHNPC	GO_REGULATION_OF_CELL_SIZE	Burden(C+R)	2e-05	0.0206904
FHNPC	GO_POSITIVE_REGULATION_OF_AXON_EXTENSION	Burden(C+R)	2.6e-05	0.023039
FHNPC	GO_ORGANIC_HYDROXY_COMPOUND_BIOSYNTHETIC_PROCESS	Burden(C+R)	3.16e-05	0.023039
FHNPC	GO_TRNA_METABOLIC_PROCESS	Burden(C+R)	3.34e-05	0.023039
FHNPC	GO_MEMBRANE_DISASSEMBLY	Burden(C+R)	3.73e-05	0.0231279
FHNPC	REACTOME_NCAM_SIGNALING_FOR_NEURITE_OUT_GROWTH	Burden(C+R)	6.77e-05	0.0291858
FHNPC	REACTOME_HOST_INTERACTIONS_OF_HIV_FACTORS	Burden(C+R)	6.9e-05	0.0291858
FHNPC	GO_NEGATIVE_REGULATION_OF_CELL_PROJECTION_ORGANIZATION	Burden(C+R)	6.93e-05	0.0291858
FHNPC	REACTOME_SIGNALING_BY_PDGF	Burden(C+R)	6.95e-05	0.0291858
FHNPC	GO_EXTRACELLULAR_MATRIX_COMPONENT	Burden(C+R)	7.34e-05	0.0291858
FHNPC	GO_TISSUE_HOMEOSTASIS	SKAT(C+R)	7.53e-05	0.0291858
FHNPC	GO_STEROID_BIOSYNTHETIC_PROCESS	Burden(C+R)	8.1e-05	0.0295597
FHNPC	GO_RIBONUCLEOPROTEIN_COMPLEX_LOCALIZATION	Burden(C+R)	8.68e-05	0.0299204
FHNPC	GO_POSITIVE_REGULATION_OF_RECEPTOR_MEDIATED_ENDOCYTOSIS	SKAT(C+R)	0.000110345	0.0352618
FHNPC	GO_COATED_PIT	SKAT(C+R)	0.000113674	0.0352618
FHNPC	KEGG_ALZHEIMERS_DISEASE	Burden(C+R)	0.000120339	0.0353319
FHNPC	GO_BASEMENT_MEMBRANE	Burden(C+R)	0.00012529	0.0353319
FHNPC	GO_REGULATION_OF_RECEPTOR_MEDIATED_ENDOCYTOSIS	SKAT(C+R)	0.000137576	0.0368253
FHNPC	GO_NUCLEAR_EXPORT	Burden(C+R)	0.000142458	0.0368253
FHNPC	REACTOME_NCAM1_INTERACTIONS	Burden(C+R)	0.000168131	0.0417234
FHNPC	TBK1.DN.48HRS_DN	SKAT(C+R)	0.0001961	0.0467925
FHNPC	GO_CILIUM_ORGANIZATION	Burden(C+R)	0.000228586	0.0490427
FHNPC	GO_B_CELL_ACTIVATION	Burden(C+R)	0.000236747	0.0490427
FHNPC	GO_REGULATION_OF_AXONOGENESIS	Burden(C+R)	0.000238632	0.0490427
FHNPC	GO_POSITIVE_REGULATION_OF_DEVELOPMENTAL_GROWTH	Burden(C+R)	0.000245684	0.0490427
FHNPC	GO_BETA_CATENIN_BINDING	Burden(C+R)	0.000248739	0.0490427
FHNPC	GO_REGULATION_OF_PHOSPHOLIPASE_ACTIVITY	SKAT(C+R)	0.000257934	0.0490427
FHNPC	BMI1_DN.V1_DN	Burden(C+R)	0.000269912	0.0490427
FHNPC	GO_NEGATIVE_REGULATION_OF_CARTILAGE_DEVELOPMENT	Burden(C+R)	0.000278353	0.0490427
FHNPC	GO_S_ADENOSYLMETHIONINE_DEPENDENT_METHYLTRANSFERASE_ACTIVITY	Burden(C+R)	0.00028759	0.0490427
FHNPC	KEGG_MATURITY_ONSET_DIABETES_OF_THE_YOUNG	SKAT(C+R)	0.000290256	0.0490427
FHNPC	GO_NEGATIVE_REGULATION_OF_CELL_MORPHOGENESIS_INVOLVED_IN_DIFFERENTIATION	Burden(C+R)	0.00029454	0.0490427
FHNPC	GO_POSITIVE_REGULATION_OF_CELL_GROWTH	Burden(C+R)	0.00030368	0.0490427
FHNPC	GO_NEGATIVE_REGULATION_OF_NEURON_DIFFERENTIATION	Burden(C+R)	0.000308296	0.0490427
Notes: ALLNPC, all NPC samples in the discovery stage; FHNPC, NPC cases with a familial NPC history; SKAT(C+R): SNP-set (Sequence) Kernel Association Test for the combined effect of common (C) and rare (R) variants; Burden(C+R), burden test for the combined effect of common (C) and rare (R) variants.

## Sheet: S8
Table S8. The original and conditional (condition on rs2276868) association results for the constituent SNVs (MAF>0.001) of RPL14.
						before_conditioning					after_conditioning
Variant ID	MAF	R2 with rs2276868	CHR	BP	A1	OR	SE	lower_OR	uppper_OR	P	OR	SE	lower_OR	upper_OR	P	P_FDR
rs2276868	0.3567	1	3	40498845	T	1.242	0.04286	1.142	1.351	4.16e-07	NA	NA	NA	NA	NA	NA
rs115707366	0.01569	0.0150124	3	40498861	T	0.917	0.1695	0.6578	1.278	0.6094	1.031	0.1717	0.736	1.443	0.8607	0.8607
rs2276869	0.1013	0.21219	3	40498920	T	1.244	0.06726	1.091	1.42	0.001154	1.08	0.07578	0.9312	1.253	0.3084	0.8607
rs150726136	0.003656	0.00242609	3	40499565	G	0.9766	0.3475	0.4942	1.93	0.9456	1.065	0.3483	0.538	2.107	0.8571	0.8607
Notes: MAF, minor allele frequency; CHR, chromosome; BP, base position; A1, target allele; before conditioning, original results; after conditioning, results in conditional analysis; OR, odds ratio; SE, standard error of the estimate; lower OR, lower limit of the 95% confidence interval of odd ratio; upper OR, upper limit of the 95% confidence interval of odds ratio; FDR, adjusted P value using t…

## Sheet: S9
Table S9. The original and conditional (condition on rs5361) association test results for the constituent SNVs(MAF>0.001) of SELE.
							before_conditioning					after_conditioning
Variant ID	MAF	R2 with rs5361	R2 with rs3917410	CHR	BP	A1	OR	SE	lower_OR	uppper_OR	P	OR	SE	lower_OR	upper_OR	P	P_FDR
rs5356	0.1968	0.00226087	0.00233551	1	169694918	G	0.9015	0.05235	0.8136	0.9989	0.04755	0.9089	0.0525	0.82	1.007	0.06892	0.248112
rs3917432	0.2069	0.00215495	0.0022307	1	169695110	A	0.8901	0.05176	0.8043	0.9852	0.02456	0.8969	0.05191	0.8101	0.9929	0.03597	0.17253
rs5355	0.05434	0.000604305	0.000620413	1	169695870	A	0.9606	0.09075	0.8041	1.148	0.6578	0.9705	0.09087	0.8121	1.16	0.7415	0.9846
rs748808507	0.001074	4.78719e-05	4.85822e-05	1	169695969	G	0.8953	0.619	0.2661	3.012	0.8581	0.9122	0.6191	0.2711	3.069	0.882	0.9846
rs3917428	0.2079	0.0020131	0.00208832	1	169695984	A	0.8921	0.05118	0.807	0.9862	0.0257	0.8988	0.05132	0.8128	0.9939	0.03754	0.17253
rs3917425	0.00605	0.991191	1	1	169696754	T	2.553	0.2248	1.643	3.967	3.06e-05	NA	NA	NA	NA	NA	NA
rs5368	0.2122	0.00218885	0.00226631	1	169696946	A	0.8926	0.05095	0.8078	0.9863	0.02575	0.8996	0.05109	0.8139	0.9943	0.03834	0.17253
rs187194847	0.0174	0.000658338	0.000663481	1	169697013	G	0.7722	0.1694	0.554	1.076	0.1271	0.7869	0.1695	0.5645	1.097	0.1573	0.4719
rs5367	0.006014	0.991191	1	1	169697076	G	2.562	0.2249	1.649	3.981	2.88e-05	1191000	724.1	0	Inf	0.9846	0.9846
rs3917458	0.05434	0.000607383	0.000623553	1	169697117	T	0.9646	0.09067	0.8075	1.152	0.691	0.9745	0.0908	0.8157	1.164	0.7763	0.9846
rs3917424	0.006014	0.991191	1	1	169697166	C	2.562	0.2249	1.649	3.981	2.88e-05	1191000	724.1	0	Inf	0.9846	0.9846
rs773134869	0.0006449	0.000113675	0.000115363	1	169698498	T	5.865	0.6241	1.726	19.93	0.004589	5.976	0.624	1.759	20.3	0.004173	0.075114
rs201383764	0.001289	7.85087e-05	7.96742e-05	1	169698499	A	1.205	0.5109	0.4428	3.281	0.7147	1.23	0.511	0.4519	3.349	0.6852	0.9846
rs3917456	0.0006443	4.78719e-05	4.85822e-05	1	169698530	T	1.844	0.6947	0.4724	7.194	0.3786	1.875	0.6947	0.4806	7.319	0.3654	0.9396
rs752115354	0.001289	4.78719e-05	4.85822e-05	1	169698774	A	0.7019	0.6233	0.2069	2.381	0.5701	0.7159	0.6233	0.211	2.429	0.5918	0.9846
rs5363	0.006016	0.991191	1	1	169698789	G	2.561	0.2249	1.648	3.98	2.89e-05	NA	NA	NA	NA	NA	NA
rs202228237	0.001074	5.22553e-05	5.30309e-05	1	169699650	T	1.056	0.5961	0.3283	3.397	0.9272	1.076	0.5961	0.3347	3.462	0.9016	0.9846
rs5362	0.006016	0.991116	1	1	169700961	G	2.531	0.2253	1.628	3.936	3.75e-05	NA	NA	NA	NA	NA	NA
rs5361	0.006014	1	0.991191	1	169701060	G	2.544	0.2252	1.636	3.956	3.38e-05	NA	NA	NA	NA	NA	NA
rs3917410	0.006019	0.991191	1	1	169701108	G	2.572	0.2249	1.655	3.996	2.68e-05	NA	NA	NA	NA	NA	NA
rs1800016	0.006014	0.981674	0.990876	1	169701901	C	2.519	0.2263	1.616	3.924	4.47e-05	1.307	1.64	0.05255	32.52	0.8702	0.9846
rs1800015	0.006014	0.981674	0.990876	1	169701904	C	2.519	0.2263	1.616	3.924	4.47e-05	1.307	1.64	0.05255	32.52	0.8702	0.9846
rs1805193	0.006014	0.982157	0.991116	1	169702772	A	2.498	0.2256	1.605	3.887	4.98e-05	1.303	1.638	0.05256	32.29	0.8718	0.9846
Notes: yellow highlight, variants in nearly complete LD (R2 > 0.99) with the sentinel SNV rs3917410; MAF, minor allele frequency; CHR, chromosome; BP, base position; A1, target allele; before conditioning, original results; after conditioning, results in conditional analysis; OR, odds ratio; SE, standard error of the estimate; lower OR, lower limit of the 95% confidence interval of odd ratio; upp…

## Sheet: S10
Table S10. The original association test results for the constituent SNVs (MAF>0.001) of FGFR3.
Variant ID	MAF	CHR	BP	A1	OR	SE	Lower OR	Upper OR	P
rs3135868	0.02687	4	1801542	G	0.8442	0.1304	0.6537	1.09	0.194
rs142805104	0.001074	4	1805421	A	1.409	0.5676	0.4632	4.286	0.5458
rs188723332	0.001933	4	1805473	A	0.2877	0.6073	0.08751	0.9461	0.04025
rs2305185	0.04725	4	1805478	T	0.9805	0.09867	0.8081	1.19	0.8418
rs147833498	0.001503	4	1805511	A	1.246	0.4964	0.4709	3.296	0.6579
rs533316478	0.005584	4	1806208	T	0.5502	0.3009	0.3051	0.9922	0.04704
rs537058860	0.004301	4	1807224	T	0.7364	0.3392	0.3788	1.432	0.3671
rs573387724	0.002364	4	1807252	A	0.6902	0.4355	0.294	1.621	0.3947
rs769464095	0.001933	4	1807607	A	0.2944	0.7984	0.06157	1.408	0.1257
rs373601917	0.005801	4	1809390	T	0.7819	0.2746	0.4565	1.339	0.3704
rs574504441	0.007106	4	1809471	A	0.6359	0.2616	0.3808	1.062	0.08354
rs181727722	0.006536	4	1810409	A	1.26	0.2489	0.7735	2.052	0.3532
Notes: MAF, minor allele frequency; CHR, chromosome; BP, base position; A1, target allele; before conditioning, original results; after conditioning, results in conditional analysis; OR, odds ratio; SE, standard error of the estimate; lower OR, lower limit of the 95% confidence interval of odd ratio; upper OR, upper limit of the 95% confidence interval of odds ratio.

[truncated: 11 more sheets: S11, S12, S13, S14, S15, S16, S17, S18, S19, S20, S21]
