# Supplementary material for: Whole-exome sequencing association study reveals genetic effects on tumor microenvironment components in nasopharyngeal carcinoma
Source: J Clin Invest. 2025 Jan 2;135(1):e182768. doi: 10.1172/JCI182768 (PMC11684818; doi:10.1172/JCI182768)
Supplement: Supporting data values [file jci-135-182768-s147.xlsx]

## Sheet: Fig.3B-D
Cohort	Disease status( 1 for NPC, 0 for control)	rcPRS	gPRS
GD-SYSUCC	1	-3.26724	-1.10599
GD-SYSUCC	1	-2.97828	0.00550714
GD-SYSUCC	1	-2.78509	-1.44959
GD-SYSUCC	1	-2.72721	-1.08516
GD-SYSUCC	1	-2.72257	-1.39042
GD-SYSUCC	1	-2.71541	-1.32676
GD-SYSUCC	1	-2.70716	-1.50522
GD-SYSUCC	1	-2.70223	-1.65464
GD-SYSUCC	1	-2.66697	-1.66049
GD-SYSUCC	1	-2.5893	-1.24525
GD-SYSUCC	1	-2.57095	-1.8598
GD-SYSUCC	1	-2.52154	-1.29611
GD-SYSUCC	1	-2.47831	-1.07517
GD-SYSUCC	1	-2.46232	-0.777712
GD-SYSUCC	1	-2.45377	-1.20814
GD-SYSUCC	1	-2.43276	-1.50988
GD-SYSUCC	1	-2.41073	-0.658492
GD-SYSUCC	1	-2.40899	-1.24485
GD-SYSUCC	1	-2.40345	-1.62321
GD-SYSUCC	1	-2.40175	-0.81831
GD-SYSUCC	1	-2.39642	NA
GD-SYSUCC	1	-2.3793	-1.38878
GD-SYSUCC	1	-2.37436	-1.36386
GD-SYSUCC	1	-2.32304	-1.82861
GD-SYSUCC	1	-2.31704	-0.403687
GD-SYSUCC	1	-2.30656	-1.04492
GD-SYSUCC	1	-2.30594	-0.713573
GD-SYSUCC	1	-2.28256	-1.30953
GD-SYSUCC	1	-2.26972	-1.24485
GD-SYSUCC	1	-2.26845	-0.936305
GD-SYSUCC	1	-2.26525	NA
GD-SYSUCC	1	-2.26376	-1.17824
GD-SYSUCC	1	-2.26177	-0.693568
GD-SYSUCC	1	-2.25967	-1.37527
GD-SYSUCC	1	-2.23269	-1.70689
GD-SYSUCC	1	-2.22252	NA
GD-SYSUCC	1	-2.20636	-0.898994
GD-SYSUCC	1	-2.2032	-1.34018
GD-SYSUCC	1	-2.19847	-1.11145
GD-SYSUCC	1	-2.19535	-0.125861
GD-SYSUCC	1	-2.18844	-1.83488
GD-SYSUCC	1	-2.1842	-1.07782
GD-SYSUCC	1	-2.15826	-0.775251
GD-SYSUCC	1	-2.14972	-1.30245
GD-SYSUCC	1	-2.12919	-1.43608
GD-SYSUCC	1	-2.12559	-0.513528
GD-SYSUCC	1	-2.11477	-1.21606
GD-SYSUCC	1	-2.11468	-1.54204
GD-SYSUCC	1	-2.11021	-1.29548
GD-SYSUCC	1	-2.09839	-1.45389
GD-SYSUCC	1	-2.09688	-1.28893
GD-SYSUCC	1	-2.0941	-0.662947
GD-SYSUCC	1	-2.08402	-1.47698
GD-SYSUCC	1	-2.0794	-1.63751
GD-SYSUCC	1	-2.07446	-0.570473
GD-SYSUCC	1	-2.0729	-1.3572
GD-SYSUCC	1	-2.07227	-1.58526
GD-SYSUCC	1	-2.07021	-1.38018
GD-SYSUCC	1	-2.06585	-0.655248
GD-SYSUCC	1	-2.06044	NA
GD-SYSUCC	1	-2.05114	-1.73654
GD-SYSUCC	1	-2.04303	-1.14956
GD-SYSUCC	1	-2.03849	NA
GD-SYSUCC	1	-2.03661	-0.544139
GD-SYSUCC	1	-2.02737	-1.59745
GD-SYSUCC	1	-2.02542	-1.37384
GD-SYSUCC	1	-2.02505	-1.04008
GD-SYSUCC	1	-2.01942	-0.660117
GD-SYSUCC	1	-2.019	-1.08314
GD-SYSUCC	1	-2.0111	-1.50964
GD-SYSUCC	1	-2.00152	-0.950004
GD-SYSUCC	1	-1.98644	-1.29796
GD-SYSUCC	1	-1.97021	-0.513287
GD-SYSUCC	1	-1.96444	-1.23689
GD-SYSUCC	1	-1.95724	-0.627456
GD-SYSUCC	1	-1.94436	-1.56006
GD-SYSUCC	1	-1.93964	-1.54295
GD-SYSUCC	1	-1.93176	-2.06075
GD-SYSUCC	1	-1.92402	-0.80303
GD-SYSUCC	1	-1.91487	-0.846761
GD-SYSUCC	1	-1.9104	-0.730512
GD-SYSUCC	1	-1.90264	0.00874239
GD-SYSUCC	1	-1.90049	-0.710127
GD-SYSUCC	1	-1.89589	-0.437109
GD-SYSUCC	1	-1.89476	-1.56481
GD-SYSUCC	1	-1.89082	-0.512887
GD-SYSUCC	1	-1.88747	-1.62746
GD-SYSUCC	1	-1.88355	-1.48696
GD-SYSUCC	1	-1.87851	-1.30303
GD-SYSUCC	1	-1.8671	-0.947415
GD-SYSUCC	1	-1.8543	-0.692559
GD-SYSUCC	1	-1.8381	-0.625956
GD-SYSUCC	1	-1.81759	-0.0982637
GD-SYSUCC	1	-1.81726	-1.05238
GD-SYSUCC	1	-1.81557	-0.749318
GD-SYSUCC	1	-1.81044	-1.75441
GD-SYSUCC	1	-1.79974	-0.83407
GD-SYSUCC	1	-1.79828	-1.0442
GD-SYSUCC	1	-1.79323	-1.24485
GD-SYSUCC	1	-1.78228	-0.707843
GD-SYSUCC	1	-1.78217	-0.681582
GD-SYSUCC	1	-1.77246	-0.45047
GD-SYSUCC	1	-1.7698	-0.230924
GD-SYSUCC	1	-1.76769	-0.665052
GD-SYSUCC	1	-1.76528	0.119451
GD-SYSUCC	1	-1.76404	-1.13439
GD-SYSUCC	1	-1.75895	-1.02797
GD-SYSUCC	1	-1.75651	-0.726461
GD-SYSUCC	1	-1.75167	-1.37083
GD-SYSUCC	1	-1.74754	-0.750574
GD-SYSUCC	1	-1.74627	-1.45105
GD-SYSUCC	1	-1.74627	-1.05923
GD-SYSUCC	1	-1.74514	-1.88759
GD-SYSUCC	1	-1.73737	-0.857755
GD-SYSUCC	1	-1.73211	-1.29961
GD-SYSUCC	1	-1.73155	-1.04126
GD-SYSUCC	1	-1.73069	-0.682402
GD-SYSUCC	1	-1.70585	-0.141529
GD-SYSUCC	1	-1.6991	-1.38412
GD-SYSUCC	1	-1.69834	-2.07575
GD-SYSUCC	1	-1.69748	-0.667883
GD-SYSUCC	1	-1.68638	-0.709735
GD-SYSUCC	1	-1.68592	-0.337534
GD-SYSUCC	1	-1.68063	-1.12868
GD-SYSUCC	1	-1.67999	-1.4876
GD-SYSUCC	1	-1.67739	-0.49003
GD-SYSUCC	1	-1.67617	-0.859067
GD-SYSUCC	1	-1.66757	-0.844885
GD-SYSUCC	1	-1.66239	-1.77263
GD-SYSUCC	1	-1.66239	-1.01028
GD-SYSUCC	1	-1.65799	-0.360628
GD-SYSUCC	1	-1.65714	-0.996141
GD-SYSUCC	1	-1.6571	-0.696225
GD-SYSUCC	1	-1.6551	-0.81831
GD-SYSUCC	1	-1.65072	-0.708735
GD-SYSUCC	1	-1.6428	0.0271754
GD-SYSUCC	1	-1.62907	-0.843456
GD-SYSUCC	1	-1.62495	-0.908989
GD-SYSUCC	1	-1.61496	-1.68057
GD-SYSUCC	1	-1.60895	-0.478411
GD-SYSUCC	1	-1.60649	-1.04966
GD-SYSUCC	1	-1.60125	-1.06253
GD-SYSUCC	1	-1.59567	-0.899831
GD-SYSUCC	1	-1.58969	-0.438779
GD-SYSUCC	1	-1.58816	-1.07636
GD-SYSUCC	1	-1.5745	-1.10807
GD-SYSUCC	1	-1.54856	-0.78687
GD-SYSUCC	1	-1.54371	-0.314856
GD-SYSUCC	1	-1.5435	-0.487569
GD-SYSUCC	1	-1.54324	-0.52631
GD-SYSUCC	1	-1.53724	-1.93006
GD-SYSUCC	1	-1.53581	0.262552
GD-SYSUCC	1	-1.53473	-0.752394
GD-SYSUCC	1	-1.53239	-1.66638
GD-SYSUCC	1	-1.52526	-0.844244
GD-SYSUCC	1	-1.52508	-1.81573
GD-SYSUCC	1	-1.51997	-0.5768
GD-SYSUCC	1	-1.50241	-0.725461
GD-SYSUCC	1	-1.49648	-0.513313
GD-SYSUCC	1	-1.48762	-1.25133
GD-SYSUCC	1	-1.48582	-0.993289
GD-SYSUCC	1	-1.4776	-0.0508513
GD-SYSUCC	1	-1.47076	-0.58228
GD-SYSUCC	1	-1.46968	-0.232173
GD-SYSUCC	1	-1.4692	-1.51129
GD-SYSUCC	1	-1.46867	-0.221766
GD-SYSUCC	1	-1.46462	-1.62969
GD-SYSUCC	1	-1.46308	-0.0811203
GD-SYSUCC	1	-1.45156	0.328281
GD-SYSUCC	1	-1.45064	-1.30263
GD-SYSUCC	1	-1.4489	-0.778901
GD-SYSUCC	1	-1.4483	-1.06136
GD-SYSUCC	1	-1.44248	-0.572106
GD-SYSUCC	1	-1.43133	-0.683401
GD-SYSUCC	1	-1.42944	-0.498398
GD-SYSUCC	1	-1.42839	-1.06417
GD-SYSUCC	1	-1.42303	-0.822795
GD-SYSUCC	1	-1.42207	-1.07233
GD-SYSUCC	1	-1.41427	-0.481731
GD-SYSUCC	1	-1.4093	-0.813203
GD-SYSUCC	1	-1.40064	-0.751395
GD-SYSUCC	1	-1.39696	-0.773243
GD-SYSUCC	1	-1.38903	-0.975315
GD-SYSUCC	1	-1.38854	-1.55847
GD-SYSUCC	1	-1.38739	-0.313427
GD-SYSUCC	1	-1.38603	-0.28711
GD-SYSUCC	1	-1.38325	-1.04923
GD-SYSUCC	1	-1.37732	-0.718286
GD-SYSUCC	1	-1.37557	NA
GD-SYSUCC	1	-1.37537	-0.116005
GD-SYSUCC	1	-1.37343	-0.609884
GD-SYSUCC	1	-1.36995	-1.26476
GD-SYSUCC	1	-1.36501	-0.364867
GD-SYSUCC	1	-1.35943	-0.963653
GD-SYSUCC	1	-1.35523	-0.890953
GD-SYSUCC	1	-1.35519	-0.735635
GD-SYSUCC	1	-1.35519	-0.39512
GD-SYSUCC	1	-1.35519	NA
GD-SYSUCC	1	-1.34363	-1.60972
GD-SYSUCC	1	-1.34215	-0.455798
GD-SYSUCC	1	-1.34157	-0.559023
GD-SYSUCC	1	-1.33793	-1.37326
GD-SYSUCC	1	-1.33425	-0.783343
GD-SYSUCC	1	-1.32992	-0.520855
GD-SYSUCC	1	-1.32468	-0.256857
GD-SYSUCC	1	-1.32244	-1.05066
GD-SYSUCC	1	-1.32202	-1.16669
GD-SYSUCC	1	-1.32108	-0.897979
GD-SYSUCC	1	-1.3204	-0.555946
GD-SYSUCC	1	-1.31552	-0.373262
GD-SYSUCC	1	-1.31371	0.581487
GD-SYSUCC	1	-1.30599	-0.700543
GD-SYSUCC	1	-1.30325	0.379532
GD-SYSUCC	1	-1.30145	-0.806441
GD-SYSUCC	1	-1.29713	-0.0470285
GD-SYSUCC	1	-1.29473	NA
GD-SYSUCC	1	-1.29384	-1.21135
GD-SYSUCC	1	-1.2849	-0.0296352
GD-SYSUCC	1	-1.28471	-1.01798
GD-SYSUCC	1	-1.27004	-1.52457
GD-SYSUCC	1	-1.26752	-0.487781
GD-SYSUCC	1	-1.25964	0.102007
GD-SYSUCC	1	-1.25582	-0.777087
GD-SYSUCC	1	-1.25056	-1.58912
GD-SYSUCC	1	-1.24899	-0.227846
GD-SYSUCC	1	-1.2474	-0.186275
GD-SYSUCC	1	-1.2474	0.338454
GD-SYSUCC	1	-1.24651	-0.150481
GD-SYSUCC	1	-1.24609	-0.317266
GD-SYSUCC	1	-1.244	-0.564531
GD-SYSUCC	1	-1.24361	-0.396119
GD-SYSUCC	1	-1.24096	-0.601139
GD-SYSUCC	1	-1.23988	-0.848564
GD-SYSUCC	1	-1.23883	NA
GD-SYSUCC	1	-1.23631	-0.639638
GD-SYSUCC	1	-1.23158	-0.713442
GD-SYSUCC	1	-1.23072	-0.612133
GD-SYSUCC	1	-1.22692	-0.63544
GD-SYSUCC	1	-1.22579	-0.369786
GD-SYSUCC	1	-1.22575	-0.544139
GD-SYSUCC	1	-1.22388	-1.21159
GD-SYSUCC	1	-1.22073	-0.221366
GD-SYSUCC	1	-1.21768	-0.0200956
GD-SYSUCC	1	-1.21717	-1.00617
GD-SYSUCC	1	-1.20347	-1.30345
GD-SYSUCC	1	-1.20039	0.765398
GD-SYSUCC	1	-1.19994	-0.0561864
GD-SYSUCC	1	-1.19761	-0.836547
GD-SYSUCC	1	-1.18508	-0.996313
GD-SYSUCC	1	-1.18222	0.0405985
GD-SYSUCC	1	-1.17579	-0.718493
GD-SYSUCC	1	-1.17044	-0.659733
GD-SYSUCC	1	-1.16928	-0.561307
GD-SYSUCC	1	-1.16917	-0.34161
GD-SYSUCC	1	-1.16913	-0.708843
GD-SYSUCC	1	-1.15355	-0.487969
GD-SYSUCC	1	-1.15242	-0.00206111
GD-SYSUCC	1	-1.14786	-0.975191
GD-SYSUCC	1	-1.14447	-0.558407
GD-SYSUCC	1	-1.13554	0.0287915
GD-SYSUCC	1	-1.13209	-0.440187
GD-SYSUCC	1	-1.12858	-0.456143
GD-SYSUCC	1	-1.12638	-0.338533
GD-SYSUCC	1	-1.12638	0.332119
GD-SYSUCC	1	-1.11952	0.267871
GD-SYSUCC	1	-1.11949	-1.08068
GD-SYSUCC	1	-1.11487	-1.57192
GD-SYSUCC	1	-1.10928	-0.831837
GD-SYSUCC	1	-1.10709	-0.351409
GD-SYSUCC	1	-1.10214	-0.402688
GD-SYSUCC	1	-1.1021	-0.845464
GD-SYSUCC	1	-1.10086	-1.22524
GD-SYSUCC	1	-1.0961	-1.06295
GD-SYSUCC	1	-1.09557	-0.259318
GD-SYSUCC	1	-1.09516	-1.13585
GD-SYSUCC	1	-1.08977	-0.0159719
GD-SYSUCC	1	-1.08976	-0.426668
GD-SYSUCC	1	-1.07795	-0.496538
GD-SYSUCC	1	-1.06751	-0.312216
GD-SYSUCC	1	-1.06675	NA
GD-SYSUCC	1	-1.06577	-1.0186
GD-SYSUCC	1	-1.06556	-0.980241
GD-SYSUCC	1	-1.06435	-1.0284
GD-SYSUCC	1	-1.06068	-0.408927
GD-SYSUCC	1	-1.06048	-0.176814
GD-SYSUCC	1	-1.0588	NA
GD-SYSUCC	1	-1.0553	-0.357124
GD-SYSUCC	1	-1.04721	-0.0634857
GD-SYSUCC	1	-1.04368	-0.553938
GD-SYSUCC	1	-1.04244	-1.23458
GD-SYSUCC	1	-1.04224	-0.264425
GD-SYSUCC	1	-1.04097	-0.407926
GD-SYSUCC	1	-1.03753	NA
GD-SYSUCC	1	-1.0371	-0.50936
GD-SYSUCC	1	-1.037	-0.845269
GD-SYSUCC	1	-1.03284	-0.429005
GD-SYSUCC	1	-1.03118	-0.0719464
GD-SYSUCC	1	-1.02345	-0.106601
GD-SYSUCC	1	-1.01678	-0.00206111
GD-SYSUCC	1	-1.00742	-0.858067
GD-SYSUCC	1	-1.00589	-0.199912
GD-SYSUCC	1	-0.999871	-0.546788
GD-SYSUCC	1	-0.996052	-0.709335
GD-SYSUCC	1	-0.994626	-0.411177
GD-SYSUCC	1	-0.994162	-0.133755
GD-SYSUCC	1	-0.981079	0.019206
GD-SYSUCC	1	-0.977404	-0.801934
GD-SYSUCC	1	-0.969085	-0.862262
GD-SYSUCC	1	-0.964117	-0.61886
GD-SYSUCC	1	-0.964117	-0.564807
GD-SYSUCC	1	-0.963575	-0.720922
GD-SYSUCC	1	-0.962877	-0.402688
GD-SYSUCC	1	-0.962377	0.468558
GD-SYSUCC	1	-0.958558	-0.244792
GD-SYSUCC	1	-0.955462	-0.927936
GD-SYSUCC	1	-0.954187	-0.503853
GD-SYSUCC	1	-0.946638	-0.0821038
GD-SYSUCC	1	-0.945554	-0.725461
GD-SYSUCC	1	-0.938071	0.368912
GD-SYSUCC	1	-0.934427	0.431826
GD-SYSUCC	1	-0.931361	-0.954314
GD-SYSUCC	1	-0.928725	-0.810968
GD-SYSUCC	1	-0.928425	-1.39369
GD-SYSUCC	1	-0.927637	-0.282791
GD-SYSUCC	1	-0.926811	NA
GD-SYSUCC	1	-0.922074	-1.11912
GD-SYSUCC	1	-0.920705	-0.195432
GD-SYSUCC	1	-0.917941	-1.21097
GD-SYSUCC	1	-0.917351	-0.808753
GD-SYSUCC	1	-0.910186	-1.03622
GD-SYSUCC	1	-0.909399	-1.03021
GD-SYSUCC	1	-0.907895	-0.748918
GD-SYSUCC	1	-0.906973	-0.200512
GD-SYSUCC	1	-0.90427	-0.37896
GD-SYSUCC	1	-0.901704	NA
GD-SYSUCC	1	-0.900136	-0.488194
GD-SYSUCC	1	-0.893821	-1.06358
GD-SYSUCC	1	-0.888993	-0.63623
GD-SYSUCC	1	-0.887156	-1.33188
GD-SYSUCC	1	-0.886983	-0.73916
GD-SYSUCC	1	-0.885379	-0.992664
GD-SYSUCC	1	-0.885304	0.0168848
GD-SYSUCC	1	-0.883711	-0.557962
GD-SYSUCC	1	-0.883319	-0.595183
GD-SYSUCC	1	-0.881597	0.111867
GD-SYSUCC	1	-0.881449	-0.0281747
GD-SYSUCC	1	-0.87856	-1.59088
GD-SYSUCC	1	-0.878335	-0.176814
GD-SYSUCC	1	-0.875028	-0.120056
GD-SYSUCC	1	-0.87462	-0.704607
GD-SYSUCC	1	-0.874318	-0.835276
GD-SYSUCC	1	-0.872171	-0.319176
GD-SYSUCC	1	-0.864743	0.171277
GD-SYSUCC	1	-0.864536	-0.304058
GD-SYSUCC	1	-0.864326	-0.751779
GD-SYSUCC	1	-0.863885	0.155763
GD-SYSUCC	1	-0.857696	-1.18568
GD-SYSUCC	1	-0.857208	-1.21586
GD-SYSUCC	1	-0.845229	-0.0634857
GD-SYSUCC	1	-0.845229	NA
GD-SYSUCC	1	-0.844501	-0.669718
GD-SYSUCC	1	-0.843244	-0.201732
GD-SYSUCC	1	-0.842072	-0.73194
GD-SYSUCC	1	-0.840355	-0.0937388
GD-SYSUCC	1	-0.839937	0.516333
GD-SYSUCC	1	-0.839227	-0.751395
GD-SYSUCC	1	-0.834599	0.0947078
GD-SYSUCC	1	-0.834586	-0.32202
GD-SYSUCC	1	-0.831162	0.24027
GD-SYSUCC	1	-0.824682	-0.0825037
GD-SYSUCC	1	-0.821698	-0.00206111
GD-SYSUCC	1	-0.814405	-0.456397
GD-SYSUCC	1	-0.814027	0.314858
GD-SYSUCC	1	-0.813957	-0.398768
GD-SYSUCC	1	-0.811232	NA
GD-SYSUCC	1	-0.80928	-1.01185
GD-SYSUCC	1	-0.782312	-0.993884
GD-SYSUCC	1	-0.776926	-0.421037
GD-SYSUCC	1	-0.776815	-0.291759
GD-SYSUCC	1	-0.775634	-0.635989
GD-SYSUCC	1	-0.771113	-0.73154
GD-SYSUCC	1	-0.770924	-1.85697
GD-SYSUCC	1	-0.760167	-1.12788
GD-SYSUCC	1	-0.758137	-0.640879
GD-SYSUCC	1	-0.755198	-0.682525
GD-SYSUCC	1	-0.753396	-0.88818
GD-SYSUCC	1	-0.751317	-0.600514
GD-SYSUCC	1	-0.749848	-0.320012
GD-SYSUCC	1	-0.749847	-0.629308
GD-SYSUCC	1	-0.742998	0.101408
GD-SYSUCC	1	-0.741723	0.110868
GD-SYSUCC	1	-0.738528	0.516333
GD-SYSUCC	1	-0.735833	-0.519855
GD-SYSUCC	1	-0.730626	-0.270905
GD-SYSUCC	1	-0.72271	-0.416511
GD-SYSUCC	1	-0.72221	-0.313965
GD-SYSUCC	1	-0.721348	-0.179914
GD-SYSUCC	1	-0.715608	-0.617852
GD-SYSUCC	1	-0.710914	0.293189
GD-SYSUCC	1	-0.710088	-0.738268
GD-SYSUCC	1	-0.709786	-0.42838
GD-SYSUCC	1	-0.705967	-0.452478
GD-SYSUCC	1	-0.705967	0.110868
GD-SYSUCC	1	-0.70323	-0.321131
GD-SYSUCC	1	-0.700305	-0.465112
GD-SYSUCC	1	-0.688822	NA
GD-SYSUCC	1	-0.686377	-0.0516775
GD-SYSUCC	1	-0.683831	-0.400199
GD-SYSUCC	1	-0.682436	-0.485138
GD-SYSUCC	1	-0.676323	-0.0020771
GD-SYSUCC	1	-0.674583	0.32704
GD-SYSUCC	1	-0.672128	-0.587199
GD-SYSUCC	1	-0.671852	-0.165421
GD-SYSUCC	1	-0.671711	-0.761552
GD-SYSUCC	1	-0.669613	-0.866913
GD-SYSUCC	1	-0.664874	-0.412861
GD-SYSUCC	1	-0.663599	-0.186214
GD-SYSUCC	1	-0.66145	0.322961
GD-SYSUCC	1	-0.659164	-0.0235561
GD-SYSUCC	1	-0.658872	-0.569742
GD-SYSUCC	1	-0.658023	-0.772421
GD-SYSUCC	1	-0.654741	-0.200512
GD-SYSUCC	1	-0.63949	0.123075
GD-SYSUCC	1	-0.63921	-0.67029
GD-SYSUCC	1	-0.63921	0.0542973
GD-SYSUCC	1	-0.63797	-0.52187
GD-SYSUCC	1	-0.637664	-0.464097
GD-SYSUCC	1	-0.636726	-0.418325
GD-SYSUCC	1	-0.634603	-0.0644862
GD-SYSUCC	1	-0.629483	-0.662548
GD-SYSUCC	1	-0.621975	0.651054
GD-SYSUCC	1	-0.621505	-0.775251
GD-SYSUCC	1	-0.620811	0.630277
GD-SYSUCC	1	-0.608377	-0.37896
GD-SYSUCC	1	-0.606592	-0.744095
GD-SYSUCC	1	-0.605177	-0.405518
GD-SYSUCC	1	-0.604976	-0.190113
GD-SYSUCC	1	-0.602422	-0.43434
GD-SYSUCC	1	-0.599326	-1.06317
GD-SYSUCC	1	-0.593415	-1.18075
GD-SYSUCC	1	-0.590654	0.323961
GD-SYSUCC	1	-0.586136	-0.468951
GD-SYSUCC	1	-0.585199	-0.764201
GD-SYSUCC	1	-0.585199	-0.557187
GD-SYSUCC	1	-0.584535	-0.704607
GD-SYSUCC	1	-0.581496	0.146958
GD-SYSUCC	1	-0.579601	-0.0375523
GD-SYSUCC	1	-0.571137	-0.552107
GD-SYSUCC	1	-0.569284	-0.351168
GD-SYSUCC	1	-0.557547	-0.235009
GD-SYSUCC	1	-0.556273	-0.176595
GD-SYSUCC	1	-0.555605	-0.395719
GD-SYSUCC	1	-0.549852	-0.66989
GD-SYSUCC	1	-0.549444	-0.173579
GD-SYSUCC	1	-0.549189	-0.593054
GD-SYSUCC	1	-0.540145	-0.852213
GD-SYSUCC	1	-0.538034	-0.788674
GD-SYSUCC	1	-0.536759	-0.849083
GD-SYSUCC	1	-0.536759	-0.789074
GD-SYSUCC	1	-0.536561	-1.37779
GD-SYSUCC	1	-0.534864	-0.871248
GD-SYSUCC	1	-0.531431	0.27293
GD-SYSUCC	1	-0.530963	-0.00246103
GD-SYSUCC	1	-0.530756	0.466917
GD-SYSUCC	1	-0.529852	-0.226445
GD-SYSUCC	1	-0.528457	-0.695208
GD-SYSUCC	1	-0.523045	-0.631151
GD-SYSUCC	1	-0.522456	-0.617673
GD-SYSUCC	1	-0.517999	-0.521682
GD-SYSUCC	1	-0.515479	-0.339774
GD-SYSUCC	1	-0.515479	-0.294823
GD-SYSUCC	1	-0.515479	-0.200512
GD-SYSUCC	1	-0.515177	-0.0894191
GD-SYSUCC	1	-0.514658	-0.683955
GD-SYSUCC	1	-0.510627	0.183699
GD-SYSUCC	1	-0.504312	-0.99085
GD-SYSUCC	1	-0.502175	-0.548475
GD-SYSUCC	1	-0.499566	0.210017
GD-SYSUCC	1	-0.499065	-0.611891
GD-SYSUCC	1	-0.497917	-0.461877
GD-SYSUCC	1	-0.49259	-0.186214
GD-SYSUCC	1	-0.490372	0.122675
GD-SYSUCC	1	-0.488387	-0.0849648
GD-SYSUCC	1	-0.481029	-0.231165
GD-SYSUCC	1	-0.480388	-0.0963718
GD-SYSUCC	1	-0.480086	-0.737302
GD-SYSUCC	1	-0.477556	-0.264441
GD-SYSUCC	1	-0.476699	-0.00739626
GD-SYSUCC	1	-0.472185	0.447284
GD-SYSUCC	1	-0.471125	-0.348932
GD-SYSUCC	1	-0.470859	-0.131643
GD-SYSUCC	1	-0.469825	-0.282175
GD-SYSUCC	1	-0.465808	-0.461464
GD-SYSUCC	1	-0.464438	-0.499588
GD-SYSUCC	1	-0.464438	0.193559
GD-SYSUCC	1	-0.463311	-0.125563
GD-SYSUCC	1	-0.457197	-0.520871
GD-SYSUCC	1	-0.456908	-0.310357
GD-SYSUCC	1	-0.455129	-0.488194
GD-SYSUCC	1	-0.454153	-0.589848
GD-SYSUCC	1	-0.454153	-0.186275
GD-SYSUCC	1	-0.454153	0.110868
GD-SYSUCC	1	-0.454153	0.145959
GD-SYSUCC	1	-0.454041	0.0536817
GD-SYSUCC	1	-0.451586	-0.142513
GD-SYSUCC	1	-0.450941	-0.824216
GD-SYSUCC	1	-0.447176	-0.0865678
GD-SYSUCC	1	-0.447151	-0.544139
GD-SYSUCC	1	-0.446876	-0.417137
GD-SYSUCC	1	-0.445938	-0.287923
GD-SYSUCC	1	-0.442535	0.236206
GD-SYSUCC	1	-0.441188	-0.167257
GD-SYSUCC	1	-0.441188	-0.0729459
GD-SYSUCC	1	-0.441165	0.030825
GD-SYSUCC	1	-0.440908	0.0918497
GD-SYSUCC	1	-0.434956	-0.499204
GD-SYSUCC	1	-0.434733	-1.0196
GD-SYSUCC	1	-0.433494	0.0542973
GD-SYSUCC	1	-0.431786	-1.07113
GD-SYSUCC	1	-0.430974	-0.0283944
GD-SYSUCC	1	-0.429382	-0.308377
GD-SYSUCC	1	-0.428107	0.202717
GD-SYSUCC	1	-0.426816	-0.141323
GD-SYSUCC	1	-0.41895	0.525491
GD-SYSUCC	1	-0.41767	-0.975207
GD-SYSUCC	1	-0.411671	-0.411003
GD-SYSUCC	1	-0.405867	-0.151497
GD-SYSUCC	1	-0.402708	-0.627472
GD-SYSUCC	1	-0.401024	-0.725461
GD-SYSUCC	1	-0.401024	-0.63504
GD-SYSUCC	1	-0.398538	-0.405277
GD-SYSUCC	1	-0.397497	-0.201856
GD-SYSUCC	1	-0.387477	0.43729
GD-SYSUCC	1	-0.385157	-0.235189
GD-SYSUCC	1	-0.384029	NA
GD-SYSUCC	1	-0.382441	-0.356916
GD-SYSUCC	1	-0.381706	-0.869847
GD-SYSUCC	1	-0.380038	-0.0568116
GD-SYSUCC	1	-0.379933	-0.324834
GD-SYSUCC	1	-0.379933	0.462223
GD-SYSUCC	1	-0.375288	-0.464712
GD-SYSUCC	1	-0.374525	0.130721
GD-SYSUCC	1	-0.372902	-0.626831
GD-SYSUCC	1	-0.370775	0.394624
GD-SYSUCC	1	-0.367964	-0.975315
GD-SYSUCC	1	-0.358654	-0.957814
GD-SYSUCC	1	-0.358513	-0.412845
GD-SYSUCC	1	-0.357445	-0.347933
GD-SYSUCC	1	-0.351146	-1.02992
GD-SYSUCC	1	-0.350177	-0.230524
GD-SYSUCC	1	-0.349125	-0.671111
GD-SYSUCC	1	-0.348937	-0.645793
GD-SYSUCC	1	-0.34808	0.494884
GD-SYSUCC	1	-0.347804	0.0301998
GD-SYSUCC	1	-0.344588	NA
GD-SYSUCC	1	-0.340824	0.0399829
GD-SYSUCC	1	-0.339967	-0.547805
GD-SYSUCC	1	-0.339967	0.202717
GD-SYSUCC	1	-0.339549	0.0355189
GD-SYSUCC	1	-0.339029	0.523488
GD-SYSUCC	1	-0.338257	-0.280555
GD-SYSUCC	1	-0.333129	0.0405985
GD-SYSUCC	1	-0.333067	-0.408527
GD-SYSUCC	1	-0.33174	-0.341633
GD-SYSUCC	1	-0.331562	-0.356728
GD-SYSUCC	1	-0.3246	-0.525121
GD-SYSUCC	1	-0.323004	-0.412845
GD-SYSUCC	1	-0.321929	-0.464113
GD-SYSUCC	1	-0.321077	0.0992487
GD-SYSUCC	1	-0.319174	-0.0919029
GD-SYSUCC	1	-0.31827	-0.0774098
GD-SYSUCC	1	-0.317435	-0.42548
GD-SYSUCC	1	-0.314891	-0.01576
GD-SYSUCC	1	-0.314033	0.0314405
GD-SYSUCC	1	-0.313615	0.193559
GD-SYSUCC	1	-0.310016	-0.875905
GD-SYSUCC	1	-0.307184	-0.531629
GD-SYSUCC	1	-0.305152	0.349949
GD-SYSUCC	1	-0.301926	-0.867747
GD-SYSUCC	1	-0.298756	-0.315677
GD-SYSUCC	1	-0.297164	-0.343469
GD-SYSUCC	1	-0.296747	0.0553286
GD-SYSUCC	1	-0.290553	0.189018
GD-SYSUCC	1	-0.286021	-0.482731
GD-SYSUCC	1	-0.285015	-0.511601
GD-SYSUCC	1	-0.28391	-0.230924
GD-SYSUCC	1	-0.282807	-0.168846
GD-SYSUCC	1	-0.282296	0.184083
GD-SYSUCC	1	-0.281869	-0.350573
GD-SYSUCC	1	-0.281836	-0.533089
GD-SYSUCC	1	-0.277233	-0.0561704
GD-SYSUCC	1	-0.275993	-0.145162
GD-SYSUCC	1	-0.273462	-1.10661
GD-SYSUCC	1	-0.273256	-0.154746
GD-SYSUCC	1	-0.273216	-0.748934
GD-SYSUCC	1	-0.273184	-1.58316
GD-SYSUCC	1	-0.272827	-0.0167754
GD-SYSUCC	1	-0.26931	-0.57001
GD-SYSUCC	1	-0.261266	0.214336
GD-SYSUCC	1	-0.261262	-0.174579
GD-SYSUCC	1	-0.258339	0.204553
GD-SYSUCC	1	-0.253959	-0.308108
GD-SYSUCC	1	-0.245636	-0.369402
GD-SYSUCC	1	-0.245185	-0.155816
GD-SYSUCC	1	-0.243633	NA
GD-SYSUCC	1	-0.243075	-0.357292
GD-SYSUCC	1	-0.243074	-0.358736
GD-SYSUCC	1	-0.238799	-0.313457
GD-SYSUCC	1	-0.23743	-0.56575
GD-SYSUCC	1	-0.230428	-0.369786
GD-SYSUCC	1	-0.230428	-0.0470125
GD-SYSUCC	1	-0.218953	-0.379585
GD-SYSUCC	1	-0.216236	-0.259106
GD-SYSUCC	1	-0.213019	-0.606189
GD-SYSUCC	1	-0.212461	-1.23641
GD-SYSUCC	1	-0.210915	-0.794213
GD-SYSUCC	1	-0.208284	-0.327264
GD-SYSUCC	1	-0.203966	0.0467131
GD-SYSUCC	1	-0.20254	0.493235
GD-SYSUCC	1	-0.200483	-0.819311
GD-SYSUCC	1	-0.198532	-0.141323
GD-SYSUCC	1	-0.194587	-0.42448
GD-SYSUCC	1	-0.194587	-0.186214
GD-SYSUCC	1	-0.192847	0.431826
GD-SYSUCC	1	-0.190303	-0.0261587
GD-SYSUCC	1	-0.188711	-0.770413
GD-SYSUCC	1	-0.185656	-1.25625
GD-SYSUCC	1	-0.183142	-0.415322
GD-SYSUCC	1	-0.174978	0.354214
GD-SYSUCC	1	-0.174771	0.183699
GD-SYSUCC	1	-0.174584	-0.0283944
GD-SYSUCC	1	-0.174584	-0.0283944
GD-SYSUCC	1	-0.172891	-0.490819
GD-SYSUCC	1	-0.171918	-0.188402
GD-SYSUCC	1	-0.171206	0.0228568
GD-SYSUCC	1	-0.165195	NA
GD-SYSUCC	1	-0.164374	0.28068
GD-SYSUCC	1	-0.161424	0.122675
GD-SYSUCC	1	-0.156163	-0.132535
GD-SYSUCC	1	-0.154855	-0.645215
GD-SYSUCC	1	-0.150414	-0.261177
GD-SYSUCC	1	-0.147933	-0.514127
GD-SYSUCC	1	-0.147051	0.386875
GD-SYSUCC	1	-0.141665	-0.641099
GD-SYSUCC	1	-0.136222	0.0565171
GD-SYSUCC	1	-0.133994	-0.294008
GD-SYSUCC	1	-0.133958	-0.383609
GD-SYSUCC	1	-0.13326	-0.138263
GD-SYSUCC	1	-0.131969	-0.380593
GD-SYSUCC	1	-0.128813	-0.778916
GD-SYSUCC	1	-0.12641	-0.587199
GD-SYSUCC	1	-0.122393	-0.692175
GD-SYSUCC	1	-0.121536	0.0265053
GD-SYSUCC	1	-0.120408	-0.141513
GD-SYSUCC	1	-0.11125	-0.515391
GD-SYSUCC	1	-0.109973	-0.256457
GD-SYSUCC	1	-0.108684	-0.141323
GD-SYSUCC	1	-0.108453	-0.531028
GD-SYSUCC	1	-0.108453	-0.0825037
GD-SYSUCC	1	-0.0983578	0.352973
GD-SYSUCC	1	-0.0982618	-0.464113
GD-SYSUCC	1	-0.0964594	-0.456797
GD-SYSUCC	1	-0.0959549	-0.0265586
GD-SYSUCC	1	-0.0956009	-0.775251
GD-SYSUCC	1	-0.0923558	-0.438179
GD-SYSUCC	1	-0.0911913	-0.662548
GD-SYSUCC	1	-0.0890096	0.476701
GD-SYSUCC	1	-0.0852034	-0.167257
GD-SYSUCC	1	-0.0849228	0.606179
GD-SYSUCC	1	-0.0847509	-0.709031
GD-SYSUCC	1	-0.0840401	-0.107422
GD-SYSUCC	1	-0.0839283	-0.108437
GD-SYSUCC	1	-0.0749892	0.121861
GD-SYSUCC	1	-0.073362	0.367913
GD-SYSUCC	1	-0.0667781	-1.01758
GD-SYSUCC	1	-0.0658313	0.0279507
GD-SYSUCC	1	-0.0605096	-0.426544
GD-SYSUCC	1	-0.0605096	-0.0561704
GD-SYSUCC	1	-0.0600059	0.130721
GD-SYSUCC	1	-0.05927	-0.151497
GD-SYSUCC	1	-0.0579949	0.526137
GD-SYSUCC	1	-0.0559882	-0.0900443
GD-SYSUCC	1	-0.0545229	-0.476731
GD-SYSUCC	1	-0.0498817	-0.0420933
GD-SYSUCC	1	-0.0456419	0.148608
GD-SYSUCC	1	-0.0444274	NA
GD-SYSUCC	1	-0.0441817	NA
GD-SYSUCC	1	-0.041883	0.122261
GD-SYSUCC	1	-0.0353218	-0.47144
GD-SYSUCC	1	-0.0353218	-0.382608
GD-SYSUCC	1	-0.034606	-0.556187
GD-SYSUCC	1	-0.0325844	-1.22542
GD-SYSUCC	1	-0.0259334	-0.245807
GD-SYSUCC	1	-0.0250005	0.0567583
GD-SYSUCC	1	-0.0205949	0.615963
GD-SYSUCC	1	-0.0199314	-0.600914
GD-SYSUCC	1	-0.0181932	-0.623401
GD-SYSUCC	1	-0.0147903	0.535295
GD-SYSUCC	1	-0.0132141	0.122675
GD-SYSUCC	1	-0.013081	-0.106201
GD-SYSUCC	1	-0.00778991	-0.482855
GD-SYSUCC	1	-0.0045142	NA
GD-SYSUCC	1	-0.00193795	-0.42838
GD-SYSUCC	1	-0.000976567	-0.11822
GD-SYSUCC	1	0.00648853	-0.313457
GD-SYSUCC	1	0.00704784	-0.645793
GD-SYSUCC	1	0.0104495	-0.369786
GD-SYSUCC	1	0.0162058	-0.59134
GD-SYSUCC	1	0.0181167	-1.06549
GD-SYSUCC	1	0.0193589	-0.0128597
GD-SYSUCC	1	0.02642	-0.0261587
GD-SYSUCC	1	0.0318534	0.410972
GD-SYSUCC	1	0.0378554	-0.33017
GD-SYSUCC	1	0.0389832	-0.632559
GD-SYSUCC	1	0.0512989	-0.626431
GD-SYSUCC	1	0.0515275	-0.438779
GD-SYSUCC	1	0.0515275	0.604344
GD-SYSUCC	1	0.0572275	-0.148661
GD-SYSUCC	1	0.0643799	-0.221366
GD-SYSUCC	1	0.0643799	-0.221366
GD-SYSUCC	1	0.0695648	-0.523301
GD-SYSUCC	1	0.0744993	0.317882
GD-SYSUCC	1	0.0747059	0.209872
GD-SYSUCC	1	0.075058	0.422022
GD-SYSUCC	1	0.0765215	-1.07636
GD-SYSUCC	1	0.0774609	0.148608
GD-SYSUCC	1	0.08106	-0.687509
GD-SYSUCC	1	0.0830756	-1.00671
GD-SYSUCC	1	0.0851424	-0.340415
GD-SYSUCC	1	0.0866189	0.23397
GD-SYSUCC	1	0.0898791	-0.16418
GD-SYSUCC	1	0.0938971	0.42999
GD-SYSUCC	1	0.0943302	-0.32485
GD-SYSUCC	1	0.0954982	-0.393228
GD-SYSUCC	1	0.104656	-0.0937388
GD-SYSUCC	1	0.104797	-0.878546
GD-SYSUCC	1	0.108703	-0.524549
GD-SYSUCC	1	0.10951	-0.28711
GD-SYSUCC	1	0.109797	-0.0641109
GD-SYSUCC	1	0.114412	-0.169515
GD-SYSUCC	1	0.115764	0.0831206
GD-SYSUCC	1	0.117508	-0.601139
GD-SYSUCC	1	0.118365	0.671908
GD-SYSUCC	1	0.122487	0.256827
GD-SYSUCC	1	0.125516	0.447284
GD-SYSUCC	1	0.126832	0.28787
GD-SYSUCC	1	0.135339	0.098977
GD-SYSUCC	1	0.14134	0.211016
GD-SYSUCC	1	0.143009	0.0867701
GD-SYSUCC	1	0.147167	-0.0688049
GD-SYSUCC	1	0.14842	-0.280585
GD-SYSUCC	1	0.14842	0.156163
GD-SYSUCC	1	0.15078	-0.175174
GD-SYSUCC	1	0.151157	0.626012
GD-SYSUCC	1	0.153724	-0.360752
GD-SYSUCC	1	0.156127	-0.246808
GD-SYSUCC	1	0.161398	-0.497368
GD-SYSUCC	1	0.163163	0.00934592
GD-SYSUCC	1	0.164554	0.0843091
GD-SYSUCC	1	0.165355	0.00590706
GD-SYSUCC	1	0.165682	-0.589848
GD-SYSUCC	1	0.166147	-0.23054
GD-SYSUCC	1	0.166957	0.0614523
GD-SYSUCC	1	0.171287	-0.265442
GD-SYSUCC	1	0.172321	0.202717
GD-SYSUCC	1	0.172984	0.380531
GD-SYSUCC	1	0.177255	0.309538
GD-SYSUCC	1	0.177501	-0.0586475
GD-SYSUCC	1	0.185101	-0.11822
GD-SYSUCC	1	0.186668	0.343815
GD-SYSUCC	1	0.18932	0.0922496
GD-SYSUCC	1	0.190488	0.343815
GD-SYSUCC	1	0.199948	0.259288
GD-SYSUCC	1	0.199948	0.282088
GD-SYSUCC	1	0.202048	0.169462
GD-SYSUCC	1	0.202514	-0.339549
GD-SYSUCC	1	0.202514	-0.294409
GD-SYSUCC	1	0.205578	-0.534519
GD-SYSUCC	1	0.206924	NA
GD-SYSUCC	1	0.208479	0.267586
GD-SYSUCC	1	0.21851	0.847074
GD-SYSUCC	1	0.227823	-0.163172
GD-SYSUCC	1	0.228448	-0.0257454
GD-SYSUCC	1	0.229269	0.84891
GD-SYSUCC	1	0.229575	-0.150481
GD-SYSUCC	1	0.231883	-0.139503
GD-SYSUCC	1	0.232857	-0.155961
GD-SYSUCC	1	0.235689	-0.18175
GD-SYSUCC	1	0.236456	-0.0377936
GD-SYSUCC	1	0.237498	-1.17091
GD-SYSUCC	1	0.238733	0.0922496
GD-SYSUCC	1	0.238859	-0.749559
GD-SYSUCC	1	0.24083	0.641896
GD-SYSUCC	1	0.244418	0.431826
GD-SYSUCC	1	0.244443	-0.509048
GD-SYSUCC	1	0.248042	0.497699
GD-SYSUCC	1	0.250445	-0.244864
GD-SYSUCC	1	0.251121	0.352973
GD-SYSUCC	1	0.253601	0.664753
GD-SYSUCC	1	0.25669	0.0659163
GD-SYSUCC	1	0.261086	0.316046
GD-SYSUCC	1	0.263431	-0.649038
GD-SYSUCC	1	0.264572	0.332119
GD-SYSUCC	1	0.267949	0.0183928
GD-SYSUCC	1	0.270745	-0.41751
GD-SYSUCC	1	0.270817	-0.117595
GD-SYSUCC	1	0.27125	-0.491889
GD-SYSUCC	1	0.272787	-0.592381
GD-SYSUCC	1	0.278059	0.262936
GD-SYSUCC	1	0.286716	-0.393008
GD-SYSUCC	1	0.295863	0.490399
GD-SYSUCC	1	0.295893	-0.461636
GD-SYSUCC	1	0.29684	-0.167656
GD-SYSUCC	1	0.305409	-0.18175
GD-SYSUCC	1	0.306219	0.0751511
GD-SYSUCC	1	0.312746	0.0918497
GD-SYSUCC	1	0.314567	0.184083
GD-SYSUCC	1	0.315694	-0.634815
GD-SYSUCC	1	0.318296	0.0301998
GD-SYSUCC	1	0.319424	-0.176814
GD-SYSUCC	1	0.321904	0.179861
GD-SYSUCC	1	0.328582	-0.0283944
GD-SYSUCC	1	0.32975	0.112703
GD-SYSUCC	1	0.331096	0.202717
GD-SYSUCC	1	0.331135	0.463223
GD-SYSUCC	1	0.332639	-0.645793
GD-SYSUCC	1	0.333496	0.0510536
GD-SYSUCC	1	0.334291	0.610643
GD-SYSUCC	1	0.335752	-0.0568116
GD-SYSUCC	1	0.338908	0.397925
GD-SYSUCC	1	0.33921	0.396089
GD-SYSUCC	1	0.33921	0.476701
GD-SYSUCC	1	0.341311	0.13434
GD-SYSUCC	1	0.348589	-0.330314
GD-SYSUCC	1	0.353731	0.0395901
GD-SYSUCC	1	0.359757	0.873008
GD-SYSUCC	1	0.36771	0.193559
GD-SYSUCC	1	0.368915	0.0659163
GD-SYSUCC	1	0.373354	-0.369786
GD-SYSUCC	1	0.376449	-0.713966
GD-SYSUCC	1	0.377862	0.297028
GD-SYSUCC	1	0.38368	0.0751511
GD-SYSUCC	1	0.38788	-0.408151
GD-SYSUCC	1	0.388411	0.463893
GD-SYSUCC	1	0.389707	0.254968
GD-SYSUCC	1	0.391916	-0.143921
GD-SYSUCC	1	0.39222	-0.749575
GD-SYSUCC	1	0.392838	0.17862
GD-SYSUCC	1	0.393271	-0.263426
GD-SYSUCC	1	0.395757	0.113517
GD-SYSUCC	1	0.396798	-0.522871
GD-SYSUCC	1	0.39884	0.318881
GD-SYSUCC	1	0.401944	-0.0470125
GD-SYSUCC	1	0.401944	0.24027
GD-SYSUCC	1	0.405849	0.19113
GD-SYSUCC	1	0.407211	0.204553
GD-SYSUCC	1	0.40845	-0.234814
GD-SYSUCC	1	0.414741	0.409544
GD-SYSUCC	1	0.416369	NA
GD-SYSUCC	1	0.429639	-0.0875833
GD-SYSUCC	1	0.43245	NA
GD-SYSUCC	1	0.437201	-0.629692
GD-SYSUCC	1	0.446616	-0.342798
GD-SYSUCC	1	0.449811	-0.0030776
GD-SYSUCC	1	0.455456	-0.01576
GD-SYSUCC	1	0.455456	0.328281
GD-SYSUCC	1	0.460641	0.179619
GD-SYSUCC	1	0.461141	-0.912621
GD-SYSUCC	1	0.461166	0.610643
GD-SYSUCC	1	0.470531	-0.0729459
GD-SYSUCC	1	0.474018	0.205178
GD-SYSUCC	1	0.47665	-0.259106
GD-SYSUCC	1	0.479761	-1.1746
GD-SYSUCC	1	0.481501	0.253969
GD-SYSUCC	1	0.482917	-0.473697
GD-SYSUCC	1	0.486575	-0.487595
GD-SYSUCC	1	0.489312	0.19213
GD-SYSUCC	1	0.489586	-1.25868
GD-SYSUCC	1	0.491148	-0.210311
GD-SYSUCC	1	0.491323	0.254968
GD-SYSUCC	1	0.492383	-0.817311
GD-SYSUCC	1	0.492649	0.174941
GD-SYSUCC	1	0.50421	0.262364
GD-SYSUCC	1	0.52769	0.559392
GD-SYSUCC	1	0.5321	0.209872
GD-SYSUCC	1	0.534502	-0.749559
GD-SYSUCC	1	0.5448	0.170276
GD-SYSUCC	1	0.54608	0.150828
GD-SYSUCC	1	0.553624	0.367913
GD-SYSUCC	1	0.553748	-0.365216
GD-SYSUCC	1	0.563587	0.308078
GD-SYSUCC	1	0.572013	0.106548
GD-SYSUCC	1	0.574495	0.353598
GD-SYSUCC	1	0.578641	-0.350168
GD-SYSUCC	1	0.583716	-0.347117
GD-SYSUCC	1	0.585614	-0.508664
GD-SYSUCC	1	0.591024	0.759063
GD-SYSUCC	1	0.59483	0.615963
GD-SYSUCC	1	0.603059	-0.460018
GD-SYSUCC	1	0.606637	-0.451478
GD-SYSUCC	1	0.618667	-0.278124
GD-SYSUCC	1	0.618778	-0.0030766
GD-SYSUCC	1	0.619524	0.462223
GD-SYSUCC	1	0.620764	0.873008
GD-SYSUCC	1	0.648348	0.030825
GD-SYSUCC	1	0.649474	0.200859
GD-SYSUCC	1	0.649939	-0.524549
GD-SYSUCC	1	0.651956	0.122675
GD-SYSUCC	1	0.653532	-0.210311
GD-SYSUCC	1	0.656325	0.0567583
GD-SYSUCC	1	0.658129	0.189294
GD-SYSUCC	1	0.659416	0.136801
GD-SYSUCC	1	0.660524	-0.461464
GD-SYSUCC	1	0.661894	0.0301998
GD-SYSUCC	1	0.671362	0.0867701
GD-SYSUCC	1	0.671362	0.349134
GD-SYSUCC	1	0.672955	0.0806146
GD-SYSUCC	1	0.673871	-1.12709
GD-SYSUCC	1	0.67611	0.179245
GD-SYSUCC	1	0.678096	0.471381
GD-SYSUCC	1	0.682112	0.065675
GD-SYSUCC	1	0.685842	0.193559
GD-SYSUCC	1	0.687081	0.705809
GD-SYSUCC	1	0.690483	0.516333
GD-SYSUCC	1	0.694754	-0.116596
GD-SYSUCC	1	0.694893	0.121861
GD-SYSUCC	1	0.694893	0.397925
GD-SYSUCC	1	0.696903	0.0806146
GD-SYSUCC	1	0.697296	0.249505
GD-SYSUCC	1	0.698888	-0.386928
GD-SYSUCC	1	0.698888	0.0265053
GD-SYSUCC	1	0.704781	0.283605
GD-SYSUCC	1	0.706454	0.397925
GD-SYSUCC	1	0.709107	-0.590269
GD-SYSUCC	1	0.711202	0.501393
GD-SYSUCC	1	0.71317	0.377071
GD-SYSUCC	1	0.716579	-1.23112
GD-SYSUCC	1	0.720127	-0.432748
GD-SYSUCC	1	0.726435	0.211016
GD-SYSUCC	1	0.726608	0.349279
GD-SYSUCC	1	0.744847	-0.0561864
GD-SYSUCC	1	0.748752	-0.0702346
GD-SYSUCC	1	0.757266	-0.0821038
GD-SYSUCC	1	0.757266	-0.0821038
GD-SYSUCC	1	0.758786	0.228651
GD-SYSUCC	1	0.763777	-0.144154
GD-SYSUCC	1	0.765959	0.351137
GD-SYSUCC	1	0.765959	0.490399
GD-SYSUCC	1	0.766424	0.179245
GD-SYSUCC	1	0.767385	-0.144154
GD-SYSUCC	1	0.768362	0.328281
GD-SYSUCC	1	0.77014	-0.0941227
GD-SYSUCC	1	0.772056	NA
GD-SYSUCC	1	0.77492	0.169462
GD-SYSUCC	1	0.779505	0.0228568
GD-SYSUCC	1	0.779505	0.447284
GD-SYSUCC	1	0.782734	0.669238
GD-SYSUCC	1	0.787609	-0.150481
GD-SYSUCC	1	0.794295	0.367913
GD-SYSUCC	1	0.796598	-0.141447
GD-SYSUCC	1	0.805108	-0.392666
GD-SYSUCC	1	0.809868	-0.260107
GD-SYSUCC	1	0.812716	0.28787
GD-SYSUCC	1	0.819782	0.23519
GD-SYSUCC	1	0.821556	0.431826
GD-SYSUCC	1	0.821883	-0.268889
GD-SYSUCC	1	0.825784	-1.18342
GD-SYSUCC	1	0.834262	-0.0821038
GD-SYSUCC	1	0.834262	0.0796151
GD-SYSUCC	1	0.834262	0.110868
GD-SYSUCC	1	0.841306	0.678396
GD-SYSUCC	1	0.842667	0.0577578
GD-SYSUCC	1	0.845716	-0.200512
GD-SYSUCC	1	0.845716	0.397925
GD-SYSUCC	1	0.850464	1.02143
GD-SYSUCC	1	0.856165	0.122261
GD-SYSUCC	1	0.858784	-0.00551676
GD-SYSUCC	1	0.860875	-0.082745
GD-SYSUCC	1	0.862152	-0.021667
GD-SYSUCC	1	0.869001	0.317882
GD-SYSUCC	1	0.869001	0.317882
GD-SYSUCC	1	0.869001	0.674557
GD-SYSUCC	1	0.871256	-0.343469
GD-SYSUCC	1	0.877255	-0.235189
GD-SYSUCC	1	0.883676	-0.151497
GD-SYSUCC	1	0.883676	0.341979
GD-SYSUCC	1	0.884608	-0.0561704
GD-SYSUCC	1	0.887915	0.610643
GD-SYSUCC	1	0.888518	-0.000241269
GD-SYSUCC	1	0.889376	-0.274224
GD-SYSUCC	1	0.900502	-0.148661
GD-SYSUCC	1	0.900938	-0.0875833
GD-SYSUCC	1	0.924382	0.0167767
GD-SYSUCC	1	0.924752	-0.195448
GD-SYSUCC	1	0.926474	-0.013235
GD-SYSUCC	1	0.927925	0.615963
GD-SYSUCC	1	0.927925	0.619801
GD-SYSUCC	1	0.92976	-0.117836
GD-SYSUCC	1	0.937621	-0.169115
GD-SYSUCC	1	0.939559	0.106548
GD-SYSUCC	1	0.940312	0.525491
GD-SYSUCC	1	0.94641	-0.0561704
GD-SYSUCC	1	0.951003	-0.170756
GD-SYSUCC	1	0.955693	-0.0919029
GD-SYSUCC	1	0.957574	-0.0847528
GD-SYSUCC	1	0.971895	0.23087
GD-SYSUCC	1	0.979174	-0.117836
GD-SYSUCC	1	0.985085	0.205178
GD-SYSUCC	1	0.985085	0.297028
GD-SYSUCC	1	0.994243	-0.0030766
GD-SYSUCC	1	0.999457	0.493476
GD-SYSUCC	1	1.00237	0.24067
GD-SYSUCC	1	1.00862	0.24027
GD-SYSUCC	1	1.01102	0.462223
GD-SYSUCC	1	1.01633	-0.482731
GD-SYSUCC	1	1.02871	-0.013235
GD-SYSUCC	1	1.0321	NA
GD-SYSUCC	1	1.03579	0.232111
GD-SYSUCC	1	1.03821	0.0565171
GD-SYSUCC	1	1.0402	0.0824504
GD-SYSUCC	1	1.04422	-0.204848
GD-SYSUCC	1	1.05098	-0.108437
GD-SYSUCC	1	1.05138	0.23087
GD-SYSUCC	1	1.06244	0.384226
GD-SYSUCC	1	1.0716	0.546345
GD-SYSUCC	1	1.0793	0.0167767
GD-SYSUCC	1	1.08257	0.115111
GD-SYSUCC	1	1.09769	-0.268686
GD-SYSUCC	1	1.11116	-0.370427
GD-SYSUCC	1	1.11511	0.0663162
GD-SYSUCC	1	1.11872	0.522247
GD-SYSUCC	1	1.12159	0.291948
GD-SYSUCC	1	1.12708	-0.212332
GD-SYSUCC	1	1.13091	0.169462
GD-SYSUCC	1	1.1372	0.200859
GD-SYSUCC	1	1.14006	0.317882
GD-SYSUCC	1	1.15028	-0.412845
GD-SYSUCC	1	1.15388	0.254968
GD-SYSUCC	1	1.15628	0.0928492
GD-SYSUCC	1	1.15944	-0.0259334
GD-SYSUCC	1	1.15944	0.610643
GD-SYSUCC	1	1.15944	0.90426
GD-SYSUCC	1	1.16218	0.363648
GD-SYSUCC	1	1.16641	0.169462
GD-SYSUCC	1	1.17557	-0.151497
GD-SYSUCC	1	1.1762	0.19113
GD-SYSUCC	1	1.18021	-0.096168
GD-SYSUCC	1	1.18703	0.373827
GD-SYSUCC	1	1.18989	0.143528
GD-SYSUCC	1	1.19154	0.200859
GD-SYSUCC	1	1.19265	0.0567583
GD-SYSUCC	1	1.21257	-0.000241269
GD-SYSUCC	1	1.22034	-0.561281
GD-SYSUCC	1	1.22499	0.317882
GD-SYSUCC	1	1.2364	0.266587
GD-SYSUCC	1	1.2369	0.610643
GD-SYSUCC	1	1.23737	-0.052492
GD-SYSUCC	1	1.24137	0.0265053
GD-SYSUCC	1	1.25248	0.0218563
GD-SYSUCC	1	1.2649	0.200859
GD-SYSUCC	1	1.30847	-0.657084
GD-SYSUCC	1	1.3246	0.451659
GD-SYSUCC	1	1.32462	0.132536
GD-SYSUCC	1	1.33184	-0.221366
GD-SYSUCC	1	1.33545	0.522247
GD-SYSUCC	1	1.33545	0.570442
GD-SYSUCC	1	1.34466	0.0336554
GD-SYSUCC	1	1.34993	0.492235
GD-SYSUCC	1	1.3646	-0.347329
GD-SYSUCC	1	1.38568	-0.700144
GD-SYSUCC	1	1.38975	0.0922496
GD-SYSUCC	1	1.39029	0.28787
GD-SYSUCC	1	1.39493	NA
GD-SYSUCC	1	1.39735	0.466302
GD-SYSUCC	1	1.42212	NA
GD-SYSUCC	1	1.43341	-0.030253
GD-SYSUCC	1	1.45209	0.000587902
GD-SYSUCC	1	1.47041	0.58471
GD-SYSUCC	1	1.47218	0.12451
GD-SYSUCC	1	1.4763	0.37929
GD-SYSUCC	1	1.49159	0.343815
GD-SYSUCC	1	1.49206	0.261937
GD-SYSUCC	1	1.51878	-0.0821198
GD-SYSUCC	1	1.53218	0.19113
GD-SYSUCC	1	1.5386	0.492235
GD-SYSUCC	1	1.5386	0.492235
GD-SYSUCC	1	1.54301	0.373827
GD-SYSUCC	1	1.55427	1.02143
GD-SYSUCC	1	1.55772	-0.357292
GD-SYSUCC	1	1.56224	0.610643
GD-SYSUCC	1	1.56855	0.23087
GD-SYSUCC	1	1.57423	-0.250052
GD-SYSUCC	1	1.61408	0.466302
GD-SYSUCC	1	1.63004	0.118167
GD-SYSUCC	1	1.63245	0.200859
GD-SYSUCC	1	1.64001	0.492235
GD-SYSUCC	1	1.64486	-0.230524
GD-SYSUCC	1	1.65399	0.349279
GD-SYSUCC	1	1.65846	0.297028
GD-SYSUCC	1	1.70991	0.200859
GD-SYSUCC	1	1.71256	0.497699
GD-SYSUCC	1	1.71906	0.118167
GD-SYSUCC	1	1.75493	0.323345
GD-SYSUCC	1	1.7776	0.433861
GD-SYSUCC	1	1.78402	0.38869
GD-SYSUCC	1	1.78843	0.640655
GD-SYSUCC	1	1.79239	0.0784266
GD-SYSUCC	1	1.88199	-0.431836
GD-SYSUCC	1	1.91864	0.205178
GD-SYSUCC	1	1.91864	0.43629
GD-SYSUCC	1	1.92769	0.640655
GD-SYSUCC	1	2.06905	0.379532
GD-SYSUCC	1	2.06905	0.610643
GD-SYSUCC	1	2.23599	-0.433672
GD-SYSUCC	1	2.27312	0.492235
GD-SYSUCC	1	2.35673	0.353598
GD-SYSUCC	1	2.86531	0.322961
GD-SYSUCC	1	2.93127	0.379532
GD-SYSUCC	1	NA	-2.50563
GD-SYSUCC	1	NA	-2.21282
GD-SYSUCC	1	NA	-1.85225
GD-SYSUCC	1	NA	-1.73322
GD-SYSUCC	1	NA	-1.66012
GD-SYSUCC	1	NA	-1.53091
GD-SYSUCC	1	NA	-1.48495
GD-SYSUCC	1	NA	-1.45087
GD-SYSUCC	1	NA	-1.44613
GD-SYSUCC	1	NA	-1.39327
GD-SYSUCC	1	NA	-1.36364
GD-SYSUCC	1	NA	-1.34652
GD-SYSUCC	1	NA	-1.26955
GD-SYSUCC	1	NA	-1.24709
GD-SYSUCC	1	NA	-1.24587
GD-SYSUCC	1	NA	-1.2357
GD-SYSUCC	1	NA	-1.19276
GD-SYSUCC	1	NA	-1.14262
GD-SYSUCC	1	NA	-1.13827
GD-SYSUCC	1	NA	-1.13825
GD-SYSUCC	1	NA	-1.10559
GD-SYSUCC	1	NA	-1.10459
GD-SYSUCC	1	NA	-1.08008
GD-SYSUCC	1	NA	-1.07968
GD-SYSUCC	1	NA	-1.03884
GD-SYSUCC	1	NA	-1.03674
GD-SYSUCC	1	NA	-1.03049
GD-SYSUCC	1	NA	-1.00842
GD-SYSUCC	1	NA	-1.005
GD-SYSUCC	1	NA	-0.99085
GD-SYSUCC	1	NA	-0.965972
GD-SYSUCC	1	NA	-0.95633
GD-SYSUCC	1	NA	-0.923687
GD-SYSUCC	1	NA	-0.901603
GD-SYSUCC	1	NA	-0.844644
GD-SYSUCC	1	NA	-0.840594
GD-SYSUCC	1	NA	-0.837186
GD-SYSUCC	1	NA	-0.818927
GD-SYSUCC	1	NA	-0.81831
GD-SYSUCC	1	NA	-0.814392
GD-SYSUCC	1	NA	-0.80181
GD-SYSUCC	1	NA	-0.78465
GD-SYSUCC	1	NA	-0.735635
GD-SYSUCC	1	NA	-0.731916
GD-SYSUCC	1	NA	-0.726461
GD-SYSUCC	1	NA	-0.726461
GD-SYSUCC	1	NA	-0.713842
GD-SYSUCC	1	NA	-0.710647
GD-SYSUCC	1	NA	-0.683401
GD-SYSUCC	1	NA	-0.662947
GD-SYSUCC	1	NA	-0.657084
GD-SYSUCC	1	NA	-0.640325
GD-SYSUCC	1	NA	-0.63663
GD-SYSUCC	1	NA	-0.62594
GD-SYSUCC	1	NA	-0.613532
GD-SYSUCC	1	NA	-0.612133
GD-SYSUCC	1	NA	-0.601139
GD-SYSUCC	1	NA	-0.59457
GD-SYSUCC	1	NA	-0.58188
GD-SYSUCC	1	NA	-0.58169
GD-SYSUCC	1	NA	-0.577441
GD-SYSUCC	1	NA	-0.558587
GD-SYSUCC	1	NA	-0.556963
GD-SYSUCC	1	NA	-0.555726
GD-SYSUCC	1	NA	-0.551108
GD-SYSUCC	1	NA	-0.544139
GD-SYSUCC	1	NA	-0.533089
GD-SYSUCC	1	NA	-0.531629
GD-SYSUCC	1	NA	-0.522691
GD-SYSUCC	1	NA	-0.52187
GD-SYSUCC	1	NA	-0.521282
GD-SYSUCC	1	NA	-0.518222
GD-SYSUCC	1	NA	-0.505712
GD-SYSUCC	1	NA	-0.494538
GD-SYSUCC	1	NA	-0.464097
GD-SYSUCC	1	NA	-0.462282
GD-SYSUCC	1	NA	-0.451586
GD-SYSUCC	1	NA	-0.439179
GD-SYSUCC	1	NA	-0.418325
GD-SYSUCC	1	NA	-0.403687
GD-SYSUCC	1	NA	-0.402688
GD-SYSUCC	1	NA	-0.395719
GD-SYSUCC	1	NA	-0.393883
GD-SYSUCC	1	NA	-0.3935
GD-SYSUCC	1	NA	-0.391469
GD-SYSUCC	1	NA	-0.382608
GD-SYSUCC	1	NA	-0.374865
GD-SYSUCC	1	NA	-0.372835
GD-SYSUCC	1	NA	-0.369802
GD-SYSUCC	1	NA	-0.369802
GD-SYSUCC	1	NA	-0.369786
GD-SYSUCC	1	NA	-0.367328
GD-SYSUCC	1	NA	-0.343469
GD-SYSUCC	1	NA	-0.334311
GD-SYSUCC	1	NA	-0.33119
GD-SYSUCC	1	NA	-0.330314
GD-SYSUCC	1	NA	-0.32585
GD-SYSUCC	1	NA	-0.313216
GD-SYSUCC	1	NA	-0.313216
GD-SYSUCC	1	NA	-0.302043
GD-SYSUCC	1	NA	-0.300917
GD-SYSUCC	1	NA	-0.299917
GD-SYSUCC	1	NA	-0.281791
GD-SYSUCC	1	NA	-0.280555
GD-SYSUCC	1	NA	-0.278365
GD-SYSUCC	1	NA	-0.278248
GD-SYSUCC	1	NA	-0.27028
GD-SYSUCC	1	NA	-0.268889
GD-SYSUCC	1	NA	-0.260107
GD-SYSUCC	1	NA	-0.259286
GD-SYSUCC	1	NA	-0.256857
GD-SYSUCC	1	NA	-0.255442
GD-SYSUCC	1	NA	-0.255021
GD-SYSUCC	1	NA	-0.246808
GD-SYSUCC	1	NA	-0.236003
GD-SYSUCC	1	NA	-0.230924
GD-SYSUCC	1	NA	-0.23054
GD-SYSUCC	1	NA	-0.228704
GD-SYSUCC	1	NA	-0.221366
GD-SYSUCC	1	NA	-0.211906
GD-SYSUCC	1	NA	-0.208255
GD-SYSUCC	1	NA	-0.204606
GD-SYSUCC	1	NA	-0.204606
GD-SYSUCC	1	NA	-0.204606
GD-SYSUCC	1	NA	-0.203936
GD-SYSUCC	1	NA	-0.200528
GD-SYSUCC	1	NA	-0.198263
GD-SYSUCC	1	NA	-0.195557
GD-SYSUCC	1	NA	-0.195448
GD-SYSUCC	1	NA	-0.182938
GD-SYSUCC	1	NA	-0.174579
GD-SYSUCC	1	NA	-0.174353
GD-SYSUCC	1	NA	-0.174165
GD-SYSUCC	1	NA	-0.165421
GD-SYSUCC	1	NA	-0.150497
GD-SYSUCC	1	NA	-0.150497
GD-SYSUCC	1	NA	-0.13869
GD-SYSUCC	1	NA	-0.132776
GD-SYSUCC	1	NA	-0.125563
GD-SYSUCC	1	NA	-0.122485
GD-SYSUCC	1	NA	-0.112757
GD-SYSUCC	1	NA	-0.108437
GD-SYSUCC	1	NA	-0.104511
GD-SYSUCC	1	NA	-0.0974433
GD-SYSUCC	1	NA	-0.0959268
GD-SYSUCC	1	NA	-0.0863425
GD-SYSUCC	1	NA	-0.0847528
GD-SYSUCC	1	NA	-0.0825037
GD-SYSUCC	1	NA	-0.080284
GD-SYSUCC	1	NA	-0.0729459
GD-SYSUCC	1	NA	-0.0720705
GD-SYSUCC	1	NA	-0.0699934
GD-SYSUCC	1	NA	-0.0678054
GD-SYSUCC	1	NA	-0.065915
GD-SYSUCC	1	NA	-0.0616499
GD-SYSUCC	1	NA	-0.0574272
GD-SYSUCC	1	NA	-0.0561864
GD-SYSUCC	1	NA	-0.0561864
GD-SYSUCC	1	NA	-0.0420933
GD-SYSUCC	1	NA	-0.0337136
GD-SYSUCC	1	NA	-0.0302094
GD-SYSUCC	1	NA	-0.0279945
GD-SYSUCC	1	NA	-0.0261747
GD-SYSUCC	1	NA	-0.0259334
GD-SYSUCC	1	NA	-0.0249179
GD-SYSUCC	1	NA	-0.0239096
GD-SYSUCC	1	NA	-0.0198312
GD-SYSUCC	1	NA	-0.0185904
GD-SYSUCC	1	NA	-0.0128597
GD-SYSUCC	1	NA	0.0067274
GD-SYSUCC	1	NA	0.0115657
GD-SYSUCC	1	NA	0.0207236
GD-SYSUCC	1	NA	0.030825
GD-SYSUCC	1	NA	0.030825
GD-SYSUCC	1	NA	0.030825
GD-SYSUCC	1	NA	0.0510536
GD-SYSUCC	1	NA	0.0518681
GD-SYSUCC	1	NA	0.0546812
GD-SYSUCC	1	NA	0.0567583
GD-SYSUCC	1	NA	0.0567583
GD-SYSUCC	1	NA	0.0659163
GD-SYSUCC	1	NA	0.0663162
GD-SYSUCC	1	NA	0.0663162
GD-SYSUCC	1	NA	0.068152
GD-SYSUCC	1	NA	0.0916084
GD-SYSUCC	1	NA	0.0918497
GD-SYSUCC	1	NA	0.0922336
GD-SYSUCC	1	NA	0.0922496
GD-SYSUCC	1	NA	0.0922496
GD-SYSUCC	1	NA	0.0985771
GD-SYSUCC	1	NA	0.110626
GD-SYSUCC	1	NA	0.120026
GD-SYSUCC	1	NA	0.129009
GD-SYSUCC	1	NA	0.136801
GD-SYSUCC	1	NA	0.136801
GD-SYSUCC	1	NA	0.144343
GD-SYSUCC	1	NA	0.148608
GD-SYSUCC	1	NA	0.154543
GD-SYSUCC	1	NA	0.171277
GD-SYSUCC	1	NA	0.174925
GD-SYSUCC	1	NA	0.179861
GD-SYSUCC	1	NA	0.205178
GD-SYSUCC	1	NA	0.205178
GD-SYSUCC	1	NA	0.212521
GD-SYSUCC	1	NA	0.216572
GD-SYSUCC	1	NA	0.23087
GD-SYSUCC	1	NA	0.231112
GD-SYSUCC	1	NA	0.232111
GD-SYSUCC	1	NA	0.260882
GD-SYSUCC	1	NA	0.261123
GD-SYSUCC	1	NA	0.261123
GD-SYSUCC	1	NA	0.270281
GD-SYSUCC	1	NA	0.271095
GD-SYSUCC	1	NA	0.285221
GD-SYSUCC	1	NA	0.285221
GD-SYSUCC	1	NA	0.299248
GD-SYSUCC	1	NA	0.319123
GD-SYSUCC	1	NA	0.319718
GD-SYSUCC	1	NA	0.325181
GD-SYSUCC	1	NA	0.32868
GD-SYSUCC	1	NA	0.33955
GD-SYSUCC	1	NA	0.340791
GD-SYSUCC	1	NA	0.351137
GD-SYSUCC	1	NA	0.355434
GD-SYSUCC	1	NA	0.363772
GD-SYSUCC	1	NA	0.367913
GD-SYSUCC	1	NA	0.377071
GD-SYSUCC	1	NA	0.379532
GD-SYSUCC	1	NA	0.379532
GD-SYSUCC	1	NA	0.379532
GD-SYSUCC	1	NA	0.379532
GD-SYSUCC	1	NA	0.38869
GD-SYSUCC	1	NA	0.396033
GD-SYSUCC	1	NA	0.398549
GD-SYSUCC	1	NA	0.409731
GD-SYSUCC	1	NA	0.410784
GD-SYSUCC	1	NA	0.466302
GD-SYSUCC	1	NA	0.467543
GD-SYSUCC	1	NA	0.468138
GD-SYSUCC	1	NA	0.476701
GD-SYSUCC	1	NA	0.493476
GD-SYSUCC	1	NA	0.516333
GD-SYSUCC	1	NA	0.527952
GD-SYSUCC	1	NA	0.550234
GD-SYSUCC	1	NA	0.559392
GD-SYSUCC	1	NA	0.58471
GD-SYSUCC	1	NA	0.610643
GD-SYSUCC	1	NA	0.640655
GD-SYSUCC	1	NA	0.664753
GD-SYSUCC	1	NA	0.674557
GD-SYSUCC	1	NA	0.733746
GD-SYSUCC	1	NA	0.740901
GD-SYSUCC	1	NA	0.759063
GD-SYSUCC	0	-3.28522	-1.61888
GD-SYSUCC	0	-3.24161	-1.4068
GD-SYSUCC	0	-3.23708	-1.87781
GD-SYSUCC	0	-3.21981	-1.41921
GD-SYSUCC	0	-3.19492	-1.46986
GD-SYSUCC	0	-3.1682	-1.3316
GD-SYSUCC	0	-3.11406	-1.51352
GD-SYSUCC	0	-3.11158	-1.40893
GD-SYSUCC	0	-3.09807	-1.22624
GD-SYSUCC	0	-3.0557	-1.90718
GD-SYSUCC	0	-3.04546	-1.58379
GD-SYSUCC	0	-3.02902	-1.25649
GD-SYSUCC	0	-3.0206	-0.973333
GD-SYSUCC	0	-3.00865	-1.97783
GD-SYSUCC	0	-2.93337	-1.08887
GD-SYSUCC	0	-2.88258	-1.10559
GD-SYSUCC	0	-2.88068	-1.82899
GD-SYSUCC	0	-2.87944	-1.69892
GD-SYSUCC	0	-2.86296	-0.513011
GD-SYSUCC	0	-2.85843	-1.78871
GD-SYSUCC	0	-2.85654	-1.1885
GD-SYSUCC	0	-2.81626	-0.924912
GD-SYSUCC	0	-2.81269	-1.48355
GD-SYSUCC	0	-2.80006	-1.93984
GD-SYSUCC	0	-2.79237	-0.464097
GD-SYSUCC	0	-2.7864	-0.670891
GD-SYSUCC	0	-2.75947	-0.666587
GD-SYSUCC	0	-2.75364	-0.956573
GD-SYSUCC	0	-2.7335	-1.46104
GD-SYSUCC	0	-2.73075	-1.87368
GD-SYSUCC	0	-2.72456	-0.463097
GD-SYSUCC	0	-2.7231	-0.947015
GD-SYSUCC	0	-2.71316	-2.44271
GD-SYSUCC	0	-2.69904	-0.92714
GD-SYSUCC	0	-2.67664	-1.21097
GD-SYSUCC	0	-2.6724	-1.08887
GD-SYSUCC	0	-2.66426	-0.740176
GD-SYSUCC	0	-2.6608	-1.44554
GD-SYSUCC	0	-2.65466	-1.65459
GD-SYSUCC	0	-2.65223	-0.78222
GD-SYSUCC	0	-2.64714	-1.69662
GD-SYSUCC	0	-2.64233	-0.993064
GD-SYSUCC	0	-2.62937	-1.66806
GD-SYSUCC	0	-2.62685	-1.46823
GD-SYSUCC	0	-2.61461	-2.14726
GD-SYSUCC	0	-2.60005	-0.800293
GD-SYSUCC	0	-2.59668	-1.18177
GD-SYSUCC	0	-2.58272	-1.42081
GD-SYSUCC	0	-2.58014	-1.27079
GD-SYSUCC	0	-2.55791	-1.21894
GD-SYSUCC	0	-2.53715	-1.4439
GD-SYSUCC	0	-2.52649	-1.43184
GD-SYSUCC	0	-2.5179	-1.88024
GD-SYSUCC	0	-2.50067	-0.741416
GD-SYSUCC	0	-2.49325	-1.29796
GD-SYSUCC	0	-2.48728	-1.50806
GD-SYSUCC	0	-2.48041	-0.801584
GD-SYSUCC	0	-2.47891	-1.63419
GD-SYSUCC	0	-2.47729	-0.626831
GD-SYSUCC	0	-2.46421	-1.30628
GD-SYSUCC	0	-2.45738	-1.16945
GD-SYSUCC	0	-2.45117	-1.27278
GD-SYSUCC	0	-2.4484	-1.93154
GD-SYSUCC	0	-2.41814	-1.47719
GD-SYSUCC	0	-2.41347	-1.67725
GD-SYSUCC	0	-2.40987	-1.65566
GD-SYSUCC	0	-2.40919	-1.29812
GD-SYSUCC	0	-2.39979	-1.45311
GD-SYSUCC	0	-2.39035	-0.810342
GD-SYSUCC	0	-2.38352	-1.55723
GD-SYSUCC	0	-2.38055	-1.21894
GD-SYSUCC	0	-2.37436	-1.27119
GD-SYSUCC	0	-2.37226	-1.95125
GD-SYSUCC	0	-2.36836	-1.66385
GD-SYSUCC	0	-2.35615	-1.46081
GD-SYSUCC	0	-2.35361	-1.02857
GD-SYSUCC	0	-2.34842	-1.24525
GD-SYSUCC	0	-2.34546	-0.757302
GD-SYSUCC	0	-2.34328	-0.465285
GD-SYSUCC	0	-2.33776	-0.581264
GD-SYSUCC	0	-2.33667	-1.3578
GD-SYSUCC	0	-2.31038	-1.05398
GD-SYSUCC	0	-2.30925	-1.47656
GD-SYSUCC	0	-2.30846	-2.17782
GD-SYSUCC	0	-2.30456	-2.30202
GD-SYSUCC	0	-2.29826	-1.21522
GD-SYSUCC	0	-2.29172	-1.34502
GD-SYSUCC	0	-2.28584	-1.73917
GD-SYSUCC	0	-2.28001	-0.695208
GD-SYSUCC	0	-2.26219	-1.49493
GD-SYSUCC	0	-2.22068	-0.987593
GD-SYSUCC	0	-2.21824	-0.439179
GD-SYSUCC	0	-2.21498	-1.38997
GD-SYSUCC	0	-2.21411	NA
GD-SYSUCC	0	-2.20391	-1.28461
GD-SYSUCC	0	-2.20131	-1.53985
GD-SYSUCC	0	-2.20065	-1.68097
GD-SYSUCC	0	-2.19211	-0.959034
GD-SYSUCC	0	-2.19149	-1.27019
GD-SYSUCC	0	-2.19149	-0.600914
GD-SYSUCC	0	-2.18466	-0.936494
GD-SYSUCC	0	-2.17864	-0.818326
GD-SYSUCC	0	-2.17347	-1.15459
GD-SYSUCC	0	-2.17347	-0.430195
GD-SYSUCC	0	-2.17197	-1.43735
GD-SYSUCC	0	-2.17178	-1.03543
GD-SYSUCC	0	-2.16987	-0.54314
GD-SYSUCC	0	-2.16882	-0.659841
GD-SYSUCC	0	-2.16079	-1.47232
GD-SYSUCC	0	-2.13436	-1.72587
GD-SYSUCC	0	-2.13035	-0.236649
GD-SYSUCC	0	-2.12819	-1.33772
GD-SYSUCC	0	-2.12579	-1.25667
GD-SYSUCC	0	-2.0989	-0.167257
GD-SYSUCC	0	-2.0965	-1.14809
GD-SYSUCC	0	-2.0941	-0.69137
GD-SYSUCC	0	-2.0886	-1.07636
GD-SYSUCC	0	-2.08809	-0.809153
GD-SYSUCC	0	-2.07766	-1.24669
GD-SYSUCC	0	-2.0755	-1.57663
GD-SYSUCC	0	-2.07298	-1.41861
GD-SYSUCC	0	-2.06414	-1.27079
GD-SYSUCC	0	-2.05474	-1.84515
GD-SYSUCC	0	-2.04918	-0.88818
GD-SYSUCC	0	-2.04576	-0.888304
GD-SYSUCC	0	-2.038	-1.73955
GD-SYSUCC	0	-2.038	-0.98249
GD-SYSUCC	0	-2.03184	-1.43668
GD-SYSUCC	0	-2.02745	-0.164796
GD-SYSUCC	0	-2.02412	-0.727649
GD-SYSUCC	0	-2.02284	-1.09544
GD-SYSUCC	0	-2.02273	-0.908398
GD-SYSUCC	0	-2.01713	-1.20978
GD-SYSUCC	0	-2.01713	-0.496999
GD-SYSUCC	0	-2.01181	0.455924
GD-SYSUCC	0	-2.00794	-0.812803
GD-SYSUCC	0	-1.99233	-0.438779
GD-SYSUCC	0	-1.98077	-0.301978
GD-SYSUCC	0	-1.97799	-0.759882
GD-SYSUCC	0	-1.97476	-1.16218
GD-SYSUCC	0	-1.96039	-0.922671
GD-SYSUCC	0	-1.95252	-0.717493
GD-SYSUCC	0	-1.9429	-0.374451
GD-SYSUCC	0	-1.93161	-0.0285834
GD-SYSUCC	0	-1.93129	-1.4067
GD-SYSUCC	0	-1.92016	-0.869162
GD-SYSUCC	0	-1.91743	-1.25979
GD-SYSUCC	0	-1.91548	-0.244347
GD-SYSUCC	0	-1.91221	-1.72031
GD-SYSUCC	0	-1.91013	-0.778916
GD-SYSUCC	0	-1.90579	-1.09683
GD-SYSUCC	0	-1.88471	-0.464113
GD-SYSUCC	0	-1.88293	-0.411846
GD-SYSUCC	0	-1.87737	-0.990233
GD-SYSUCC	0	-1.87513	-1.19176
GD-SYSUCC	0	-1.87374	-1.16218
GD-SYSUCC	0	-1.87315	-0.484371
GD-SYSUCC	0	-1.87058	-0.795454
GD-SYSUCC	0	-1.86868	-0.713573
GD-SYSUCC	0	-1.86818	-0.464097
GD-SYSUCC	0	-1.85459	-0.0192365
GD-SYSUCC	0	-1.84982	-0.639239
GD-SYSUCC	0	-1.84845	-1.55723
GD-SYSUCC	0	-1.84465	-0.643957
GD-SYSUCC	0	-1.84274	-1.382
GD-SYSUCC	0	-1.84125	-0.347518
GD-SYSUCC	0	-1.83997	-0.4187
GD-SYSUCC	0	-1.8393	-0.200287
GD-SYSUCC	0	-1.83486	-0.809973
GD-SYSUCC	0	-1.8321	-0.725461
GD-SYSUCC	0	-1.8297	-0.0815042
GD-SYSUCC	0	-1.82589	-0.683801
GD-SYSUCC	0	-1.82465	0.00934592
GD-SYSUCC	0	-1.82047	-3.09174
GD-SYSUCC	0	-1.81981	-1.66195
GD-SYSUCC	0	-1.8185	-1.07171
GD-SYSUCC	0	-1.81726	-1.17712
GD-SYSUCC	0	-1.81413	-1.58703
GD-SYSUCC	0	-1.81384	-0.761552
GD-SYSUCC	0	-1.81239	-1.10707
GD-SYSUCC	0	-1.81155	-0.107438
GD-SYSUCC	0	-1.80745	-1.28893
GD-SYSUCC	0	-1.80546	-1.41091
GD-SYSUCC	0	-1.79925	-1.23729
GD-SYSUCC	0	-1.79913	-0.513902
GD-SYSUCC	0	-1.79385	-0.93592
GD-SYSUCC	0	-1.78931	-0.866929
GD-SYSUCC	0	-1.78658	NA
GD-SYSUCC	0	-1.77821	-0.606978
GD-SYSUCC	0	-1.76578	-1.01252
GD-SYSUCC	0	-1.75928	-1.25443
GD-SYSUCC	0	-1.75828	-1.32895
GD-SYSUCC	0	-1.75722	-0.546968
GD-SYSUCC	0	-1.75287	-1.13439
GD-SYSUCC	0	-1.75224	-0.894923
GD-SYSUCC	0	-1.74175	-0.749318
GD-SYSUCC	0	-1.73898	-0.531629
GD-SYSUCC	0	-1.72701	-1.74198
GD-SYSUCC	0	-1.72532	-1.37043
GD-SYSUCC	0	-1.72229	-0.778571
GD-SYSUCC	0	-1.71338	-1.32767
GD-SYSUCC	0	-1.71256	-0.151497
GD-SYSUCC	0	-1.71016	-0.718893
GD-SYSUCC	0	-1.7046	-0.520471
GD-SYSUCC	0	-1.70344	-1.00842
GD-SYSUCC	0	-1.70025	-0.853213
GD-SYSUCC	0	-1.69752	-0.540461
GD-SYSUCC	0	-1.69432	0.12491
GD-SYSUCC	0	-1.68313	-2.13644
GD-SYSUCC	0	-1.67597	-0.895306
GD-SYSUCC	0	-1.67523	-1.13193
GD-SYSUCC	0	-1.6741	-0.199271
GD-SYSUCC	0	-1.67221	-1.09683
GD-SYSUCC	0	-1.66839	-0.0561704
GD-SYSUCC	0	-1.66115	-0.756714
GD-SYSUCC	0	-1.65872	-1.02316
GD-SYSUCC	0	-1.65386	-0.578041
GD-SYSUCC	0	-1.65323	-0.244864
GD-SYSUCC	0	-1.6461	-0.425891
GD-SYSUCC	0	-1.63588	-1.1966
GD-SYSUCC	0	-1.62715	-0.499188
GD-SYSUCC	0	-1.62453	NA
GD-SYSUCC	0	-1.62138	-1.20092
GD-SYSUCC	0	-1.6181	-0.768521
GD-SYSUCC	0	-1.61562	-0.0680266
GD-SYSUCC	0	-1.60982	-0.947174
GD-SYSUCC	0	-1.60829	-0.62758
GD-SYSUCC	0	-1.59611	-0.731315
GD-SYSUCC	0	-1.59611	-0.664383
GD-SYSUCC	0	-1.59093	-0.488194
GD-SYSUCC	0	-1.58969	-0.957173
GD-SYSUCC	0	-1.58712	NA
GD-SYSUCC	0	-1.58174	-0.81831
GD-SYSUCC	0	-1.5769	-0.908398
GD-SYSUCC	0	-1.57391	-0.833134
GD-SYSUCC	0	-1.56869	-1.17015
GD-SYSUCC	0	-1.56574	NA
GD-SYSUCC	0	-1.56417	-1.11723
GD-SYSUCC	0	-1.56301	NA
GD-SYSUCC	0	-1.55631	-0.580639
GD-SYSUCC	0	-1.55563	-0.827412
GD-SYSUCC	0	-1.54295	-1.40783
GD-SYSUCC	0	-1.54114	-1.45745
GD-SYSUCC	0	-1.54111	-1.6003
GD-SYSUCC	0	-1.54008	-0.956905
GD-SYSUCC	0	-1.53685	-0.750682
GD-SYSUCC	0	-1.52553	-0.631151
GD-SYSUCC	0	-1.52465	-0.773852
GD-SYSUCC	0	-1.52399	-0.819311
GD-SYSUCC	0	-1.52317	-0.672352
GD-SYSUCC	0	-1.50087	-1.17027
GD-SYSUCC	0	-1.49964	-0.571706
GD-SYSUCC	0	-1.49964	NA
GD-SYSUCC	0	-1.49942	-0.932256
GD-SYSUCC	0	-1.49774	0.114706
GD-SYSUCC	0	-1.49723	-1.1195
GD-SYSUCC	0	-1.48402	-0.927936
GD-SYSUCC	0	-1.4811	0.200714
GD-SYSUCC	0	-1.48091	-1.56763
GD-SYSUCC	0	-1.4776	-1.55847
GD-SYSUCC	0	-1.4771	-0.611296
GD-SYSUCC	0	-1.47295	-0.52512
GD-SYSUCC	0	-1.4682	0.0567583
GD-SYSUCC	0	-1.46795	NA
GD-SYSUCC	0	-1.46728	-1.82023
GD-SYSUCC	0	-1.46465	-0.015588
GD-SYSUCC	0	-1.46271	-1.31608
GD-SYSUCC	0	-1.45936	-0.0508513
GD-SYSUCC	0	-1.45809	-0.935906
GD-SYSUCC	0	-1.4478	-1.33854
GD-SYSUCC	0	-1.44748	-0.395719
GD-SYSUCC	0	-1.4385	-0.961838
GD-SYSUCC	0	-1.43473	-0.943874
GD-SYSUCC	0	-1.43473	-0.509048
GD-SYSUCC	0	-1.43332	-0.58352
GD-SYSUCC	0	-1.43091	-0.63845
GD-SYSUCC	0	-1.42558	-0.985967
GD-SYSUCC	0	-1.42417	-1.02686
GD-SYSUCC	0	-1.4117	-0.65339
GD-SYSUCC	0	-1.39895	-0.588403
GD-SYSUCC	0	-1.39726	-0.985321
GD-SYSUCC	0	-1.38127	-0.713799
GD-SYSUCC	0	-1.38071	-0.544139
GD-SYSUCC	0	-1.38071	-0.0283944
GD-SYSUCC	0	-1.37985	-0.770537
GD-SYSUCC	0	-1.37684	-0.59134
GD-SYSUCC	0	-1.3723	-0.760953
GD-SYSUCC	0	-1.37002	-1.21562
GD-SYSUCC	0	-1.36915	-0.369786
GD-SYSUCC	0	-1.35999	-1.51705
GD-SYSUCC	0	-1.35777	-1.37184
GD-SYSUCC	0	-1.35519	NA
GD-SYSUCC	0	-1.35462	-0.647034
GD-SYSUCC	0	-1.35437	-0.932475
GD-SYSUCC	0	-1.35143	-0.513384
GD-SYSUCC	0	-1.35073	-0.421037
GD-SYSUCC	0	-1.3505	-0.304807
GD-SYSUCC	0	-1.34142	-0.858692
GD-SYSUCC	0	-1.34045	-1.1875
GD-SYSUCC	0	-1.33389	-0.818927
GD-SYSUCC	0	-1.33238	-0.766037
GD-SYSUCC	0	-1.33128	-1.00612
GD-SYSUCC	0	-1.32957	-1.26301
GD-SYSUCC	0	-1.32678	-0.565779
GD-SYSUCC	0	-1.32678	-0.314856
GD-SYSUCC	0	-1.31189	-0.942874
GD-SYSUCC	0	-1.31158	-0.657084
GD-SYSUCC	0	-1.30659	-0.760358
GD-SYSUCC	0	-1.3064	-1.28881
GD-SYSUCC	0	-1.30084	-0.72522
GD-SYSUCC	0	-1.29728	-0.124197
GD-SYSUCC	0	-1.29152	-0.941759
GD-SYSUCC	0	-1.29	-0.36891
GD-SYSUCC	0	-1.28767	-1.27143
GD-SYSUCC	0	-1.28554	-0.587215
GD-SYSUCC	0	-1.28552	-0.404893
GD-SYSUCC	0	-1.28501	NA
GD-SYSUCC	0	-1.28262	-1.13619
GD-SYSUCC	0	-1.2793	-0.191754
GD-SYSUCC	0	-1.2772	0.0659163
GD-SYSUCC	0	-1.27447	-0.261747
GD-SYSUCC	0	-1.2688	-0.988226
GD-SYSUCC	0	-1.26538	-1.4245
GD-SYSUCC	0	-1.26351	-1.54195
GD-SYSUCC	0	-1.26201	-0.670532
GD-SYSUCC	0	-1.25656	-0.0723303
GD-SYSUCC	0	-1.25414	-1.4061
GD-SYSUCC	0	-1.2474	-0.626831
GD-SYSUCC	0	-1.24551	-0.500203
GD-SYSUCC	0	-1.24007	-1.12396
GD-SYSUCC	0	-1.23564	-0.792393
GD-SYSUCC	0	-1.23536	-1.23541
GD-SYSUCC	0	-1.2335	-0.603359
GD-SYSUCC	0	-1.22644	-0.572722
GD-SYSUCC	0	-1.21659	-0.407526
GD-SYSUCC	0	-1.21659	-0.397128
GD-SYSUCC	0	-1.20355	-0.921082
GD-SYSUCC	0	-1.20039	-0.199097
GD-SYSUCC	0	-1.19066	-0.523316
GD-SYSUCC	0	-1.18824	-1.14133
GD-SYSUCC	0	-1.1854	-0.918449
GD-SYSUCC	0	-1.18495	0.0424904
GD-SYSUCC	0	-1.1835	-0.779728
GD-SYSUCC	0	-1.1815	NA
GD-SYSUCC	0	-1.16831	-0.118836
GD-SYSUCC	0	-1.168	-0.777712
GD-SYSUCC	0	-1.15714	-1.18233
GD-SYSUCC	0	-1.15225	-0.941984
GD-SYSUCC	0	-1.1482	-0.2463
GD-SYSUCC	0	-1.14687	0.0596165
GD-SYSUCC	0	-1.14565	-1.0932
GD-SYSUCC	0	-1.14436	-0.914637
GD-SYSUCC	0	-1.13946	-0.167257
GD-SYSUCC	0	-1.13847	-1.91455
GD-SYSUCC	0	-1.13794	-0.486591
GD-SYSUCC	0	-1.13383	-0.621993
GD-SYSUCC	0	-1.12931	-0.437779
GD-SYSUCC	0	-1.12905	-0.754044
GD-SYSUCC	0	-1.12467	-0.923318
GD-SYSUCC	0	-1.12246	-0.807512
GD-SYSUCC	0	-1.12099	-0.237839
GD-SYSUCC	0	-1.11991	-0.57498
GD-SYSUCC	0	-1.11743	-0.777087
GD-SYSUCC	0	-1.1135	NA
GD-SYSUCC	0	-1.11172	-0.789299
GD-SYSUCC	0	-1.1113	-0.403088
GD-SYSUCC	0	-1.11036	0.0614523
GD-SYSUCC	0	-1.10214	-0.37777
GD-SYSUCC	0	-1.10106	-0.451586
GD-SYSUCC	0	-1.09746	-0.0821038
GD-SYSUCC	0	-1.09593	-0.866913
GD-SYSUCC	0	-1.08977	-0.282175
GD-SYSUCC	0	-1.0859	-1.11378
GD-SYSUCC	0	-1.0857	-0.822279
GD-SYSUCC	0	-1.08401	NA
GD-SYSUCC	0	-1.08305	-1.43535
GD-SYSUCC	0	-1.06837	-0.557562
GD-SYSUCC	0	-1.0632	-0.960823
GD-SYSUCC	0	-1.06134	-0.805504
GD-SYSUCC	0	-1.05997	-0.287282
GD-SYSUCC	0	-1.0588	-0.87996
GD-SYSUCC	0	-1.05487	-0.531629
GD-SYSUCC	0	-1.05297	-1.71706
GD-SYSUCC	0	-1.04856	-0.28158
GD-SYSUCC	0	-1.04528	-1.74632
GD-SYSUCC	0	-1.03422	-0.88361
GD-SYSUCC	0	-1.03328	-0.3295
GD-SYSUCC	0	-1.02897	-1.76548
GD-SYSUCC	0	-1.02874	-0.281775
GD-SYSUCC	0	-1.02728	-1.05965
GD-SYSUCC	0	-1.02642	-1.33434
GD-SYSUCC	0	-1.02	-0.052492
GD-SYSUCC	0	-1.01687	0.152686
GD-SYSUCC	0	-1.01566	-1.41976
GD-SYSUCC	0	-1.01536	-0.116005
GD-SYSUCC	0	-1.01016	-1.19358
GD-SYSUCC	0	-1.00619	-0.316671
GD-SYSUCC	0	-0.997774	-0.508172
GD-SYSUCC	0	-0.993649	-1.29651
GD-SYSUCC	0	-0.988357	-1.26916
GD-SYSUCC	0	-0.988357	NA
GD-SYSUCC	0	-0.987118	-0.176814
GD-SYSUCC	0	-0.985409	-0.944766
GD-SYSUCC	0	-0.984491	-0.0821038
GD-SYSUCC	0	-0.983199	-0.774851
GD-SYSUCC	0	-0.975832	-1.25427
GD-SYSUCC	0	-0.97294	NA
GD-SYSUCC	0	-0.964814	-0.62594
GD-SYSUCC	0	-0.96036	-0.718493
GD-SYSUCC	0	-0.960345	-0.518222
GD-SYSUCC	0	-0.959721	-0.255267
GD-SYSUCC	0	-0.953984	-0.0375523
GD-SYSUCC	0	-0.951169	-0.203748
GD-SYSUCC	0	-0.947454	-0.38385
GD-SYSUCC	0	-0.945987	-0.174165
GD-SYSUCC	0	-0.938191	0.0839338
GD-SYSUCC	0	-0.937456	-0.491289
GD-SYSUCC	0	-0.928253	-0.383609
GD-SYSUCC	0	-0.927749	-0.488194
GD-SYSUCC	0	-0.915871	-0.634923
GD-SYSUCC	0	-0.909249	NA
GD-SYSUCC	0	-0.907263	-0.561281
GD-SYSUCC	0	-0.904546	-0.738884
GD-SYSUCC	0	-0.903331	-0.870802
GD-SYSUCC	0	-0.901833	-0.640879
GD-SYSUCC	0	-0.900576	-0.552107
GD-SYSUCC	0	-0.893157	-0.796346
GD-SYSUCC	0	-0.891417	-0.774251
GD-SYSUCC	0	-0.889145	-0.467762
GD-SYSUCC	0	-0.888575	-0.63845
GD-SYSUCC	0	-0.886983	-0.631151
GD-SYSUCC	0	-0.881597	-0.759363
GD-SYSUCC	0	-0.875447	-0.12618
GD-SYSUCC	0	-0.87462	-0.610297
GD-SYSUCC	0	-0.874531	-0.0819087
GD-SYSUCC	0	-0.869177	-0.176414
GD-SYSUCC	0	-0.85831	-0.0518668
GD-SYSUCC	0	-0.854693	-0.167656
GD-SYSUCC	0	-0.854387	-0.681509
GD-SYSUCC	0	-0.852914	-0.845269
GD-SYSUCC	0	-0.839301	-0.768226
GD-SYSUCC	0	-0.837952	-0.518222
GD-SYSUCC	0	-0.837018	-1.16702
GD-SYSUCC	0	-0.834086	0.0409984
GD-SYSUCC	0	-0.823115	-0.933475
GD-SYSUCC	0	-0.822151	-0.224195
GD-SYSUCC	0	-0.821698	-0.176414
GD-SYSUCC	0	-0.819296	-0.348707
GD-SYSUCC	0	-0.800648	-0.188402
GD-SYSUCC	0	-0.78873	-1.35596
GD-SYSUCC	0	-0.787549	-0.531254
GD-SYSUCC	0	-0.787249	-0.481239
GD-SYSUCC	0	-0.777232	0.189018
GD-SYSUCC	0	-0.775988	-0.313841
GD-SYSUCC	0	-0.770924	-0.491889
GD-SYSUCC	0	-0.765671	-0.559423
GD-SYSUCC	0	-0.755798	-0.141323
GD-SYSUCC	0	-0.754757	-0.383209
GD-SYSUCC	0	-0.750881	0.193559
GD-SYSUCC	0	-0.748144	-0.468762
GD-SYSUCC	0	-0.747781	-0.513011
GD-SYSUCC	0	-0.741835	0.399165
GD-SYSUCC	0	-0.741835	0.493476
GD-SYSUCC	0	-0.741719	-0.892515
GD-SYSUCC	0	-0.737031	-0.851588
GD-SYSUCC	0	-0.735358	-0.610297
GD-SYSUCC	0	-0.731234	-0.046013
GD-SYSUCC	0	-0.729581	-1.37627
GD-SYSUCC	0	-0.725898	-0.122377
GD-SYSUCC	0	-0.715915	-0.6334
GD-SYSUCC	0	-0.715209	-0.269665
GD-SYSUCC	0	-0.711378	-1.15967
GD-SYSUCC	0	-0.698678	-1.06266
GD-SYSUCC	0	-0.694919	0.445448
GD-SYSUCC	0	-0.690807	-0.898
GD-SYSUCC	0	-0.689114	0.330516
GD-SYSUCC	0	-0.678131	-0.557962
GD-SYSUCC	0	-0.677296	-0.741104
GD-SYSUCC	0	-0.676787	-0.338775
GD-SYSUCC	0	-0.670876	-0.487599
GD-SYSUCC	0	-0.669584	-0.313216
GD-SYSUCC	0	-0.663899	-1.11823
GD-SYSUCC	0	-0.659164	-0.184455
GD-SYSUCC	0	-0.656158	-1.51392
GD-SYSUCC	0	-0.655469	-0.779571
GD-SYSUCC	0	-0.649888	-0.488789
GD-SYSUCC	0	-0.642178	-1.42878
GD-SYSUCC	0	-0.640067	-0.438779
GD-SYSUCC	0	-0.636649	0.407082
GD-SYSUCC	0	-0.634775	-0.439179
GD-SYSUCC	0	-0.628506	-0.983506
GD-SYSUCC	0	-0.627216	-0.631151
GD-SYSUCC	0	-0.623214	-0.512887
GD-SYSUCC	0	-0.619972	-0.705982
GD-SYSUCC	0	-0.618991	NA
GD-SYSUCC	0	-0.616782	-0.914637
GD-SYSUCC	0	-0.615528	-0.499829
GD-SYSUCC	0	-0.615261	0.0301998
GD-SYSUCC	0	-0.611619	-0.268664
GD-SYSUCC	0	-0.607314	-0.065915
GD-SYSUCC	0	-0.593091	0.610643
GD-SYSUCC	0	-0.593057	0.262123
GD-SYSUCC	0	-0.592834	-0.614321
GD-SYSUCC	0	-0.588355	-0.347933
GD-SYSUCC	0	-0.587055	-0.792205
GD-SYSUCC	0	-0.584223	-0.757902
GD-SYSUCC	0	-0.582749	-0.112757
GD-SYSUCC	0	-0.581269	-0.0171248
GD-SYSUCC	0	-0.570491	-0.762982
GD-SYSUCC	0	-0.569249	-0.294409
GD-SYSUCC	0	-0.565848	0.0567583
GD-SYSUCC	0	-0.560203	-0.545548
GD-SYSUCC	0	-0.550108	-0.382834
GD-SYSUCC	0	-0.549336	-0.774851
GD-SYSUCC	0	-0.54385	-0.199912
GD-SYSUCC	0	-0.533008	-1.48698
GD-SYSUCC	0	-0.531614	NA
GD-SYSUCC	0	-0.526739	-0.54478
GD-SYSUCC	0	-0.525805	-1.04108
GD-SYSUCC	0	-0.524754	0.0615966
GD-SYSUCC	0	-0.523708	-0.315677
GD-SYSUCC	0	-0.514244	-0.313216
GD-SYSUCC	0	-0.502916	-0.725461
GD-SYSUCC	0	-0.502916	-0.725461
GD-SYSUCC	0	-0.502744	-0.343469
GD-SYSUCC	0	-0.502326	NA
GD-SYSUCC	0	-0.496615	-0.202348
GD-SYSUCC	0	-0.496324	-1.5869
GD-SYSUCC	0	-0.493355	-0.866913
GD-SYSUCC	0	-0.489662	-0.221366
GD-SYSUCC	0	-0.488199	-0.438779
GD-SYSUCC	0	-0.476826	0.148608
GD-SYSUCC	0	-0.476826	0.316662
GD-SYSUCC	0	-0.47039	-0.730316
GD-SYSUCC	0	-0.469921	-0.313965
GD-SYSUCC	0	-0.468258	-0.133755
GD-SYSUCC	0	-0.465713	-0.88818
GD-SYSUCC	0	-0.464669	0.328281
GD-SYSUCC	0	-0.460461	-0.124321
GD-SYSUCC	0	-0.455522	-0.958409
GD-SYSUCC	0	-0.447721	-0.866511
GD-SYSUCC	0	-0.442011	-0.235189
GD-SYSUCC	0	-0.439874	0.0265053
GD-SYSUCC	0	-0.434023	-0.368786
GD-SYSUCC	0	-0.431457	-0.464097
GD-SYSUCC	0	-0.430022	-0.68724
GD-SYSUCC	0	-0.429084	-0.0955514
GD-SYSUCC	0	-0.429084	0.13556
GD-SYSUCC	0	-0.423344	-0.752394
GD-SYSUCC	0	-0.422106	-0.37777
GD-SYSUCC	0	-0.421636	-1.02292
GD-SYSUCC	0	-0.421636	-0.631151
GD-SYSUCC	0	-0.421131	-0.418325
GD-SYSUCC	0	-0.409253	-0.963916
GD-SYSUCC	0	-0.404783	0.200859
GD-SYSUCC	0	-0.404782	-0.0821038
GD-SYSUCC	0	-0.400071	-0.13869
GD-SYSUCC	0	-0.390237	-1.22478
GD-SYSUCC	0	-0.381399	-0.658021
GD-SYSUCC	0	-0.374125	-0.544139
GD-SYSUCC	0	-0.374125	-0.117595
GD-SYSUCC	0	-0.370215	-0.437779
GD-SYSUCC	0	-0.36969	-0.600898
GD-SYSUCC	0	-0.365074	-0.0261587
GD-SYSUCC	0	-0.361544	-0.0327141
GD-SYSUCC	0	-0.361174	-0.796346
GD-SYSUCC	0	-0.360327	-0.753824
GD-SYSUCC	0	-0.359641	0.148608
GD-SYSUCC	0	-0.359063	0.385039
GD-SYSUCC	0	-0.34808	-0.0929024
GD-SYSUCC	0	-0.34808	0.0567583
GD-SYSUCC	0	-0.337131	-0.317535
GD-SYSUCC	0	-0.32762	-0.482185
GD-SYSUCC	0	-0.31813	-0.33017
GD-SYSUCC	0	-0.297481	NA
GD-SYSUCC	0	-0.287171	0.214336
GD-SYSUCC	0	-0.285445	0.216227
GD-SYSUCC	0	-0.284945	-0.960214
GD-SYSUCC	0	-0.280277	-0.491889
GD-SYSUCC	0	-0.279893	-0.0561864
GD-SYSUCC	0	-0.271119	0.0356632
GD-SYSUCC	0	-0.270801	-0.707391
GD-SYSUCC	0	-0.265521	-0.386928
GD-SYSUCC	0	-0.265521	-0.343868
GD-SYSUCC	0	-0.253959	-0.544139
GD-SYSUCC	0	-0.253308	-0.867313
GD-SYSUCC	0	-0.247715	-1.06457
GD-SYSUCC	0	-0.244327	0.179861
GD-SYSUCC	0	-0.243633	0.317882
GD-SYSUCC	0	-0.243633	NA
GD-SYSUCC	0	-0.243341	-0.794454
GD-SYSUCC	0	-0.242142	-0.644974
GD-SYSUCC	0	-0.238557	-1.52785
GD-SYSUCC	0	-0.224185	0.273602
GD-SYSUCC	0	-0.219995	-1.00617
GD-SYSUCC	0	-0.212976	-0.0616499
GD-SYSUCC	0	-0.195561	-0.44664
GD-SYSUCC	0	-0.194919	-0.315677
GD-SYSUCC	0	-0.191255	-0.343868
GD-SYSUCC	0	-0.178276	-0.765693
GD-SYSUCC	0	-0.161123	-0.496999
GD-SYSUCC	0	-0.159193	-0.700144
GD-SYSUCC	0	-0.155322	0.144769
GD-SYSUCC	0	-0.152761	-0.5768
GD-SYSUCC	0	-0.148744	-0.543755
GD-SYSUCC	0	-0.147469	-0.13869
GD-SYSUCC	0	-0.144691	-0.174165
GD-SYSUCC	0	-0.132214	-1.4782
GD-SYSUCC	0	-0.128813	-0.00206111
GD-SYSUCC	0	-0.122	-0.313841
GD-SYSUCC	0	-0.119116	-0.835929
GD-SYSUCC	0	-0.101075	0.210687
GD-SYSUCC	0	-0.0852046	-0.0210951
GD-SYSUCC	0	-0.0840401	-0.544139
GD-SYSUCC	0	-0.0807582	0.257473
GD-SYSUCC	0	-0.0754721	-0.47427
GD-SYSUCC	0	-0.0695902	0.698654
GD-SYSUCC	0	-0.0671873	0.70049
GD-SYSUCC	0	-0.0579949	-0.299917
GD-SYSUCC	0	-0.048837	0.122675
GD-SYSUCC	0	-0.045039	-0.263426
GD-SYSUCC	0	-0.0353218	-0.264425
GD-SYSUCC	0	-0.0324577	-0.0955514
GD-SYSUCC	0	-0.0300548	0.110242
GD-SYSUCC	0	-0.0202334	-0.295078
GD-SYSUCC	0	-0.0163324	-0.0564277
GD-SYSUCC	0	-0.0147903	0.101008
GD-SYSUCC	0	-0.0134996	-1.10661
[truncated: 6,676 more rows]

## Sheet: Fig.3E
Disease status (1 for NPC, 0 for control)	rcPRS	EBV status
1	-3.26724	positive
1	-2.97828	positive
1	-2.78509	positive
1	-2.72721	positive
1	-2.72257	positive
1	-2.71541	positive
1	-2.70223	positive
1	-2.66697	positive
1	-2.5893	positive
1	-2.57095	positive
1	-2.52154	positive
1	-2.47831	positive
1	-2.46232	positive
1	-2.43276	negative
1	-2.40899	positive
1	-2.40175	positive
1	-2.39642	positive
1	-2.3793	positive
1	-2.37436	positive
1	-2.32304	positive
1	-2.31704	positive
1	-2.30594	positive
1	-2.28256	positive
1	-2.26972	positive
1	-2.26845	negative
1	-2.26525	positive
1	-2.26376	positive
1	-2.25967	positive
1	-2.23269	positive
1	-2.22252	positive
1	-2.20636	negative
1	-2.2032	positive
1	-2.19847	positive
1	-2.19535	negative
1	-2.18844	positive
1	-2.1842	positive
1	-2.15826	positive
1	-2.14972	positive
1	-2.12919	positive
1	-2.12559	positive
1	-2.11477	positive
1	-2.11468	positive
1	-2.11021	positive
1	-2.09839	negative
1	-2.09688	positive
1	-2.0941	positive
1	-2.08402	positive
1	-2.0794	positive
1	-2.07446	positive
1	-2.0729	positive
1	-2.07227	positive
1	-2.07021	negative
1	-2.06585	positive
1	-2.06044	positive
1	-2.05114	positive
1	-2.04303	positive
1	-2.03849	negative
1	-2.03661	positive
1	-2.02737	positive
1	-2.02542	positive
1	-2.02505	positive
1	-2.01942	positive
1	-2.019	negative
1	-2.0111	positive
1	-2.00152	positive
1	-1.98644	positive
1	-1.97021	positive
1	-1.96444	positive
1	-1.95724	positive
1	-1.94436	positive
1	-1.93964	positive
1	-1.93176	positive
1	-1.9104	positive
1	-1.89589	positive
1	-1.89476	positive
1	-1.89082	negative
1	-1.88747	positive
1	-1.88355	positive
1	-1.87851	positive
1	-1.8671	positive
1	-1.8543	positive
1	-1.8381	positive
1	-1.81759	positive
1	-1.81726	positive
1	-1.81044	positive
1	-1.79974	positive
1	-1.79828	positive
1	-1.79323	positive
1	-1.78228	negative
1	-1.78217	positive
1	-1.77246	positive
1	-1.7698	positive
1	-1.76769	positive
1	-1.76528	positive
1	-1.76404	negative
1	-1.75895	positive
1	-1.75651	positive
1	-1.75167	positive
1	-1.74754	positive
1	-1.74627	positive
1	-1.74627	positive
1	-1.74514	positive
1	-1.73737	negative
1	-1.73211	positive
1	-1.73069	positive
1	-1.70585	positive
1	-1.6991	positive
1	-1.69834	positive
1	-1.69748	positive
1	-1.68638	positive
1	-1.68592	positive
1	-1.68063	positive
1	-1.67999	positive
1	-1.67739	negative
1	-1.67617	positive
1	-1.66757	positive
1	-1.66239	negative
1	-1.66239	positive
1	-1.65799	positive
1	-1.65714	positive
1	-1.6571	positive
1	-1.6551	positive
1	-1.65072	positive
1	-1.6428	positive
1	-1.62907	positive
1	-1.62495	negative
1	-1.61496	positive
1	-1.60895	positive
1	-1.60649	positive
1	-1.60125	positive
1	-1.58969	positive
1	-1.58816	positive
1	-1.5745	positive
1	-1.54856	positive
1	-1.54371	positive
1	-1.5435	positive
1	-1.53724	positive
1	-1.53581	positive
1	-1.53473	positive
1	-1.53239	positive
1	-1.52526	positive
1	-1.52508	positive
1	-1.51997	positive
1	-1.50241	negative
1	-1.49648	positive
1	-1.48582	positive
1	-1.4776	negative
1	-1.47076	positive
1	-1.46968	positive
1	-1.4692	positive
1	-1.46867	negative
1	-1.46462	positive
1	-1.46308	positive
1	-1.45156	positive
1	-1.45064	positive
1	-1.4489	positive
1	-1.4483	positive
1	-1.43133	positive
1	-1.42944	positive
1	-1.42839	positive
1	-1.42303	positive
1	-1.42207	positive
1	-1.41427	negative
1	-1.4093	positive
1	-1.40064	positive
1	-1.39696	positive
1	-1.38854	positive
1	-1.38739	positive
1	-1.38603	positive
1	-1.38325	positive
1	-1.37732	positive
1	-1.37557	positive
1	-1.37537	positive
1	-1.37343	positive
1	-1.36995	positive
1	-1.36501	positive
1	-1.35943	positive
1	-1.35523	positive
1	-1.35519	positive
1	-1.35519	positive
1	-1.35519	positive
1	-1.34363	positive
1	-1.34215	positive
1	-1.34157	positive
1	-1.33793	positive
1	-1.33425	positive
1	-1.32992	positive
1	-1.32468	positive
1	-1.32244	positive
1	-1.32202	positive
1	-1.32108	positive
1	-1.3204	positive
1	-1.31552	positive
1	-1.31371	positive
1	-1.30599	positive
1	-1.30325	positive
1	-1.30145	positive
1	-1.29713	positive
1	-1.29473	positive
1	-1.29384	positive
1	-1.2849	positive
1	-1.28471	positive
1	-1.27004	positive
1	-1.26752	positive
1	-1.25964	positive
1	-1.25582	positive
1	-1.25056	positive
1	-1.2474	positive
1	-1.2474	positive
1	-1.24651	positive
1	-1.24609	positive
1	-1.244	positive
1	-1.24361	positive
1	-1.24096	positive
1	-1.23988	positive
1	-1.23883	positive
1	-1.23631	positive
1	-1.23158	positive
1	-1.23072	positive
1	-1.22692	positive
1	-1.22579	positive
1	-1.22575	positive
1	-1.22073	positive
1	-1.21717	positive
1	-1.20347	positive
1	-1.20039	positive
1	-1.19994	positive
1	-1.19761	positive
1	-1.18508	positive
1	-1.18222	positive
1	-1.17579	positive
1	-1.17044	positive
1	-1.16928	positive
1	-1.16917	positive
1	-1.16913	positive
1	-1.15355	positive
1	-1.15242	positive
1	-1.14786	positive
1	-1.14447	positive
1	-1.13554	positive
1	-1.13209	negative
1	-1.12858	positive
1	-1.12638	positive
1	-1.12638	positive
1	-1.11949	positive
1	-1.11487	positive
1	-1.10928	positive
1	-1.10709	positive
1	-1.10214	positive
1	-1.1021	positive
1	-1.10086	positive
1	-1.0961	negative
1	-1.09557	positive
1	-1.09516	negative
1	-1.08977	positive
1	-1.08976	positive
1	-1.07795	positive
1	-1.06751	positive
1	-1.06577	positive
1	-1.06068	positive
1	-1.0588	positive
1	-1.0553	positive
1	-1.04721	positive
1	-1.04368	positive
1	-1.04244	positive
1	-1.04224	positive
1	-1.04097	positive
1	-1.03753	positive
1	-1.0371	positive
1	-1.03284	positive
1	-1.03118	positive
1	-1.02345	positive
1	-1.01678	positive
1	-1.00742	positive
1	-1.00589	positive
1	-0.999871	positive
1	-0.996052	positive
1	-0.994626	positive
1	-0.994162	positive
1	-0.981079	positive
1	-0.977404	positive
1	-0.969085	negative
1	-0.964117	positive
1	-0.964117	positive
1	-0.963575	positive
1	-0.962877	positive
1	-0.958558	positive
1	-0.954187	negative
1	-0.946638	positive
1	-0.945554	positive
1	-0.938071	positive
1	-0.928725	positive
1	-0.928425	positive
1	-0.927637	positive
1	-0.926811	positive
1	-0.920705	positive
1	-0.917941	positive
1	-0.917351	positive
1	-0.910186	positive
1	-0.909399	positive
1	-0.907895	positive
1	-0.90427	positive
1	-0.901704	positive
1	-0.900136	positive
1	-0.893821	positive
1	-0.886983	positive
1	-0.885379	positive
1	-0.885304	positive
1	-0.883711	positive
1	-0.881597	positive
1	-0.881449	positive
1	-0.878335	positive
1	-0.875028	positive
1	-0.87462	positive
1	-0.874318	positive
1	-0.872171	positive
1	-0.864743	positive
1	-0.864536	positive
1	-0.864326	positive
1	-0.857696	positive
1	-0.857208	positive
1	-0.845229	positive
1	-0.845229	positive
1	-0.844501	positive
1	-0.843244	positive
1	-0.840355	positive
1	-0.839937	positive
1	-0.839227	positive
1	-0.834599	positive
1	-0.831162	positive
1	-0.821698	positive
1	-0.814405	positive
1	-0.813957	positive
1	-0.811232	positive
1	-0.80928	positive
1	-0.782312	positive
1	-0.776926	negative
1	-0.776815	positive
1	-0.775634	positive
1	-0.771113	positive
1	-0.770924	positive
1	-0.760167	positive
1	-0.758137	positive
1	-0.755198	positive
1	-0.753396	positive
1	-0.751317	positive
1	-0.749847	positive
1	-0.742998	positive
1	-0.741723	positive
1	-0.738528	positive
1	-0.735833	positive
1	-0.730626	positive
1	-0.72271	positive
1	-0.72221	positive
1	-0.721348	negative
1	-0.715608	positive
1	-0.710914	positive
1	-0.709786	negative
1	-0.705967	positive
1	-0.705967	positive
1	-0.70323	positive
1	-0.700305	positive
1	-0.688822	positive
1	-0.686377	positive
1	-0.683831	positive
1	-0.682436	positive
1	-0.676323	positive
1	-0.674583	positive
1	-0.671852	positive
1	-0.671711	positive
1	-0.664874	positive
1	-0.663599	positive
1	-0.659164	positive
1	-0.658872	positive
1	-0.658023	positive
1	-0.654741	positive
1	-0.63949	positive
1	-0.63921	positive
1	-0.63797	positive
1	-0.637664	positive
1	-0.636726	positive
1	-0.634603	positive
1	-0.629483	positive
1	-0.621975	positive
1	-0.621505	positive
1	-0.620811	positive
1	-0.608377	positive
1	-0.606592	negative
1	-0.605177	positive
1	-0.604976	positive
1	-0.602422	positive
1	-0.599326	positive
1	-0.593415	positive
1	-0.590654	positive
1	-0.586136	positive
1	-0.585199	positive
1	-0.584535	positive
1	-0.581496	positive
1	-0.579601	positive
1	-0.571137	positive
1	-0.569284	positive
1	-0.557547	positive
1	-0.556273	positive
1	-0.549852	positive
1	-0.549444	positive
1	-0.549189	positive
1	-0.540145	positive
1	-0.538034	positive
1	-0.536759	positive
1	-0.536759	positive
1	-0.536561	positive
1	-0.534864	positive
1	-0.531431	positive
1	-0.530963	positive
1	-0.530756	positive
1	-0.529852	positive
1	-0.523045	positive
1	-0.522456	positive
1	-0.517999	positive
1	-0.515479	positive
1	-0.515479	positive
1	-0.515479	positive
1	-0.515177	positive
1	-0.514658	positive
1	-0.510627	positive
1	-0.504312	negative
1	-0.502175	positive
1	-0.499566	positive
1	-0.499065	positive
1	-0.497917	positive
1	-0.49259	positive
1	-0.490372	positive
1	-0.488387	negative
1	-0.481029	positive
1	-0.480388	positive
1	-0.477556	positive
1	-0.476699	negative
1	-0.472185	positive
1	-0.470859	positive
1	-0.469825	positive
1	-0.465808	positive
1	-0.464438	positive
1	-0.464438	positive
1	-0.457197	positive
1	-0.456908	positive
1	-0.454153	positive
1	-0.454153	positive
1	-0.454153	positive
1	-0.454153	positive
1	-0.454041	negative
1	-0.451586	positive
1	-0.450941	positive
1	-0.447176	positive
1	-0.447151	positive
1	-0.446876	positive
1	-0.445938	positive
1	-0.441188	positive
1	-0.441188	positive
1	-0.440908	positive
1	-0.434956	positive
1	-0.434733	positive
1	-0.433494	positive
1	-0.431786	negative
1	-0.430974	positive
1	-0.429382	positive
1	-0.428107	positive
1	-0.426816	positive
1	-0.41895	positive
1	-0.41767	positive
1	-0.411671	positive
1	-0.405867	positive
1	-0.402708	positive
1	-0.401024	positive
1	-0.401024	positive
1	-0.398538	positive
1	-0.397497	positive
1	-0.387477	positive
1	-0.385157	positive
1	-0.384029	positive
1	-0.382441	positive
1	-0.381706	positive
1	-0.379933	positive
1	-0.379933	positive
1	-0.374525	positive
1	-0.372902	positive
1	-0.370775	positive
1	-0.367964	positive
1	-0.358654	positive
1	-0.358513	positive
1	-0.357445	positive
1	-0.351146	positive
1	-0.350177	positive
1	-0.349125	positive
1	-0.348937	positive
1	-0.34808	positive
1	-0.347804	positive
1	-0.340824	positive
1	-0.339967	positive
1	-0.339967	positive
1	-0.339549	positive
1	-0.339029	positive
1	-0.338257	positive
1	-0.333129	positive
1	-0.333067	positive
1	-0.33174	positive
1	-0.331562	positive
1	-0.3246	positive
1	-0.323004	positive
1	-0.321929	positive
1	-0.321077	positive
1	-0.319174	positive
1	-0.31827	positive
1	-0.317435	positive
1	-0.314891	positive
1	-0.314033	positive
1	-0.313615	positive
1	-0.310016	positive
1	-0.307184	positive
1	-0.305152	positive
1	-0.301926	positive
1	-0.298756	positive
1	-0.297164	positive
1	-0.296747	positive
1	-0.290553	positive
1	-0.286021	negative
1	-0.285015	positive
1	-0.28391	positive
1	-0.282296	positive
1	-0.281869	positive
1	-0.281836	positive
1	-0.277233	positive
1	-0.275993	positive
1	-0.273462	positive
1	-0.273256	positive
1	-0.273216	positive
1	-0.273184	positive
1	-0.272827	positive
1	-0.26931	positive
1	-0.261266	positive
1	-0.261262	positive
1	-0.258339	positive
1	-0.253959	positive
1	-0.245636	positive
1	-0.245185	positive
1	-0.243633	positive
1	-0.243075	positive
1	-0.243074	positive
1	-0.238799	positive
1	-0.23743	positive
1	-0.230428	positive
1	-0.230428	positive
1	-0.216236	positive
1	-0.213019	positive
1	-0.212461	positive
1	-0.210915	positive
1	-0.208284	positive
1	-0.203966	positive
1	-0.20254	positive
1	-0.200483	positive
1	-0.198532	positive
1	-0.194587	positive
1	-0.194587	positive
1	-0.192847	positive
1	-0.190303	positive
1	-0.188711	positive
1	-0.185656	positive
1	-0.174978	positive
1	-0.174771	positive
1	-0.174584	positive
1	-0.174584	positive
1	-0.172891	positive
1	-0.171918	positive
1	-0.171206	positive
1	-0.165195	positive
1	-0.156163	positive
1	-0.154855	positive
1	-0.150414	positive
1	-0.147933	positive
1	-0.141665	negative
1	-0.133994	positive
1	-0.133958	negative
1	-0.13326	positive
1	-0.131969	positive
1	-0.128813	positive
1	-0.12641	positive
1	-0.122393	positive
1	-0.120408	positive
1	-0.11125	positive
1	-0.109973	positive
1	-0.108684	positive
1	-0.108453	positive
1	-0.0983578	positive
1	-0.0982618	positive
1	-0.0964594	positive
1	-0.0959549	positive
1	-0.0956009	positive
1	-0.0923558	positive
1	-0.0911913	positive
1	-0.0890096	positive
1	-0.0852034	positive
1	-0.0849228	positive
1	-0.0847509	positive
1	-0.0840401	positive
1	-0.0839283	positive
1	-0.0749892	positive
1	-0.073362	positive
1	-0.0667781	positive
1	-0.0605096	positive
1	-0.0605096	positive
1	-0.0600059	positive
1	-0.05927	positive
1	-0.0579949	positive
1	-0.0559882	positive
1	-0.0545229	positive
1	-0.0498817	positive
1	-0.0456419	positive
1	-0.0444274	positive
1	-0.0441817	positive
1	-0.041883	positive
1	-0.0353218	positive
1	-0.0353218	positive
1	-0.034606	positive
1	-0.0325844	positive
1	-0.0259334	positive
1	-0.0250005	positive
1	-0.0205949	positive
1	-0.0199314	positive
1	-0.0181932	negative
1	-0.0147903	positive
1	-0.0132141	positive
1	-0.013081	positive
1	-0.00778991	positive
1	-0.0045142	positive
1	-0.00193795	positive
1	-0.000976567	positive
1	0.00704784	positive
1	0.0104495	positive
1	0.0162058	positive
1	0.0181167	negative
1	0.0193589	positive
1	0.02642	positive
1	0.0318534	positive
1	0.0378554	positive
1	0.0389832	positive
1	0.0512989	positive
1	0.0515275	positive
1	0.0515275	positive
1	0.0643799	positive
1	0.0643799	positive
1	0.0695648	positive
1	0.0747059	positive
1	0.075058	positive
1	0.0765215	positive
1	0.0774609	positive
1	0.08106	positive
1	0.0830756	positive
1	0.0851424	positive
1	0.0938971	positive
1	0.0943302	positive
1	0.0954982	positive
1	0.104656	positive
1	0.104797	positive
1	0.10951	positive
1	0.109797	positive
1	0.114412	positive
1	0.115764	positive
1	0.117508	positive
1	0.118365	positive
1	0.122487	positive
1	0.126832	positive
1	0.135339	positive
1	0.14134	positive
1	0.143009	positive
1	0.147167	positive
1	0.14842	positive
1	0.14842	positive
1	0.15078	positive
1	0.151157	positive
1	0.153724	negative
1	0.156127	positive
1	0.161398	positive
1	0.163163	positive
1	0.164554	positive
1	0.165355	positive
1	0.165682	positive
1	0.166147	positive
1	0.166957	positive
1	0.171287	positive
1	0.172321	positive
1	0.172984	positive
1	0.177501	positive
1	0.185101	positive
1	0.186668	positive
1	0.18932	positive
1	0.190488	positive
1	0.199948	positive
1	0.199948	positive
1	0.202048	positive
1	0.202514	positive
1	0.202514	positive
1	0.205578	positive
1	0.206924	positive
1	0.208479	positive
1	0.21851	positive
1	0.227823	positive
1	0.228448	positive
1	0.229269	positive
1	0.229575	positive
1	0.231883	positive
1	0.232857	positive
1	0.235689	positive
1	0.236456	positive
1	0.237498	positive
1	0.238733	positive
1	0.238859	positive
1	0.24083	positive
1	0.244418	positive
1	0.248042	positive
1	0.250445	positive
1	0.251121	positive
1	0.253601	positive
1	0.25669	positive
1	0.263431	positive
1	0.264572	positive
1	0.267949	positive
1	0.270745	positive
1	0.270817	positive
1	0.27125	positive
1	0.272787	positive
1	0.278059	positive
1	0.286716	positive
1	0.295863	positive
1	0.295893	positive
1	0.29684	positive
1	0.305409	positive
1	0.306219	positive
1	0.314567	positive
1	0.315694	positive
1	0.318296	positive
1	0.319424	positive
1	0.328582	positive
1	0.32975	positive
1	0.331096	positive
1	0.331135	positive
1	0.332639	positive
1	0.333496	positive
1	0.334291	positive
1	0.335752	positive
1	0.338908	positive
1	0.33921	positive
1	0.33921	positive
1	0.341311	positive
1	0.348589	positive
1	0.353731	positive
1	0.359757	negative
1	0.36771	positive
1	0.368915	positive
1	0.373354	positive
1	0.376449	positive
1	0.377862	positive
1	0.38368	positive
1	0.38788	positive
1	0.388411	positive
1	0.389707	positive
1	0.391916	positive
1	0.39222	positive
1	0.392838	positive
1	0.393271	positive
1	0.395757	positive
1	0.396798	positive
1	0.39884	positive
1	0.401944	positive
1	0.401944	positive
1	0.405849	positive
1	0.407211	positive
1	0.40845	positive
1	0.414741	negative
1	0.416369	positive
1	0.429639	positive
1	0.43245	positive
1	0.437201	positive
1	0.446616	positive
1	0.455456	positive
1	0.455456	positive
1	0.460641	positive
1	0.461141	positive
1	0.461166	positive
1	0.470531	negative
1	0.474018	positive
1	0.479761	positive
1	0.481501	positive
1	0.482917	positive
1	0.486575	positive
1	0.489312	positive
1	0.489586	positive
1	0.491148	positive
1	0.491323	positive
1	0.492383	positive
1	0.492649	positive
1	0.50421	positive
1	0.52769	positive
1	0.5321	positive
1	0.534502	positive
1	0.5448	positive
1	0.54608	positive
1	0.553624	positive
1	0.553748	positive
1	0.563587	positive
1	0.572013	positive
1	0.574495	positive
1	0.578641	positive
1	0.583716	positive
1	0.585614	positive
1	0.591024	positive
1	0.603059	positive
1	0.606637	positive
1	0.618667	positive
1	0.618778	positive
1	0.619524	positive
1	0.620764	positive
1	0.648348	positive
1	0.649474	positive
1	0.649939	positive
1	0.651956	positive
1	0.653532	positive
1	0.656325	positive
1	0.658129	positive
1	0.659416	positive
1	0.660524	positive
1	0.661894	positive
1	0.671362	positive
1	0.671362	positive
1	0.672955	positive
1	0.673871	negative
1	0.67611	negative
1	0.678096	positive
1	0.682112	positive
1	0.685842	positive
1	0.687081	positive
1	0.690483	positive
1	0.694754	positive
1	0.694893	positive
1	0.696903	positive
1	0.697296	positive
1	0.698888	positive
1	0.704781	positive
1	0.709107	positive
1	0.711202	positive
1	0.71317	positive
1	0.716579	positive
1	0.720127	positive
1	0.726435	positive
1	0.726608	positive
1	0.744847	positive
1	0.748752	positive
1	0.757266	positive
1	0.757266	positive
1	0.758786	positive
1	0.763777	positive
1	0.765959	positive
1	0.765959	positive
1	0.766424	positive
1	0.767385	positive
1	0.768362	positive
1	0.77014	positive
1	0.772056	positive
1	0.77492	positive
1	0.779505	positive
1	0.779505	positive
1	0.787609	positive
1	0.794295	positive
1	0.796598	positive
1	0.805108	positive
1	0.812716	positive
1	0.819782	positive
1	0.821556	positive
1	0.825784	positive
1	0.834262	positive
1	0.834262	positive
1	0.834262	positive
1	0.842667	positive
1	0.845716	negative
1	0.845716	positive
1	0.850464	negative
1	0.856165	positive
1	0.858784	positive
1	0.860875	positive
1	0.862152	positive
1	0.869001	positive
1	0.869001	positive
1	0.869001	positive
1	0.871256	positive
1	0.877255	positive
1	0.883676	positive
1	0.883676	positive
1	0.884608	positive
1	0.887915	positive
1	0.888518	positive
1	0.889376	positive
1	0.900938	negative
1	0.924382	negative
1	0.924752	positive
1	0.926474	positive
1	0.927925	positive
1	0.927925	positive
1	0.92976	positive
1	0.937621	positive
1	0.939559	positive
1	0.940312	positive
1	0.94641	positive
1	0.951003	positive
1	0.955693	positive
1	0.957574	positive
1	0.971895	positive
1	0.979174	positive
1	0.985085	positive
1	0.985085	positive
1	0.994243	positive
1	0.999457	negative
1	1.00237	positive
1	1.00862	positive
1	1.01102	positive
1	1.01633	positive
1	1.02871	positive
1	1.0321	positive
1	1.03579	positive
1	1.03821	positive
1	1.0402	positive
1	1.04422	positive
1	1.05098	positive
1	1.05138	positive
1	1.06244	positive
1	1.0716	positive
1	1.0793	positive
1	1.08257	positive
1	1.09769	positive
1	1.11116	positive
1	1.11511	positive
1	1.11872	positive
1	1.12159	positive
1	1.12708	positive
1	1.13091	positive
1	1.1372	positive
1	1.14006	positive
1	1.15028	positive
1	1.15388	positive
1	1.15628	positive
1	1.15944	positive
1	1.15944	positive
1	1.15944	positive
1	1.16218	negative
1	1.16641	positive
1	1.17557	positive
1	1.1762	positive
1	1.18021	positive
1	1.18703	positive
1	1.18989	positive
1	1.19154	negative
1	1.19265	positive
1	1.21257	positive
1	1.22034	positive
1	1.22499	positive
1	1.2364	positive
1	1.2369	positive
1	1.23737	positive
1	1.24137	positive
1	1.25248	positive
1	1.30847	positive
1	1.3246	positive
1	1.32462	positive
1	1.33184	positive
1	1.33545	positive
1	1.33545	positive
1	1.34466	positive
1	1.34993	positive
1	1.3646	positive
1	1.38568	positive
1	1.38975	positive
1	1.39029	positive
1	1.39493	positive
1	1.39735	positive
1	1.42212	positive
1	1.43341	positive
1	1.45209	positive
1	1.47218	positive
1	1.4763	positive
1	1.49159	positive
1	1.49206	positive
1	1.51878	positive
1	1.5386	positive
1	1.5386	positive
1	1.54301	positive
1	1.55427	positive
1	1.55772	positive
1	1.56224	positive
1	1.56855	positive
1	1.61408	positive
1	1.63245	positive
1	1.64001	positive
1	1.64486	positive
1	1.65399	positive
1	1.70991	positive
1	1.71256	positive
1	1.71906	positive
1	1.75493	positive
1	1.7776	positive
1	1.78402	positive
1	1.78843	positive
1	1.79239	positive
1	1.88199	positive
1	1.91864	positive
1	1.91864	positive
1	1.92769	positive
1	2.06905	positive
1	2.23599	positive
1	2.35673	positive
1	2.86531	negative
1	2.93127	positive
0	-3.28522	negative
0	-3.24161	negative
0	-3.23708	positive
0	-3.21981	positive
0	-3.19492	negative
0	-3.1682	negative
0	-3.11406	negative
0	-3.11158	negative
0	-3.09807	negative
0	-3.0557	negative
0	-3.04546	positive
0	-3.02902	negative
0	-3.0206	negative
0	-3.00865	negative
0	-2.93337	negative
0	-2.88258	negative
0	-2.88068	negative
0	-2.87944	negative
0	-2.86296	negative
0	-2.85843	negative
0	-2.85654	negative
0	-2.81626	negative
0	-2.81269	positive
0	-2.80006	negative
0	-2.79237	negative
0	-2.7864	negative
0	-2.75947	negative
0	-2.75364	negative
0	-2.7335	negative
0	-2.73075	negative
0	-2.72456	negative
0	-2.7231	negative
0	-2.71316	negative
0	-2.69904	negative
0	-2.67664	negative
0	-2.6724	negative
0	-2.66426	positive
0	-2.6608	negative
0	-2.65466	negative
0	-2.65223	negative
0	-2.64714	negative
0	-2.64233	negative
0	-2.62937	negative
0	-2.62685	negative
0	-2.61461	negative
0	-2.60005	negative
0	-2.59668	negative
0	-2.58272	negative
0	-2.58014	negative
0	-2.55791	negative
0	-2.53715	negative
0	-2.52649	negative
0	-2.5179	negative
0	-2.50067	negative
0	-2.49325	negative
0	-2.48728	negative
0	-2.48041	negative
0	-2.47891	negative
0	-2.47729	negative
0	-2.46421	negative
0	-2.45738	negative
0	-2.45117	negative
0	-2.4484	positive
0	-2.41814	negative
0	-2.41347	negative
0	-2.40987	negative
0	-2.40919	negative
0	-2.39979	negative
0	-2.39035	negative
0	-2.38352	negative
0	-2.38055	negative
0	-2.37436	negative
0	-2.37226	negative
0	-2.36836	negative
0	-2.35615	negative
0	-2.35361	negative
0	-2.34842	negative
0	-2.34546	negative
0	-2.34328	negative
0	-2.33776	negative
0	-2.33667	negative
0	-2.31038	negative
0	-2.30925	negative
0	-2.30846	positive
0	-2.30456	negative
0	-2.29826	negative
0	-2.29172	negative
0	-2.28584	negative
0	-2.28001	negative
0	-2.26219	negative
0	-2.22068	negative
0	-2.21824	negative
0	-2.21498	negative
0	-2.21411	negative
0	-2.20391	negative
0	-2.20131	negative
0	-2.20065	positive
0	-2.19211	negative
0	-2.19149	negative
0	-2.19149	negative
0	-2.18466	negative
0	-2.17864	negative
0	-2.17347	negative
0	-2.17347	negative
0	-2.17197	negative
0	-2.17178	negative
0	-2.16987	negative
0	-2.16882	negative
0	-2.16079	negative
0	-2.13436	negative
0	-2.13035	negative
0	-2.12819	negative
0	-2.12579	negative
0	-2.0989	negative
0	-2.0965	negative
0	-2.0941	negative
0	-2.0886	negative
0	-2.08809	negative
0	-2.07766	negative
0	-2.0755	negative
0	-2.07298	negative
0	-2.06414	negative
0	-2.05474	negative
0	-2.04918	negative
0	-2.04576	negative
0	-2.038	negative
0	-2.038	negative
0	-2.03184	negative
0	-2.02745	negative
0	-2.02412	negative
0	-2.02284	negative
0	-2.02273	negative
0	-2.01713	negative
0	-2.01713	positive
0	-2.01181	negative
0	-2.00794	negative
0	-1.99233	negative
0	-1.98077	negative
0	-1.97799	negative
0	-1.97476	negative
0	-1.96039	negative
0	-1.95252	negative
0	-1.9429	negative
0	-1.93161	negative
0	-1.93129	negative
0	-1.92016	negative
0	-1.91743	negative
0	-1.91548	negative
0	-1.91221	negative
0	-1.91013	negative
0	-1.90579	negative
0	-1.88471	negative
0	-1.88293	negative
0	-1.87737	negative
0	-1.87513	negative
0	-1.87374	negative
0	-1.87315	negative
0	-1.87058	negative
0	-1.86868	negative
0	-1.86818	negative
0	-1.85459	negative
0	-1.84982	negative
0	-1.84845	negative
0	-1.84465	positive
0	-1.84274	negative
0	-1.84125	negative
0	-1.83997	negative
0	-1.8393	negative
0	-1.83486	negative
0	-1.8321	negative
0	-1.8297	negative
0	-1.82589	negative
0	-1.82465	negative
0	-1.82047	negative
0	-1.81981	positive
0	-1.8185	positive
0	-1.81726	negative
0	-1.81413	negative
0	-1.81384	negative
0	-1.81239	negative
0	-1.81155	negative
0	-1.80745	negative
0	-1.80546	positive
0	-1.79925	positive
0	-1.79913	negative
0	-1.79385	positive
0	-1.78931	negative
0	-1.78658	negative
0	-1.77821	negative
0	-1.76578	negative
0	-1.75928	negative
0	-1.75828	negative
0	-1.75722	positive
0	-1.75287	negative
0	-1.75224	negative
0	-1.74175	negative
0	-1.73898	negative
0	-1.72701	negative
0	-1.72532	negative
0	-1.72229	positive
0	-1.71338	negative
0	-1.71256	positive
0	-1.71016	negative
0	-1.7046	positive
0	-1.70344	negative
0	-1.70025	positive
0	-1.69752	negative
0	-1.69432	negative
0	-1.68313	negative
0	-1.67597	negative
0	-1.67523	negative
0	-1.6741	negative
0	-1.67221	positive
0	-1.66839	negative
0	-1.66115	negative
0	-1.65872	negative
0	-1.65386	negative
0	-1.65323	negative
0	-1.6461	negative
0	-1.63588	negative
0	-1.62715	negative
0	-1.62453	negative
0	-1.62138	negative
0	-1.6181	negative
0	-1.61562	negative
0	-1.60982	negative
0	-1.60829	negative
0	-1.59611	negative
0	-1.59611	negative
0	-1.59093	negative
0	-1.58969	positive
0	-1.58712	positive
0	-1.58174	positive
0	-1.5769	negative
0	-1.57391	negative
0	-1.56869	positive
0	-1.56574	negative
0	-1.56417	negative
0	-1.56301	negative
0	-1.55631	negative
0	-1.55563	negative
0	-1.54295	negative
0	-1.54114	negative
0	-1.54111	negative
0	-1.54008	negative
0	-1.53685	negative
0	-1.52553	positive
0	-1.52465	negative
0	-1.52399	negative
0	-1.52317	negative
0	-1.50087	negative
0	-1.49964	negative
0	-1.49942	negative
0	-1.49774	negative
0	-1.49723	positive
0	-1.48402	negative
0	-1.4811	negative
0	-1.48091	negative
0	-1.4776	negative
0	-1.4771	negative
0	-1.47295	negative
0	-1.4682	negative
0	-1.46795	negative
0	-1.46728	negative
0	-1.46465	negative
0	-1.46271	negative
0	-1.45936	negative
0	-1.45809	negative
0	-1.4478	positive
0	-1.44748	negative
0	-1.4385	negative
0	-1.43473	negative
0	-1.43473	negative
0	-1.43332	positive
0	-1.43091	negative
0	-1.42558	negative
0	-1.42417	negative
0	-1.4117	negative
0	-1.39895	negative
0	-1.39726	positive
0	-1.38127	negative
0	-1.38071	negative
0	-1.38071	negative
0	-1.37985	negative
0	-1.37684	negative
0	-1.3723	negative
0	-1.37002	negative
0	-1.36915	negative
0	-1.35999	negative
0	-1.35777	negative
0	-1.35519	negative
0	-1.35462	negative
0	-1.35437	negative
0	-1.35143	negative
0	-1.35073	negative
0	-1.3505	negative
0	-1.34142	negative
0	-1.34045	negative
0	-1.33389	negative
0	-1.33238	negative
0	-1.33128	negative
0	-1.32957	negative
0	-1.32678	negative
0	-1.32678	negative
0	-1.31189	negative
0	-1.31158	negative
0	-1.30659	negative
0	-1.3064	negative
0	-1.30084	negative
0	-1.29728	negative
0	-1.29152	negative
0	-1.29	negative
0	-1.28767	negative
0	-1.28554	negative
0	-1.28552	negative
0	-1.28501	positive
0	-1.28262	negative
0	-1.2793	negative
0	-1.2772	negative
0	-1.27447	negative
0	-1.2688	negative
0	-1.26538	negative
0	-1.26351	negative
0	-1.26201	negative
0	-1.25656	negative
0	-1.25414	negative
0	-1.2474	negative
0	-1.24551	negative
0	-1.24007	negative
0	-1.23564	negative
0	-1.23536	negative
0	-1.2335	negative
0	-1.22644	negative
0	-1.21659	negative
0	-1.21659	negative
0	-1.20355	negative
0	-1.20039	positive
0	-1.19066	negative
0	-1.18824	negative
0	-1.1854	negative
0	-1.18495	negative
0	-1.1835	positive
0	-1.1815	negative
0	-1.16831	negative
0	-1.168	negative
0	-1.15714	negative
0	-1.15225	negative
0	-1.1482	positive
0	-1.14687	negative
0	-1.14565	negative
0	-1.14436	negative
0	-1.13946	negative
0	-1.13847	negative
0	-1.13794	negative
0	-1.13383	positive
0	-1.12931	positive
0	-1.12905	negative
0	-1.12467	negative
0	-1.12246	negative
0	-1.12099	negative
0	-1.11991	negative
0	-1.11743	negative
0	-1.1135	negative
0	-1.11172	negative
0	-1.1113	negative
0	-1.11036	negative
0	-1.10214	negative
0	-1.10106	negative
0	-1.09746	negative
0	-1.09593	negative
0	-1.08977	negative
0	-1.0859	positive
0	-1.0857	positive
0	-1.08401	negative
0	-1.08305	negative
0	-1.06837	negative
0	-1.0632	negative
0	-1.06134	negative
0	-1.05997	positive
0	-1.0588	negative
0	-1.05487	negative
0	-1.05297	negative
0	-1.04856	negative
0	-1.04528	negative
0	-1.03422	negative
0	-1.03328	negative
0	-1.02897	negative
0	-1.02874	negative
0	-1.02728	negative
0	-1.02642	positive
0	-1.02	positive
0	-1.01687	negative
0	-1.01566	negative
0	-1.01536	negative
0	-1.01016	negative
0	-1.00619	negative
0	-0.997774	negative
0	-0.993649	negative
0	-0.988357	negative
0	-0.988357	negative
0	-0.987118	negative
0	-0.985409	negative
0	-0.984491	negative
0	-0.983199	negative
0	-0.975832	negative
0	-0.97294	negative
0	-0.964814	negative
0	-0.96036	negative
0	-0.960345	positive
0	-0.959721	negative
0	-0.953984	negative
0	-0.951169	positive
0	-0.947454	negative
0	-0.945987	negative
0	-0.938191	negative
0	-0.937456	negative
0	-0.928253	negative
0	-0.927749	negative
0	-0.915871	negative
0	-0.909249	negative
0	-0.907263	positive
0	-0.904546	negative
0	-0.903331	positive
0	-0.901833	negative
0	-0.900576	positive
0	-0.893157	negative
0	-0.891417	negative
0	-0.889145	negative
0	-0.888575	negative
0	-0.886983	negative
0	-0.881597	negative
0	-0.875447	negative
0	-0.87462	negative
0	-0.874531	negative
0	-0.869177	negative
0	-0.85831	negative
0	-0.854693	negative
0	-0.854387	negative
0	-0.852914	negative
0	-0.839301	negative
0	-0.837952	positive
0	-0.837018	negative
0	-0.834086	negative
0	-0.823115	negative
0	-0.822151	negative
0	-0.821698	positive
0	-0.819296	negative
0	-0.800648	negative
0	-0.78873	negative
0	-0.787549	positive
0	-0.787249	negative
0	-0.777232	negative
0	-0.775988	negative
0	-0.770924	negative
0	-0.765671	negative
0	-0.755798	positive
0	-0.754757	negative
0	-0.750881	negative
0	-0.748144	negative
0	-0.747781	negative
0	-0.741835	negative
0	-0.741835	negative
0	-0.741719	negative
0	-0.737031	positive
0	-0.735358	negative
0	-0.731234	negative
0	-0.729581	negative
0	-0.725898	negative
0	-0.715915	negative
0	-0.715209	negative
0	-0.711378	negative
0	-0.698678	negative
0	-0.694919	negative
0	-0.690807	negative
0	-0.689114	negative
0	-0.678131	negative
0	-0.677296	negative
0	-0.676787	negative
0	-0.670876	negative
0	-0.669584	negative
0	-0.663899	positive
0	-0.659164	negative
0	-0.656158	negative
0	-0.655469	positive
0	-0.649888	negative
0	-0.642178	negative
0	-0.640067	negative
0	-0.636649	negative
0	-0.634775	negative
0	-0.628506	negative
0	-0.627216	negative
0	-0.623214	negative
0	-0.619972	negative
0	-0.618991	negative
0	-0.616782	positive
0	-0.615528	positive
0	-0.615261	negative
0	-0.611619	negative
0	-0.607314	negative
0	-0.593091	negative
0	-0.593057	negative
0	-0.592834	positive
0	-0.588355	negative
0	-0.587055	negative
0	-0.584223	negative
0	-0.582749	negative
0	-0.581269	negative
0	-0.570491	negative
0	-0.569249	negative
0	-0.565848	negative
0	-0.560203	negative
0	-0.550108	negative
0	-0.549336	negative
0	-0.54385	negative
0	-0.533008	negative
0	-0.531614	negative
0	-0.526739	negative
0	-0.525805	negative
0	-0.524754	negative
0	-0.523708	positive
0	-0.514244	negative
0	-0.502916	negative
0	-0.502916	positive
0	-0.502744	negative
0	-0.502326	negative
0	-0.496615	negative
0	-0.496324	negative
0	-0.493355	negative
0	-0.489662	negative
0	-0.488199	negative
0	-0.476826	negative
0	-0.476826	negative
0	-0.47039	negative
0	-0.469921	negative
0	-0.468258	negative
0	-0.465713	positive
0	-0.464669	negative
0	-0.460461	positive
0	-0.455522	positive
0	-0.447721	positive
0	-0.442011	negative
0	-0.439874	negative
0	-0.434023	negative
0	-0.431457	negative
0	-0.430022	positive
0	-0.429084	negative
0	-0.429084	negative
0	-0.423344	negative
0	-0.422106	negative
0	-0.421636	negative
0	-0.421636	negative
0	-0.421131	negative
0	-0.409253	negative
0	-0.404783	negative
0	-0.404782	negative
0	-0.400071	negative
0	-0.390237	negative
0	-0.381399	negative
0	-0.374125	negative
0	-0.374125	negative
0	-0.370215	negative
0	-0.36969	negative
0	-0.365074	negative
0	-0.361544	negative
0	-0.361174	positive
0	-0.360327	negative
0	-0.359641	negative
0	-0.359063	negative
0	-0.34808	negative
0	-0.34808	negative
0	-0.337131	negative
0	-0.32762	negative
0	-0.31813	negative
0	-0.297481	negative
0	-0.287171	negative
0	-0.285445	negative
0	-0.284945	negative
0	-0.280277	negative
0	-0.279893	negative
0	-0.271119	negative
0	-0.270801	negative
0	-0.265521	negative
0	-0.265521	negative
0	-0.253959	negative
0	-0.253308	negative
0	-0.247715	negative
0	-0.244327	negative
0	-0.243633	negative
0	-0.243633	negative
0	-0.243341	negative
0	-0.242142	negative
0	-0.238557	negative
0	-0.224185	negative
0	-0.219995	negative
0	-0.212976	negative
0	-0.195561	negative
0	-0.194919	negative
0	-0.191255	negative
0	-0.178276	negative
0	-0.161123	negative
0	-0.159193	negative
0	-0.155322	negative
0	-0.152761	negative
0	-0.148744	negative
0	-0.147469	negative
0	-0.144691	negative
0	-0.132214	negative
0	-0.128813	negative
0	-0.122	negative
0	-0.119116	positive
0	-0.101075	negative
0	-0.0852046	negative
0	-0.0840401	positive
0	-0.0807582	negative
0	-0.0754721	negative
0	-0.0695902	negative
0	-0.0671873	negative
0	-0.0579949	negative
0	-0.048837	negative
0	-0.045039	negative
0	-0.0353218	negative
0	-0.0324577	negative
0	-0.0300548	negative
0	-0.0202334	negative
0	-0.0163324	negative
0	-0.0147903	negative
0	-0.0134996	negative
0	-0.0064674	negative
0	-0.00538619	negative
0	-0.00296166	negative
0	0.0020789	negative
0	0.01105	negative
0	0.0123398	negative
0	0.0225661	negative
0	0.0419518	negative
0	0.0423551	negative
0	0.0472559	negative
0	0.0482199	negative
0	0.0505524	negative
0	0.0588805	negative
0	0.0696718	negative
0	0.075058	negative
0	0.0788642	negative
0	0.0883282	negative
0	0.0891855	negative
0	0.0924318	negative
0	0.0948347	negative
0	0.096427	negative
0	0.102189	negative
0	0.110655	negative
0	0.125081	negative
0	0.131949	negative
0	0.13363	negative
0	0.13946	negative
0	0.142198	negative
0	0.160537	negative
0	0.19079	negative
0	0.195628	positive
0	0.209352	negative
0	0.216723	negative
0	0.227526	negative
0	0.232857	negative
0	0.23445	negative
0	0.243255	negative
0	0.244418	negative
0	0.246832	negative
0	0.250652	negative
0	0.279009	negative
0	0.280286	negative
0	0.282271	negative
0	0.288026	negative
0	0.304547	negative
0	0.305909	negative
0	0.307618	positive
0	0.311803	negative
0	0.314477	negative
0	0.32593	negative
0	0.335789	negative
0	0.3405	negative
0	0.343837	negative
0	0.344179	negative
0	0.350468	negative
0	0.364308	negative
0	0.365143	negative
0	0.370447	negative
0	0.371063	negative
0	0.377995	negative
0	0.37927	negative
0	0.388321	negative
0	0.402801	negative
0	0.404041	negative
0	0.407211	negative
0	0.418771	negative
0	0.418771	negative
0	0.437218	negative
0	0.456731	negative
0	0.462281	negative
0	0.469799	positive
0	0.474769	negative
0	0.475121	negative
0	0.487262	negative
0	0.491323	negative
0	0.521774	positive
0	0.53339	negative
0	0.556366	negative
0	0.557641	negative
0	0.57006	negative
0	0.609586	negative
0	0.612824	positive
0	0.61844	negative
0	0.625944	negative
0	0.627825	negative
0	0.631519	negative
0	0.666953	negative
0	0.671362	negative
0	0.674897	negative
0	0.677364	negative
0	0.680218	negative
0	0.705643	negative
0	0.706454	negative
0	0.708046	negative
0	0.715611	negative
0	0.744413	positive
0	0.758786	negative
0	0.759204	negative
0	0.774756	negative
0	0.797894	negative
0	0.809451	negative
0	0.815373	negative
0	0.841306	negative
0	0.871256	negative
0	0.873405	negative
0	0.891386	negative
0	0.905221	positive
0	0.907206	negative
0	0.913626	negative
0	0.916364	negative
0	0.919765	negative
0	0.921334	negative
0	0.931154	negative
0	0.933626	negative
0	0.935212	negative
0	0.942297	negative
0	0.949993	negative
0	0.959473	negative
0	0.970294	negative
0	0.973222	negative
0	0.997937	negative
0	1.00862	positive
0	1.0716	negative
0	1.07657	negative
0	1.0769	negative
0	1.09911	negative
0	1.11252	negative
0	1.15944	negative
0	1.162	negative
0	1.1758	negative
0	1.18703	negative
0	1.22705	negative
0	1.23861	negative
0	1.29847	negative
0	1.36425	negative
0	1.37158	negative
0	1.44173	negative
0	1.45608	negative
0	1.4697	positive
0	1.48457	negative
0	1.49159	negative
0	1.49446	positive
0	1.52458	negative
0	1.62203	negative
0	1.77938	negative
0	1.98651	negative
0	2.18238	negative

## Sheet: Fig.4B
Celltype	SELE	RPL14	NOTCH3	FGFR3	HLA-DQB1	HLA-DQA1	HLA-DRA	HLA-A	HLA-B	HLA-C	HLA-F	HLA-G	CDKN2B-AS1	PHF2	POLN	CEP152	EML2	RAD54L	HCG17	HCG22	HCG9	MUC22	NFKBIL1	TRIM26	ZFP57	CIITA	MST1R	CDKN2A	CDKN2B	CLPTM1L	TNFRSF19	MECOM	GABBR1	ITGA9	LTA
T cell/NK cell	0	2.209	0	0	0	0	0.964	0.964	2.637	3.018	0	0	0	0	0	0	0	0	0	0	0	0	0	0.964	0	0	0	0.964	0	0	0	0	0	0	0
T cell/NK cell	0	1.45	0	0	0	0	0	3.516	3.172	2.852	1.45	0	0	0	0	0	0	0	0	0	0	0	0	0	0	0	0	0	0	0	0	0	0	0	0
T cell/NK cell	0	2.667	0	0	0	0	0	2.811	3.241	3.149	1.173	0	0	0	0	0	0	0	0	0	0	0	0	0	0	0	0	0	0	0	0	0	0	0	0
T cell/NK cell	0	3.181	0	0	1.457	0	0	3.853	3.92	3.423	1.457	0	0	0	0	0	0	0	0	0	0	0	0	0	0	0	0	0	0	0	0	0	0	0	0
T cell/NK cell	0	3.408	0	0	0	1.537	0	3.842	3.466	3.717	0	1.038	0	1.038	0	0	0	0	0	0	0	0	0	0	0	0	0	0	0	0	0	0	0	0	0
T cell/NK cell	0	3.518	0	0	2.02	2.645	0	3.518	4.092	2.645	2.02	0	0	0	0	0	0	0	0	0	0	0	0	0	0	0	0	0	0	0	0	0	0	0	0
T cell/NK cell	0	3.359	0	0	0	2.327	0	3.638	3.359	3.359	0	0	0	0	0	0	0	0	0	0	0	0	0	1.407	0	0	0	0	0	0	0	0	0	0	0
T cell/NK cell	0	1.749	0	0	0	1.749	2.351	4.898	5.201	4.898	1.749	0	0	0	0	0	1.749	0	0	0	0	0	0	0	0	0	0	0	0	0	0	0	0	0	1.749
T cell/NK cell	0	1.244	0	0	0	1.244	2.761	3.033	3.87	3.5	2.591	0	0	0	0	0	0	0	0	0	0	0	0	0	0	0	0	0	0	0	0	0	0	0	0
T cell/NK cell	0	0	0	0	1.173	0	1.173	4.936	5.139	4.662	1.698	0	1.173	0	0	0	0	1.173	0	0	0	0	0	0	0	0	0	0	0	1.698	0	0	0	0	0
T cell/NK cell	0	2.452	0	0	1.512	2.928	3.594	4.532	5.239	4.827	0	0	0	0	0	0	0	0	0	0	0	0	0	1.512	0	0	0	0	0	0	0	0	0	0	0
T cell/NK cell	0	1.995	0	0	1.995	0	0	4.631	2.617	4.346	0	0	0	0	0	0	0	0	0	0	0	0	0	0	0	0	0	0	0	0	0	0	0	0	0
T cell/NK cell	0	1.821	0	0	0	2.429	0	4.145	2.429	4.744	0	0	0	0	0	0	0	0	0	0	0	0	0	0	0	0	0	0	0	0	0	0	0	0	0
T cell/NK cell	0	0	0	0	0	0	3.89	4.352	3.392	4.22	0	0	0	0	0	0	0	0	0	0	0	0	0	0	0	0	0	0	0	0	0	0	0	0	0
T cell/NK cell	0	0	0	0	0	2.62	3.491	4.428	4.065	3.668	0	0	0	0	0	0	0	0	0	0	0	0	0	0	0	0	0	1.997	0	0	0	0	0	0	0
T cell/NK cell	0	2.866	0	0	0	0	2.866	4.429	3.926	3.926	0	0	0	0	0	0	0	0	0	0	0	0	0	2.228	0	0	0	0	0	0	0	0	0	0	0
T cell/NK cell	0	2.818	0	0	0	0	0	3.876	3.481	3.698	0	0	0	0	0	0	0	0	0	0	0	0	0	0	0	0	0	0	0	0	0	0	0	0	0
T cell/NK cell	0	3.391	0	0	0	0	0	4.41	3.54	4.219	0	0	0	0	0	0	0	0	0	0	0	0	0	0	0	0	0	0	0	0	0	0	0	0	0
T cell/NK cell	0	0	0	0	0	2.134	0	3.428	3.644	3.822	0	0	0	0	0	0	0	0	0	0	0	0	0	0	0	0	0	0	0	0	0	0	0	0	0
T cell/NK cell	0	2.484	0	0	1.871	0	3.806	3.349	3.806	2.862	0	0	0	0	0	1.871	0	0	0	0	0	0	0	0	0	0	0	0	0	0	0	0	0	0	0
T cell/NK cell	0	3.395	0	0	2.105	2.105	2.105	4.471	4.187	4.071	2.735	0	0	0	0	0	0	0	0	0	0	0	0	0	0	0	0	0	0	0	0	0	0	0	0
T cell/NK cell	0	2.156	0	0	2.789	2.789	2.789	4.749	4.442	4.128	0	0	0	0	0	0	0	0	0	0	0	0	0	0	0	0	0	0	0	0	0	0	0	0	0
T cell/NK cell	0	0	0	0	2.832	2.832	2.197	3.891	3.218	0	0	0	0	2.197	0	0	0	0	0	0	0	0	0	0	0	0	0	0	0	0	0	0	0	0	0
T cell/NK cell	0	2.349	0	0	0	2.994	2.349	4.342	4.562	4.656	2.994	0	0	0	0	0	0	0	0	0	0	0	0	0	0	0	0	0	0	0	0	0	0	0	0
T cell/NK cell	0	2.287	0	0	0	2.287	2.287	4.675	4.675	3.316	2.287	0	0	0	0	0	0	0	0	0	0	0	0	0	0	0	0	0	0	0	0	0	0	0	0
T cell/NK cell	0	3.591	0	0	0	0	0	4.139	3.987	3.591	0	0	0	0	0	0	0	0	0	0	0	0	0	0	0	0	0	0	0	0	0	0	0	0	0
T cell/NK cell	0	2.784	0	0	0	2.151	3.169	3.841	3.992	3.169	0	0	0	0	0	0	0	0	0	0	0	0	0	0	0	0	0	0	0	0	0	0	0	0	0
T cell/NK cell	0	2.372	0	0	2.372	3.017	3.231	4.767	4.483	3.556	1.768	0	0	0	0	0	0	0	0	0	0	0	0	0	0	1.768	0	0	0	0	0	0	0	0	0
T cell/NK cell	0	2.314	0	0	0	0	2.314	4.171	4.419	4.303	2.957	0	0	0	0	0	0	0	0	0	0	0	0	0	0	0	0	0	0	0	0	0	0	0	0
T cell/NK cell	0	2.789	0	0	0	2.156	0	3.668	2.789	3.846	0	0	0	0	0	0	0	0	0	0	0	0	0	0	0	0	0	0	0	0	0	0	0	0	0
T cell/NK cell	0	2.027	0	0	2.027	2.027	0	4.667	3.983	4.099	0	0	0	0	0	0	0	0	0	0	0	0	0	0	0	0	0	0	0	2.027	0	0	0	0	0
T cell/NK cell	0	1.756	0	0	3.004	3.004	3.217	3.89	4.794	3.542	2.359	0	0	0	0	0	0	0	0	0	0	0	0	1.756	0	0	0	0	0	0	0	0	0	0	0
T cell/NK cell	0	0	0	0	0	1.373	0	4.96	5.077	4.232	1.373	0	0	0	0	0	0	0	0	0	0	0	0	0	0	0	0	1.373	0	0	0	0	0	0	0
T cell/NK cell	0	0	0	0	1.931	3.418	0	1.931	2.549	3.595	2.549	0	0	0	0	0	0	0	0	0	0	0	0	0	0	0	0	0	0	0	0	0	0	0	0
T cell/NK cell	0	1.735	0	0	0	0	0	5.185	5.26	4.548	1.735	0	0	0	0	0	0	0	0	0	0	0	0	0	0	0	0	0	0	0	0	0	0	0	0
T cell/NK cell	0	2.77	0	0	2.503	2.138	2.138	3.826	4.376	3.741	1.556	0	0	0	0	0	1.556	0	0	0	0	0	0	0	0	0	0	2.503	0	0	0	0	0	0	0
T cell/NK cell	0	1.808	0	0	2.157	1.267	1.808	3.531	4.246	3.277	0	0	0	0	0	0	0	0	0	0	0	0	0	0	0	0	0	0	0	0	0	0	0	0	0
T cell/NK cell	0	1.826	0	0	0	0	0	5.058	5.344	3.972	1.826	0	0	1.826	0	0	0	0	0	0	0	0	0	0	0	0	0	0	0	0	0	0	0	0	0
T cell/NK cell	0	1.487	0	0	0	3.218	2.897	5.244	5.629	4.999	0	0	0	0	0	0	1.487	0	0	0	0	0	0	1.487	0	0	0	0	0	0	0	0	0	0	0
T cell/NK cell	0	0	0	0	0	1.964	1.964	4.463	5.186	4.463	0	0	0	0	0	0	0	0	0	0	0	0	0	0	0	0	0	0	0	0	0	0	0	0	0
T cell/NK cell	0	0	0	0	2.447	2.447	0	4.928	5.496	4.807	1.836	0	0	0	0	0	0	0	0	0	0	0	0	0	0	0	0	0	0	0	0	0	0	0	0
T cell/NK cell	0	0	0	0	0	0	1.87	3.805	3.524	3.674	1.87	0	0	0	0	0	0	0	0	0	0	0	1.87	0	0	0	0	0	0	0	0	0	0	0	1.87
T cell/NK cell	0	2.248	0	0	0	0	0	4.23	5.138	2.887	2.887	0	0	0	0	0	0	0	0	0	0	0	0	0	0	0	0	0	0	0	0	0	0	0	0
T cell/NK cell	0	2.913	0	0	0	0	2.913	3.578	2.272	3.796	0	0	0	0	0	0	0	0	0	0	0	0	0	0	0	0	0	0	0	0	0	0	0	0	0
T cell/NK cell	0	0	0	0	0	0	0	4.555	5.021	4.051	1.984	0	0	0	0	0	0	0	0	0	0	0	0	0	0	0	0	0	0	0	0	0	0	0	0
T cell/NK cell	0	0	0	0	1.779	0	0	3.814	4.44	3.42	0	0	0	0	0	0	0	0	0	0	0	0	0	0	0	0	0	0	0	0	0	0	0	0	0
T cell/NK cell	0	3.212	0	0	1.94	1.94	1.94	3.754	2.937	3.427	2.558	1.94	0	0	0	0	0	0	0	0	0	0	0	0	0	0	0	0	0	0	0	0	0	0	0
T cell/NK cell	0	2.587	0	0	0	1.629	2.218	5.13	5.404	4.314	2.856	0	0	0	0	0	1.629	0	0	0	0	0	0	0	0	0	0	0	0	0	0	0	0	0	0
T cell/NK cell	0	3.583	0	0	0	2.276	0	3.583	3.979	3.583	0	0	0	0	0	0	0	0	0	0	0	0	0	0	0	0	0	0	0	0	0	0	0	0	0
T cell/NK cell	0	0	0	0	1.922	2.539	0	3.864	4.717	2.539	2.539	0	0	0	0	0	0	0	0	0	0	0	0	0	0	1.922	0	0	0	0	0	0	0	0	0
T cell/NK cell	0	2.071	0	0	0	0	0	4.033	4.253	2.699	3.358	0	0	0	0	0	0	0	0	0	0	0	0	0	0	0	0	0	0	0	0	0	0	0	0
T cell/NK cell	0	1.949	0	0	0	2.568	0	5.463	5.67	4.848	0	0	0	0	0	0	0	0	0	0	0	0	0	0	0	0	0	0	0	0	0	0	0	0	0
T cell/NK cell	0	0	0	0	0	2.138	3.154	3.826	3.977	4.328	0	0	0	0	0	0	0	0	0	0	0	0	0	0	0	0	0	0	0	0	0	0	0	0	0
T cell/NK cell	0	2.368	0	0	0	0	2.368	3.899	3.899	3.402	0	0	0	0	0	0	0	0	0	0	0	0	0	0	0	0	0	0	0	0	0	0	0	0	0
T cell/NK cell	0	2.259	0	0	0	0	2.259	4.243	5.245	4.796	0	0	0	0	0	0	2.259	0	0	0	0	0	0	0	0	0	0	0	0	0	0	0	0	0	0
T cell/NK cell	0	2.472	0	0	1.86	2.849	1.86	3.908	3.513	2.849	0	0	0	0	0	0	0	0	0	0	0	0	0	0	0	0	0	0	0	0	0	0	0	0	0
T cell/NK cell	0	2.105	0	0	2.735	2.105	3.266	4.429	5.179	4.588	1.527	0	0	0	0	0	0	0	0	0	0	0	0	0	0	0	0	0	0	0	0	0	0	0	0
T cell/NK cell	0	2.782	0	0	2.149	0	2.515	4.237	4.895	3.99	0	0	0	0	0	0	0	0	0	0	0	0	0	0	0	0	0	0	0	0	0	0	0	0	0
T cell/NK cell	0	2.786	0	0	2.411	0	1.804	3.946	4.525	3.946	1.804	0	0	0	0	0	0	0	0	0	0	0	0	0	0	0	0	0	0	0	0	0	0	0	0
T cell/NK cell	0	0	0	0	0	0	0	3.361	4.037	2.702	2.074	0	0	0	0	0	0	0	0	0	0	0	0	0	0	0	0	0	0	0	0	0	0	0	0
T cell/NK cell	0	0	0	0	2.596	0	2.227	4.324	4.687	3.925	0	0	0	0	0	0	0	0	0	0	0	0	0	0	0	0	0	0	0	0	0	0	0	0	0
T cell/NK cell	0	2.635	0	0	0	0	0	3.965	4.709	3.684	2.635	0	0	0	0	0	0	0	0	0	0	0	0	0	0	0	0	0	0	0	0	0	0	0	0
T cell/NK cell	0	0	0	0	1.926	1.926	2.544	4.488	4.669	3.589	1.926	0	0	0	0	0	0	0	0	0	0	0	0	0	0	0	0	0	0	0	0	0	0	0	0
T cell/NK cell	0	0	0	0	0	0	0	4.709	5.265	4.623	0	0	0	0	0	0	2.319	0	0	0	0	0	0	0	0	0	0	0	0	0	0	0	0	0	0
T cell/NK cell	0	0	0	0	2.888	0	0	4.452	5.509	4.232	3.275	0	0	0	0	0	0	0	0	0	0	0	0	0	0	0	0	0	0	0	0	0	0	0	0
T cell/NK cell	0	1.623	0	0	1.623	0	0	4.127	4.549	3.987	0	0	0	0	0	0	0	0	0	0	0	0	0	0	0	0	0	0	0	1.623	0	0	0	0	0
T cell/NK cell	0	2.182	0	0	2.182	0	3.202	4.425	4.903	4.026	3.028	0	0	1.596	0	0	1.596	0	0	0	0	0	0	0	0	0	0	1.596	0	0	0	0	0	0	0
T cell/NK cell	0	2.959	0	0	2.688	1.717	1.717	1.717	3.347	2.316	1.717	0	0	0	0	0	0	0	0	0	0	0	0	0	0	0	0	0	0	0	0	0	0	0	0
T cell/NK cell	0	3.233	0	0	2.074	2.074	2.074	4.553	4.752	4.037	1.499	0	0	0	0	0	0	0	0	0	0	0	0	0	0	0	0	0	0	0	0	0	0	0	0
T cell/NK cell	0	0	0	0	1.819	1.819	3.075	4.221	5.23	4.362	2.803	0	0	0	0	0	0	0	0	0	0	0	0	0	0	0	0	0	0	0	0	0	0	0	0
T cell/NK cell	0	0	0	0	0	0	0	4.439	4.742	4.202	1.943	0	0	0	0	0	0	0	0	0	0	0	0	0	0	0	0	0	0	0	0	0	0	0	0
T cell/NK cell	0	0	0	0	0	3.504	2.464	3.654	4.985	4.003	0	0	0	0	0	0	0	0	0	0	0	0	0	0	0	0	0	0	0	0	0	0	0	0	0
T cell/NK cell	0	0	0	0	0	0	0	2.769	4.507	3.647	2.137	0	0	0	0	0	0	0	0	0	0	0	0	0	0	0	0	0	0	0	0	0	0	0	0
T cell/NK cell	0	2.665	0	0	0	1.696	2.293	4.28	5.027	4.397	0	0	0	0	0	0	0	0	0	0	0	0	0	0	0	0	0	0	0	0	0	0	0	0	0
T cell/NK cell	0	1.653	0	0	0	0	0	3.549	3.86	3.271	0	0	0	0	0	0	0	0	0	0	0	0	0	0	0	1.653	0	0	0	0	0	0	0	0	0
T cell/NK cell	0	2.24	0	0	0	2.24	0	3.543	4.091	3.265	1.887	0	0	0	0	0	0	0	0	0	0	0	0	0	0	0	0	0	0	0	0	0	0	0	0
T cell/NK cell	0	0	0	0	2.287	0	0	3.811	2.928	3.315	2.287	0	0	0	0	0	0	0	0	0	0	0	0	0	0	0	0	0	0	0	0	0	0	0	0
T cell/NK cell	0	0	0	0	0	2.045	2.045	4.859	5.048	4.224	3.053	0	0	0	0	0	0	0	0	0	0	0	0	0	0	2.045	0	0	0	0	0	0	0	0	0
T cell/NK cell	0	2.375	0	0	2.375	3.41	3.41	4.238	4.685	3.689	2.375	0	0	0	0	0	0	0	0	0	0	0	0	0	0	2.375	0	0	0	0	0	0	0	0	0
T cell/NK cell	0	0	0	0	0	1.76	1.76	3.222	4.293	3.677	0	0	0	0	0	0	0	0	0	0	0	0	0	0	0	0	0	0	0	0	0	0	0	0	0
T cell/NK cell	0	1.931	0	0	1.087	0	1.087	4.449	4.301	3.539	1.596	0	0	0	0	0	0	0	0	0	0	0	0	0	0	0	0	0	0	0	0	0	0	0	0
T cell/NK cell	0	1.544	0	0	1.544	1.544	1.544	4.263	4.209	3.531	0	1.544	0	0	0	0	1.544	0	0	0	0	0	0	0	0	0	0	0	0	2.125	0	0	0	0	0
T cell/NK cell	0	1.623	0	0	3.384	2.849	3.73	4.251	4.966	4.361	0	0	0	0	0	0	0	0	0	0	0	0	0	0	0	0	0	0	0	0	0	0	0	0	0
T cell/NK cell	0	3.028	0	0	2.548	2.548	4.326	4.471	5.064	4.326	1.595	0	0	0	0	0	0	0	0	0	0	0	0	0	0	1.595	0	0	0	0	0	0	0	0	2.181
T cell/NK cell	0	1.47	0	0	1.47	2.041	3.868	4.267	4.586	3.796	2.041	0	0	0	0	0	0	0	0	0	0	0	0	0	0	0	0	0	0	0	0	0	0	0	0
T cell/NK cell	0	3.171	0	0	0	3.171	1.717	4.365	4.746	4.022	1.717	0	0	0	0	0	0	0	0	0	0	0	0	0	0	0	0	0	0	1.717	0	0	0	0	0
T cell/NK cell	0	0	0	0	1.869	1.869	0	4.601	4.927	4.201	0	0	0	0	0	0	0	0	0	0	0	0	0	0	0	0	0	0	0	0	0	0	0	0	0
T cell/NK cell	0	2.105	0	0	2.469	2.105	0	4.009	4.512	3.941	0	0	0	0	0	0	0	0	0	0	0	0	0	0	0	0	0	0	0	0	0	0	0	0	0
T cell/NK cell	0	1.726	0	0	3.506	1.726	3.751	4.675	5.249	4.536	2.698	0	0	0	0	0	0	0	0	0	0	0	0	0	0	0	0	0	0	0	0	0	0	0	0
T cell/NK cell	0	2.93	0	0	1.843	1.514	3.317	4.144	4.8	4.115	1.843	0	0	0	0	0	0	0	0	0	0	0	0	1.02	0	0	0	0	0	0	0	0	0	0	0
T cell/NK cell	0	2.095	0	0	1.518	2.095	1.518	3.108	3.498	2.724	0	0	0	0	0	0	0	0	0	0	0	0	0	0	0	0	0	0	0	0	0	0	0	0	0
T cell/NK cell	0	1.556	0	0	3.154	3.431	3.648	4.625	4.882	3.741	2.503	0	0	0	0	0	1.556	0	0	0	0	0	0	0	0	0	0	1.556	0	0	0	0	0	0	0
T cell/NK cell	0	0	0	0	2.59	1.969	2.97	5.024	5.335	4.138	1.969	0	0	0	0	0	0	1.407	0	0	0	0	0	0	0	0	0	0	0	0	0	0	0	0	0
T cell/NK cell	0	0	0	0	2.142	2.142	0	4.734	4.968	4.113	2.142	0	0	0	0	3.159	0	0	0	0	0	0	0	2.142	0	0	0	0	0	0	0	0	0	0	0
T cell/NK cell	0	0	0	0	0	2.865	2.865	4.761	4.713	4.029	0	0	0	0	0	0	0	0	0	0	0	0	0	0	0	0	0	1.875	0	0	0	0	0	0	0
T cell/NK cell	0	0	0	0	0	3.173	3.667	4.873	5.173	4.749	0	0	0	0	0	0	0	0	0	0	0	0	0	0	0	0	0	0	0	0	0	0	0	0	0
T cell/NK cell	0	3.329	0	0	0	3.329	0	4.602	2.941	2.299	0	0	0	0	0	0	2.299	0	0	0	0	0	0	0	0	0	0	0	0	0	0	0	0	0	0
T cell/NK cell	0	2.28	0	0	0	0	2.28	3.133	3.308	2.921	0	0	1.685	0	0	0	0	0	0	0	0	0	0	0	0	0	0	0	0	0	0	0	0	0	0
T cell/NK cell	0	1.755	0	0	1.755	2.731	2.731	4.521	4.832	3.216	1.755	0	0	0	0	0	0	0	0	0	0	0	1.755	0	0	0	0	0	0	0	0	0	0	0	0
T cell/NK cell	0	0	0	0	2.987	2.607	3.655	4.79	5.243	4.335	1.985	1.985	0	0	0	0	0	0	0	0	0	0	0	0	0	0	0	0	0	0	0	0	0	0	0
T cell/NK cell	0	0	1.367	0	1.924	0	3.067	5.139	5.237	4.58	1.367	0	0	0	0	1.367	0	0	0	0	0	0	0	0	0	0	0	0	0	0	0	0	0	0	0
T cell/NK cell	0	0	0	0	3.585	3.093	2.71	3.763	4.729	3.585	0	0	0	0	0	0	0	0	0	0	0	0	0	0	0	0	0	0	0	0	0	0	0	0	0
T cell/NK cell	0	1.936	0	0	1.936	3.207	3.207	4.733	5.186	4.099	0	0	0	0	0	0	1.936	0	0	0	0	0	0	0	0	0	0	0	0	0	0	0	0	0	0
T cell/NK cell	0	0	0	0	1.94	1.94	3.755	3.885	4.837	3.885	0	0	0	0	0	0	0	0	0	0	0	0	0	0	0	0	0	0	0	0	0	0	0	0	0
T cell/NK cell	0	0	0	0	3.158	2.141	2.507	3.908	4.512	2.774	0	0	0	0	1.559	0	0	0	0	0	0	0	0	1.559	0	0	0	0	0	0	0	0	0	0	0
T cell/NK cell	0	1.819	0	0	0	0	0	3.964	4.869	3.076	0	0	0	0	0	0	0	0	0	0	0	0	0	0	0	0	0	0	0	0	0	0	0	0	0
T cell/NK cell	0	0	0	0	0	3.004	3.393	4.221	5.157	4.221	0	0	0	0	0	2.36	0	0	0	0	0	0	0	0	0	0	0	0	0	0	0	0	0	0	0
T cell/NK cell	0	2.54	0	0	1.922	2.54	2.54	4.263	4.718	3.734	0	0	0	0	0	0	0	0	0	0	0	0	0	0	1.922	0	0	0	0	1.922	0	0	0	0	0
T cell/NK cell	0	0	0	0	3.448	2.912	3.974	4.774	4.125	3.692	2.642	0	0	0	0	0	0	0	0	0	0	0	0	0	0	0	0	0	0	0	0	0	0	0	0
T cell/NK cell	0	2.993	0	0	0	1.99	3.268	4.847	5.107	3.661	0	0	0	0	0	0	0	0	0	0	0	0	0	1.99	0	0	0	0	0	0	0	0	0	0	0
T cell/NK cell	0	1.967	0	0	2.587	1.967	0	4.135	5.001	4.031	0	0	0	0	0	0	0	0	0	0	0	0	0	0	0	0	0	0	0	0	0	0	0	0	0
T cell/NK cell	0	2.862	0	0	0	0	0	4.549	4.549	3.807	2.485	0	0	0	0	0	0	0	0	0	0	0	0	0	0	0	0	0	0	0	0	0	0	0	0
T cell/NK cell	0	2.789	0	0	3.174	2.156	3.174	4.348	4.93	3.451	0	0	0	0	0	0	0	0	0	0	0	0	0	0	0	0	0	0	0	0	0	0	0	0	0
T cell/NK cell	0	3.14	0	0	2.756	0	2.756	4.209	4.778	4.209	0	0	0	0	0	0	0	0	0	0	0	0	0	0	0	0	0	0	0	0	0	0	2.125	0	0
T cell/NK cell	0	2.516	0	0	2.516	0	1.901	4.522	4.693	3.84	1.901	0	0	0	0	0	0	0	0	0	0	0	0	0	0	0	0	0	0	0	0	0	0	0	0
T cell/NK cell	0	1.633	0	0	3.072	2.86	3.999	3.92	4.471	3.835	0	0	0	0	0	0	0	0	0	0	0	0	0	0	0	0	0	0	0	0	0	0	0	0	0
T cell/NK cell	0	2.077	0	0	0	2.705	0	4.519	5.127	3.581	0	0	0	0	0	0	0	0	0	0	0	0	0	0	0	0	0	0	0	0	0	0	0	0	0
T cell/NK cell	0	3.32	0	0	3.777	2.457	3.892	4.818	4.774	4.326	1.846	0	0	0	0	0	0	0	0	0	0	0	0	1.846	0	0	0	0	0	0	0	0	0	0	0
T cell/NK cell	0	2.26	0	0	3.287	0	0	4.464	5.412	4.558	0	0	0	0	0	0	0	0	0	0	0	0	0	0	0	0	0	0	0	0	0	0	0	0	0
T cell/NK cell	0	2.128	0	0	2.128	0	2.128	4.65	4.899	3.966	0	0	0	0	0	0	0	0	0	0	0	0	0	0	0	0	0	0	0	0	0	0	0	0	0
T cell/NK cell	0	2.362	0	0	3.396	0	3.893	4.91	5.264	4.472	0	0	0	0	0	0	0	0	0	0	0	0	0	0	0	0	0	0	0	0	0	0	0	0	0
T cell/NK cell	0	0	0	0	2.283	1.687	1.687	3.46	4.064	3.136	0	0	0	0	0	0	0	0	0	0	0	0	0	0	0	0	0	0	0	0	0	0	0	0	0
T cell/NK cell	0	1.871	0	0	2.484	0	1.871	3.921	4.548	3.525	0	0	0	0	0	0	0	0	0	0	0	0	0	0	0	0	0	0	0	0	0	0	0	0	0
T cell/NK cell	0	0	0	0	3.169	2.151	3.169	4.602	5.29	4.523	2.151	0	0	0	0	0	0	0	0	0	0	0	0	0	0	0	0	0	0	0	0	0	0	0	0
T cell/NK cell	0	1.605	0	0	3.213	1.605	2.828	4.389	4.569	3.491	1.605	0	0	0	0	0	0	0	0	0	0	0	0	0	0	0	0	0	0	0	0	0	0	0	0
T cell/NK cell	0	2.042	0	0	3.541	3.05	2.668	4.801	5.044	3.869	0	0	0	0	0	0	0	0	0	0	0	0	0	0	0	0	0	0	0	0	0	0	0	0	0
T cell/NK cell	0	2.602	0	0	1.98	0	0	3.8	4.731	3.8	1.98	0	0	0	0	0	0	0	0	0	0	0	0	0	0	0	0	0	0	0	0	0	0	0	0
T cell/NK cell	0	3.336	0	0	2.051	0	0	3.06	3.06	3.336	0	0	0	0	0	0	0	0	0	0	0	0	0	0	0	0	0	0	0	2.051	0	0	0	0	0
T cell/NK cell	0	2.94	0	0	0	0	0	2.94	3.824	2.94	2.299	0	0	0	0	0	0	0	0	0	0	0	0	0	0	0	0	0	0	0	0	0	0	0	0
T cell/NK cell	0	2.592	0	0	0	0	0	3.921	3.463	3.64	0	0	0	0	0	0	0	0	0	0	0	0	0	0	0	0	0	1.971	0	0	0	0	0	0	0
T cell/NK cell	0	0	0	0	2.619	0	1.996	1.996	2.619	3.491	0	0	0	0	0	0	0	0	0	0	0	0	0	0	0	0	0	0	0	0	0	0	0	0	0
T cell/NK cell	0	0	0	0	0	2.146	0	4.118	3.987	2.146	2.146	0	0	0	0	0	0	0	0	0	0	0	0	0	0	2.146	0	0	0	0	0	0	0	0	0
T cell/NK cell	0	2.493	0	0	1.547	0	0	4.455	4.366	2.97	1.547	0	2.128	2.128	0	0	0	0	0	0	0	0	0	1.547	0	0	0	0	0	0	0	0	0	0	0
T cell/NK cell	0	2.675	0	0	0	0	0	3.923	4.408	3.334	1.706	0	0	0	0	0	0	0	0	0	0	0	0	0	0	0	0	0	0	0	0	0	0	0	0
T cell/NK cell	0	3.249	0	0	0	0	0	3.922	3.922	0	0	0	0	0	0	0	0	0	0	0	0	0	0	0	0	0	0	0	0	0	0	0	0	0	0
T cell/NK cell	0	0	0	0	0	0	0	4.229	4.734	3.652	2.142	0	0	0	0	0	0	0	0	0	0	0	0	2.142	0	0	0	0	0	0	0	0	0	0	0
T cell/NK cell	0	2.513	0	0	0	2.513	0	5	5.143	3.556	0	0	0	0	0	0	0	0	0	0	0	0	0	0	0	0	0	0	0	0	0	0	0	0	0
T cell/NK cell	0	0	0	0	1.867	1.867	1.867	3.671	3.521	3.801	1.867	0	0	0	0	0	0	0	0	0	0	0	0	0	0	0	0	0	0	0	0	0	0	0	0
T cell/NK cell	0	1.952	0	0	0	0	0	4.297	4.45	3.226	1.952	0	0	0	0	0	0	0	0	0	0	0	0	0	0	0	0	0	0	0	0	0	0	0	0
T cell/NK cell	0	2.273	0	0	0	0	2.273	3.301	3.797	3.301	0	0	0	0	0	0	0	0	0	0	0	0	0	0	0	0	0	0	0	0	0	0	0	0	0
T cell/NK cell	0	2.788	0	0	0	0	0	3.996	3.172	2.788	0	0	0	0	0	0	0	0	0	0	0	0	0	0	0	0	0	0	0	0	0	0	0	0	0
T cell/NK cell	0	3.135	0	0	0	0	2.751	3.412	4.568	3.629	0	0	0	0	0	0	0	0	0	0	0	0	0	0	0	0	0	0	0	0	0	0	0	0	0
T cell/NK cell	0	2.019	0	0	2.019	2.019	0	3.975	3.694	3.516	2.644	0	0	0	0	0	0	0	0	0	0	0	0	0	0	0	0	0	0	0	0	0	0	0	0
T cell/NK cell	0	2.035	0	0	0	2.661	0	3.534	3.712	3.993	0	0	2.035	0	0	0	0	0	0	0	0	0	0	0	0	0	0	0	0	0	0	0	0	0	0
T cell/NK cell	0	1.34	0	0	2.247	1.34	1.34	4.513	4.829	3.032	1.34	0	0	0	0	0	0	0	0	0	0	0	0	0	0	0	0	0	0	0	0	0	0	0	0
T cell/NK cell	0	1.919	0	0	1.919	0	1.919	4.174	5.025	4.412	2.536	0	0	0	0	0	1.919	0	0	0	0	0	0	0	0	1.919	0	0	0	0	0	0	0	0	2.536
T cell/NK cell	0	2.081	0	0	2.444	1.506	1.506	2.92	2.444	3.093	0	0	0	0	0	0	0	2.081	0	0	0	0	0	0	0	0	0	0	0	0	0	0	0	0	0
T cell/NK cell	0	1.561	0	0	2.776	2.144	2.144	4.8	5.093	4.115	0	0	0	0	0	0	0	0	0	0	0	0	0	1.561	0	0	0	0	0	0	0	0	0	0	0
T cell/NK cell	0	1.575	0	0	3.004	2.159	1.575	4.848	4.988	3.455	1.575	0	0	0	0	0	0	0	0	0	0	0	0	0	0	0	0	0	0	0	0	0	0	0	0
T cell/NK cell	0	3.295	0	0	2.015	0	0	4.875	4.875	4.369	2.639	0	0	0	0	0	0	0	0	0	0	0	0	0	0	0	2.015	0	0	0	0	0	0	0	0
T cell/NK cell	0	2.465	0	0	3.114	1.853	3.655	4.183	4.583	3.505	2.465	0	0	0	0	0	0	0	0	0	0	0	0	0	0	0	0	0	0	0	0	0	0	0	0
T cell/NK cell	0	1.39	0	0	1.95	1.39	0	3.956	4.801	4.164	2.307	0	0	0	0	0	0	0	0	0	0	0	1.39	1.39	0	0	0	0	0	0	0	0	0	0	0
T cell/NK cell	0	2.183	0	0	0	0	0	3.481	4.676	3.698	1.597	0	0	0	0	0	0	0	0	0	0	0	0	0	0	0	0	0	0	0	0	0	0	0	1.597
T cell/NK cell	0	2.977	0	0	2.597	2.977	2.597	4.477	4.879	3.252	1.976	0	0	0	0	0	1.976	0	0	0	0	0	0	1.976	0	0	0	0	0	0	0	0	0	0	0
T cell/NK cell	0	0	0	0	3.011	0	0	2.366	3.4	2.366	2.366	0	0	0	0	0	0	0	0	0	0	0	0	0	0	0	0	0	0	0	0	0	0	0	0
T cell/NK cell	0	1.73	0	0	1.73	3.858	1.73	4.32	4.49	4.541	2.702	0	0	0	0	0	0	0	0	0	0	0	0	0	0	0	0	0	0	0	0	0	0	0	0
T cell/NK cell	0	2.692	0	0	1.721	1.721	2.692	4.178	3.745	3.351	0	0	0	0	0	1.721	0	0	0	0	0	0	0	0	0	0	0	0	0	0	0	0	0	0	0
T cell/NK cell	0	2.328	0	0	2.073	2.532	1.199	4.151	4.222	4.462	1.199	0	0	0	0	0	0	0	0	0	0	0	0	0	0	0	0	1.199	0	0	0	0	0	0	0
T cell/NK cell	0	2.505	0	0	1.89	0	1.89	4.226	3.698	3.548	1.89	0	0	0	0	0	0	0	0	0	0	0	0	0	0	0	0	0	0	0	0	0	0	0	0
T cell/NK cell	0	2.994	0	0	0	0	0	3.27	3.485	3.485	1.991	0	0	0	0	0	0	0	0	0	0	0	1.991	0	0	0	0	0	0	0	0	0	0	0	0
T cell/NK cell	0	1.967	0	0	0	0	2.588	4.769	4.135	4.599	0	0	0	0	0	0	0	0	0	0	0	0	0	0	0	0	0	0	0	0	0	0	0	0	0
T cell/NK cell	0	2.965	0	0	0	1.044	0	3.68	2.866	3.216	0	0	0	0	0	0	0	0	0	0	0	0	0	0	0	0	0	0	0	0	0	0	0	0	0
T cell/NK cell	0	2.907	0	0	0	0	2.267	3.294	3.572	3.572	0	0	0	0	0	0	0	0	0	0	0	0	0	0	0	0	0	0	0	0	0	0	0	0	0
T cell/NK cell	0	0	0	0	2.054	0	2.054	4.969	4.494	4.235	0	0	0	0	0	0	0	0	0	0	0	0	0	0	0	0	0	0	0	0	0	0	0	0	0
T cell/NK cell	0	2.193	0	0	3.214	2.829	0	4.038	3.709	4.038	2.193	0	0	0	0	0	0	0	0	0	0	0	0	0	0	0	0	0	0	0	0	0	0	0	0
T cell/NK cell	0	2.934	0	0	1.936	2.554	2.554	3.94	3.423	3.321	1.378	0	0	0	0	0	0	0	0	0	0	0	0	1.378	0	0	0	0	0	0	1.378	0	0	0	0
T cell/NK cell	0	2.628	0	0	1.664	0	0	3.433	3.562	3.562	0	0	0	0	0	0	0	0	0	0	0	0	0	1.664	0	0	0	0	0	0	0	0	0	0	0
T cell/NK cell	0	2.439	0	0	1.501	2.439	2.076	4.92	4.555	4.397	2.076	0	0	0	0	0	0	0	0	0	0	0	0	1.501	0	0	0	0	0	0	0	0	0	0	0
T cell/NK cell	0	0	0	0	0	0	2.395	4.26	3.431	3.929	2.395	0	0	0	0	0	0	0	0	0	0	0	0	0	0	0	0	0	0	0	0	0	0	0	0
T cell/NK cell	0	0	0	0	0	2.706	0	3.089	3.759	3.581	0	0	0	0	0	0	0	0	0	0	0	0	0	0	0	0	0	0	0	0	0	0	0	0	0
T cell/NK cell	0	2.149	0	0	2.149	2.149	1.566	3.99	3.167	3.66	2.149	0	0	0	0	0	0	0	0	0	0	0	0	0	0	1.566	0	0	0	0	0	0	0	0	0
T cell/NK cell	0	3.407	0	0	0	0	0	0	3.98	3.407	0	0	0	0	0	0	0	0	0	0	0	0	1.922	0	0	0	0	0	0	0	0	0	0	0	0
T cell/NK cell	0	2.822	0	0	0	1.426	0	3.383	4.002	3.662	2.613	0	0	0	0	0	0	0	0	0	0	0	0	0	0	0	0	0	0	0	0	0	0	0	0
T cell/NK cell	0	3.889	0	0	0	0	1.259	3.519	2.61	3.721	0	0	0	0	0	0	0	0	0	0	0	0	0	0	0	0	0	0	0	0	0	0	0	0	0
T cell/NK cell	0	3.334	0	0	0	0	1.582	3.68	2.167	2.533	0	0	0	0	0	0	0	0	0	0	0	0	0	0	0	0	0	0	0	0	0	0	0	0	0
T cell/NK cell	0	3.437	0	0	1.668	0	0	3.114	1.668	3.437	1.668	0	0	0	0	0	0	0	0	0	0	0	0	0	0	0	0	0	0	0	0	0	0	0	0
T cell/NK cell	0	3.75	0	0	0	0	0	3.13	2.791	3.583	2.277	0	0	0	0	0	0	0	0	0	0	0	0	0	0	0	0	0	0	0	0	0	0	0	0
T cell/NK cell	0	4.061	0	0	0	0	1.471	2.043	1.471	3.051	0	0	0	0	0	0	0	0	0	0	0	0	0	0	0	0	0	0	0	0	0	0	0	0	0
T cell/NK cell	0	3.962	0	0	0	0	0	4.006	2.984	4.3	1.739	0	0	0	0	0	0	0	0	0	0	0	0	1.207	0	0	0	0	0	0	0	0	0	0	0
T cell/NK cell	0	3.443	0	0	0	0	0	2.953	3.62	3.443	0	0	0	0	0	0	1.954	0	0	0	0	0	0	0	0	0	0	0	0	0	0	0	0	0	0
T cell/NK cell	0	2.143	0	0	0	2.143	0	3.983	2.776	2.776	2.776	0	0	0	0	0	0	0	0	0	0	0	0	0	0	0	0	2.143	0	0	0	0	0	0	0
T cell/NK cell	0	3.586	0	0	1.924	1.924	0	3.867	3.982	2.92	0	0	0	0	0	0	0	0	0	0	0	0	0	0	0	0	0	0	0	0	0	0	0	0	0
T cell/NK cell	0	3.313	0	0	0	0	0	3.987	3.856	2.03	0	0	0	0	0	0	0	0	0	0	0	0	0	0	0	0	0	2.03	0	0	0	0	0	0	0
T cell/NK cell	0	2.912	0	0	1.677	2.642	2.912	3.795	4.193	3.692	0	0	0	0	0	0	0	0	0	0	0	0	0	0	0	0	0	0	0	0	0	0	0	0	0
T cell/NK cell	0	3.329	0	0	0	0	0	3.825	3.825	3.329	2.941	0	0	0	0	0	0	0	0	0	0	0	0	0	0	0	0	0	0	0	0	0	0	0	0
T cell/NK cell	0	3.428	0	0	0	0	0	4.153	4.001	4.242	1.382	0	0	0	0	0	0	0	0	0	0	0	0	1.382	0	0	0	0	0	0	0	0	0	0	0
T cell/NK cell	0	3.536	0	0	0	0	0	4.05	4.252	3.282	1.813	0	0	0	0	0	0	0	0	0	0	0	0	0	0	0	0	0	0	0	0	0	0	0	0
T cell/NK cell	0	3.62	0	0	0	0	0	4.188	4.491	3.918	2.173	0	0	0	0	0	0	0	0	0	0	0	0	0	0	0	0	0	0	0	0	0	0	0	0
T cell/NK cell	0	3.524	0	0	2.026	0	0	4.382	4.382	3.852	2.651	0	0	0	0	0	0	0	0	0	0	0	0	0	0	0	0	0	0	0	0	0	0	0	0
T cell/NK cell	0	3.807	0	0	0	0	0	3.136	4.089	3.136	1.237	0	0	0	0	0	0	0	0	0	0	0	0	0	0	0	0	0	0	0	0	0	0	0	0
T cell/NK cell	0	4.025	0	0	0	0	0	3.307	4.107	2.875	2.1	0	0	0	0	0	0	0	0	0	0	0	0	0	0	0	0	0	0	0	0	0	0	0	0
T cell/NK cell	0	3.458	0	0	2.517	1.485	2.83	4.079	4.287	3.653	0.76	0	0	0	0	0	0	0	0	0	0	0	0	0	0	0	0	0	0	0.76	0	0	0	0	0
T cell/NK cell	0	3.168	0	0	1.901	1.347	0	4.425	4.965	4.059	0	0	0	0	0	0	0	0	0	0	0	0	0	0	0	1.347	0	0	0	0	0	0	0	0	0
T cell/NK cell	0	1.734	0	0	1.734	0	0	3.646	4.442	4.043	0	0	0	0	0	0	0	0	0	0	0	0	0	0	0	0	0	0	0	0	0	0	0	0	0
T cell/NK cell	0	3.877	0	0	0	0	2.551	3.596	0	3.596	1.933	0	0	0	0	0	0	0	0	0	0	0	0	0	0	0	0	0	0	0	0	0	0	0	0
T cell/NK cell	0	3.076	0	0	1.001	0	1.001	4.087	3.964	3.661	2.428	0	0	0	0	0	1.001	0	0	0	0	0	0	0	0	0	0	0	1.001	0	0	0	0	0	0
T cell/NK cell	0	3.671	0	0	2.253	1.659	2.892	3.774	4.504	3.195	1.659	0	0	0	0	0	0	0	0	0	0	0	0	0	0	0	0	0	0	0	0	0	0	0	0
T cell/NK cell	0	3.544	0	0	0	1.82	1.277	3.189	2.95	4.013	0	0	0	0	0	0	0	0	0	0	0	0	0	0	0	0	0	0	0	0	0	0	0	0	0
T cell/NK cell	0	2.768	0	0	0	1.555	2.501	4.106	3.301	4.326	2.768	0	0	0	0	0	0	0	0	0	0	0	0	0	0	0	0	0	0	0	0	0	0	0	0
T cell/NK cell	0	3.423	0	0	0	2.207	1.307	3.657	3.331	4.143	0	0	0	0	0	0	0	0	0	0	0	0	0	0	0	0	0	1.307	0	0	0	0	0	0	0
T cell/NK cell	0	3.702	0	0	1.782	0	1.782	3.034	3.034	4.014	2.388	0	0	0	0	0	0	0	0	0	0	0	0	0	0	0	0	0	0	0	0	0	0	0	0
T cell/NK cell	0	3.119	0	0	1.858	0	0	3.906	3.906	1.858	2.47	0	0	1.858	0	0	0	0	0	0	0	0	0	0	0	0	0	0	0	1.858	0	0	0	0	0
T cell/NK cell	0	0	0	0	0	0	3.899	3.402	0	3.402	0	0	0	0	0	0	0	0	0	0	0	0	0	0	0	0	0	0	0	0	0	0	0	0	0
T cell/NK cell	0	2.851	0	0	0	0	0	2.474	4.014	2.851	0	0	0	0	0	0	0	0	0	0	0	0	0	0	0	0	0	0	0	0	0	0	0	0	0
T cell/NK cell	0	3.572	0	0	0	0	0	3.715	3.951	3.405	0	0	0	1.037	0	0	0	0	0	0	0	0	0	0	0	1.037	0	0	0	0	0	0	0	0	0
T cell/NK cell	0	2.919	0	0	0	0	1.923	3.193	3.735	3.408	1.923	0	0	0	0	0	0	0	0	0	0	0	0	0	0	0	0	0	0	0	0	0	0	0	0
T cell/NK cell	0	2.524	0	0	1.193	0	2.066	3.799	5.013	3.799	0	0	0	0	0	0	0	0	0	0	0	0	0	1.193	0	0	0	0	0	0	0	0	0	0	0
T cell/NK cell	0	4.056	0	0	0	2.091	0	3.925	2.72	3.925	2.091	0	0	0	0	0	0	0	0	0	0	0	0	0	0	0	0	0	0	0	0	0	0	0	0
T cell/NK cell	0	2.592	0	0	0	0	0	3.79	4.233	3.92	0	0	0	0	0	0	0	0	0	0	0	0	0	0	0	0	0	0	0	0	0	0	0	0	0
T cell/NK cell	0	2.858	0	0	0	0	0	4.316	2.858	3.917	0	0	0	0	0	0	0	0	0	0	0	0	0	0	0	0	0	0	0	0	0	0	0	0	0
T cell/NK cell	0	4.007	0	0	0	0	0	3.829	4.511	3.611	0	0	0	0	0	0	0	0	0	0	0	0	0	0	0	0	0	0	0	0	0	0	0	0	0
T cell/NK cell	0	2.86	0	0	0	0	0	3.805	3.92	3.133	0	0	0	0	0	0	0	0	0	0	0	0	0	0	0	0	0	0	0	0	0	0	0	0	0
T cell/NK cell	0	3.14	0	0	2.229	2.229	2.696	4.25	3.681	3.531	0	0	0	0	0	0	0	0	0	0	0	0	0	1.325	0	0	0	0	0	0	0	0	0	0	0
T cell/NK cell	0	3.594	0	0	0	1.373	3.074	3.812	4.142	4.46	1.373	0	0	0	0	0	0	0	0	0	0	0	0	0	0	0	0	0	0	0	0	0	0	0	0
T cell/NK cell	0	3.195	0	0	0	0	0	4.019	4.15	3.69	2.81	0	0	0	0	0	0	0	0	0	0	0	0	0	0	0	0	0	0	0	0	0	0	0	0
T cell/NK cell	0	3.464	0	0	0	1.751	1.218	3.387	4.489	3.725	1.218	0	0	0	0	0	0	0	0	0	0	0	1.751	0	0	0	0	0	0	0	0	0	0	0	0
T cell/NK cell	0	3.125	0	0	1.863	0	1.863	4.015	4.576	3.273	1.532	0	0	0	0	0	0	0	0	0	0	0	0	0	0	0	0	0	0	0	0	0	0	0	0
T cell/NK cell	0	3.729	0	0	0.965	0	0	3.971	4.574	3.605	0.965	0	0	0	0	0	0	0	0	0	0	0	0.965	0	0	0	0	0	0	0	0	0	0	0	0.965
T cell/NK cell	0	3.201	0	0	0	0	1.474	4.173	4.591	3.545	1.474	0	0	0	0	0	0	0	0	0	0	0	0	0	0	0	0	0	0	0	0	0	0	0	0
T cell/NK cell	0	3.153	0	0	2.027	1.6	1.6	3.933	4.349	3.669	1.6	0	0	0	0	0	0	0	0	0	0	0	0	0	0	0	0	0.841	0	0.841	0	0	0	0	0
T cell/NK cell	0	3.39	0	0	0	0	0	4.159	3.847	3.39	0	0	0	0	0	0	0	0	0	0	0	0	0	0	0	0	0	1.907	0	0	0	0	0	0	0
T cell/NK cell	0	3.716	0	0	0	0	0	3.879	4.397	4.523	0	0	0	0	0	0	0	0	0	0	0	0	0	0	0	0	0	0	0	0	0	0	0	0	0
T cell/NK cell	0	3.398	0	0	0	2.005	0	3.678	4.358	3.5	0	0	0	0	0	0	0	0	0	0	0	0	0	0	0	0	0	0	0	0	0	0	0	0	0
T cell/NK cell	0	3.319	0	0	0	0	0	3.433	4.393	4.434	1.466	0	0	0	0	0	1.466	0	0	0	0	0	0	0	0	0	0	0	0	0	0	0	0	0	0
T cell/NK cell	0	3.25	0	0	0	0	2.693	3.808	4.12	4.075	1.323	0	0	0	0	0	0	0	0	0	0	0	0	0	0	0	0	0	0	0	0	0	0	0	0
T cell/NK cell	0	3.633	0	0	0	0	0	3.325	3.936	4.059	1.47	0	0	0	0	0	0	0	0	0	0	0	0	0	0	0	0	0	0	0	0	0	0	0	0
T cell/NK cell	0	3.15	0	0	0	0	0	4.041	4.674	4.44	1.333	0	0	0	0	0	0	0	0	0	0	0	0	0	0	0	0	0	0	0	0	0	0	0	0
T cell/NK cell	0	3.714	0	0	0	0	0	4.052	4.204	4.01	1.21	0	0	0	0	0	0	0	0	0	0	0	0	0	0	0	0	0	0	0	0	0	0	0	0
T cell/NK cell	0	0	0	0	0	0	0	3.688	4.369	4.208	2.541	0	0	0	0	0	0	0	0	0	0	0	0	0	0	0	0	0	0	0	0	0	0	0	0
T cell/NK cell	0	3.928	0	0	0	1.926	0	1.926	2.281	3.984	0	0	0	0	0	0	1.369	0	0	0	0	0	0	0	0	0	0	0	0	0	0	0	0	0	0
T cell/NK cell	0	3.429	0	0	0	0	1.661	4.106	3.559	4.237	0	0	0	0	0	0	0	0	0	0	0	0	0	0	0	0	0	0	0	0	0	0	0	0	0
T cell/NK cell	0	3.486	0	0	0	0	0	3.486	1.508	4.048	1.508	0	0	0	0	0	0	0	0	0	0	0	1.508	0	0	0	0	0	0	0	0	0	0	0	0
T cell/NK cell	0	2.85	0	0	0	1.624	1.624	3.731	3.514	4.551	0	0	0	0	0	0	0	0	0	0	0	0	0	0	0	0	0	0	0	0	0	0	0	0	0
T cell/NK cell	0	3.284	0	0	0	0	0	3.677	3.828	3.959	2.005	0	0	0	0	0	0	0	0	0	0	0	0	0	0	0	0	0	0	0	0	0	0	0	0
T cell/NK cell	0	3.265	0	0	0	0	0	3.76	4.337	4.337	0	0	0	0	0	0	0	0	0	0	0	0	0	0	0	0	0	0	0	0	0	0	0	0	0
T cell/NK cell	0	2.194	0	0	0	0	0	3.216	3.493	3.493	0	0	0	0	0	0	0	0	0	0	0	0	0	0	0	0	0	0	0	0	0	0	0	0	0
T cell/NK cell	0	2.271	0	0	0	2.271	2.271	4.256	2.911	2.271	0	0	0	0	0	0	0	0	0	0	0	0	0	0	2.271	0	0	0	0	0	0	0	0	0	0
T cell/NK cell	0	2.209	0	0	0	0	0	4.124	3.624	3.82	1.62	0	0	0	0	0	1.62	0	0	0	0	0	0	0	0	0	0	0	0	0	0	0	0	0	0
T cell/NK cell	0	2.457	0	0	0	2.457	2.457	4.253	3.646	4.089	1.846	0	0	0	0	0	0	0	0	0	0	0	0	1.846	0	0	0	0	0	0	0	0	0	0	0
T cell/NK cell	0	3.404	0	0	1.766	1.766	2.37	3.799	3.684	4.081	1.766	0	0	0	0	0	0	0	0	0	0	0	0	0	0	0	0	0	0	0	0	0	0	0	0
T cell/NK cell	0	3.353	0	0	0	2.452	0	4.169	4.712	4.028	1.657	0	0	0	0	0	0	0	0	0	0	0	0	0	0	0	0	0	0	0	0	0	0	0	0
T cell/NK cell	0	3.948	0	0	2.618	0	1.656	3.552	4.748	3.667	0	0	0	0	0	0	0	0	0	0	0	0	0	0	0	0	0	0	0	0	0	0	0	0	0
T cell/NK cell	0	2.481	0	0	0	0	0	4.352	4.387	3.802	1.319	0	0	0	0	0	0	0	0	0	0	0	0	0	0	0	0	0	0	0	0	0	0	0	0
T cell/NK cell	0	3.352	0	0	0	2.065	0	4.341	4.027	2.693	0	0	0	0	0	0	0	0	0	0	0	0	0	0	0	0	0	0	0	0	0	0	0	0	0
T cell/NK cell	0	3.892	0	0	0	0	0	3.434	4.37	3.611	0	0	0	0	0	0	0	0	0	0	0	0	0	0	0	0	0	0	0	0	0	0	0	0	0
T cell/NK cell	0	3.23	0	0	0	0	0	2.844	4.185	3.507	2.844	0	0	0	0	0	0	0	0	0	0	0	0	0	0	0	0	0	0	0	0	0	0	0	0
T cell/NK cell	0	3.311	0	0	0	0	0	3.59	3.986	3.46	1.687	0	0	0	0	0	1.687	0	0	0	0	0	0	0	0	0	0	0	0	0	0	0	0	0	0
T cell/NK cell	0	2.094	0	0	2.724	2.094	2.094	2.724	3.107	3.777	0	0	0	0	0	0	0	0	0	0	0	0	2.094	0	0	0	0	0	0	0	0	0	0	0	0
T cell/NK cell	0	3.601	0	0	1.807	2.414	0	3.452	3.95	4.529	0	0	0	0	0	0	0	0	0	0	0	0	0	0	0	0	0	0	0	0	0	0	0	0	1.807
T cell/NK cell	0	3.605	0	0	0	1.521	0	4.001	3.861	4.464	0	0	0	0	0	0	0	0	0	0	0	0	0	0	0	0	0	0	0	0	0	0	0	0	0
T cell/NK cell	0	2.719	0	0	0	0	0	4.055	3.493	4.322	0	0	0	0	0	0	0	0	0	0	0	0	0	1.513	0	0	0	0	0	0	0	0	0	0	0
T cell/NK cell	0	3.161	0	0	0	2.509	2.509	4.051	3.552	3.375	0	0	0	0	0	0	0	0	0	0	0	0	0	0	0	0	0	0	0	0	0	0	0	0	0
T cell/NK cell	0	3.893	0	0	0	0	0	3.893	3.321	3.321	0	0	0	0	0	0	0	0	0	0	0	0	0	0	0	0	0	0	0	0	0	0	0	0	0
T cell/NK cell	0	2.953	0	0	0	2.112	0	3.127	2.953	3.876	0	0	0	0	0	0	1.533	0	0	0	0	0	0	0	0	0	0	0	0	0	0	0	0	0	0
T cell/NK cell	0	3.44	0	0	1.391	1.391	1.951	3.338	3.532	3.898	1.391	0	0	0	0	0	0	0	0	0	0	0	0	0	0	0	0	0	0	0	0	0	0	0	0
T cell/NK cell	0	3.783	0	0	1.851	0	0	4.001	4.946	3.503	1.851	0	0	0	0	0	0	0	0	0	0	0	0	0	0	0	0	0	0	0	0	0	0	0	0
T cell/NK cell	0	3.603	0	0	0	1.87	1.321	3.247	4.657	3.441	1.321	0	0	0	0	0	0	0	0	0	0	0	0	0	0	0	0	0	0	0	0	0	0	0	0
T cell/NK cell	0	2.835	0	0	0	0	1.848	3.648	4.63	3.108	0	0	0	0	0	0	0	0	0	0	0	0	0	1.848	0	0	0	1.848	0	0	0	0	0	0	0
T cell/NK cell	0	2.898	0	0	1.238	0	2.753	4.277	4.963	3.809	0	0	0	0	0	0	0	0	0	0	0	0	0	0	0	0	0	0	0	0	0	0	0	0	0
T cell/NK cell	0	2.464	0	0	0	1.305	0	3.953	4.889	3.953	1.305	0	0	0	0	0	0	0	0	0	0	0	0	0	0	0	0	0	0	0	0	0	0	0	0
T cell/NK cell	0	3.99	0	0	0	0	0	3.678	3.548	4.227	1.762	0	0	0	0	0	0	0	0	0	0	0	0	0	0	0	0	0	0	0	0	0	0	0	0
T cell/NK cell	0	3.091	0	0	0	0	1.832	2.818	4.844	4.073	1.832	0	0	0	0	0	0	0	0	0	0	0	0	0	0	0	0	0	0	0	0	0	0	0	0
T cell/NK cell	0	3.152	0	0	0	1.249	0	4.559	3.708	3.927	2.135	0	0	0	0	0	0	0	0	0	0	0	0	0	0	0	0	0	0	0	0	0	0	0	0
T cell/NK cell	0	3.12	0	0	0	0	0	3.574	3.574	3.444	0	0	0	0	0	0	0	0	0	0	0	0	0	0	0	0	0	0	0	0	0	0	0	0	0
T cell/NK cell	0	3.219	0	0	1.224	1.224	0	3.733	3.788	3.939	2.361	0	0	0	0	0	0	0	0	0	0	0	0	1.758	0	0	0	0	0	0	0	0	0	0	0
T cell/NK cell	0	3.579	0	0	1.201	0	1.201	3.087	2.975	3.642	1.201	0	0	0	0	0	0	0	0	0	0	0	0	0	0	0	0	0	0	0	0	0	0	0	0
T cell/NK cell	0	3.941	0	0	0	0	0	3.79	1.527	4.188	1.527	0	0	0	0	0	0	0	0	0	0	0	0	0	0	0	0	0	0	0	0	0	0	0	0
T cell/NK cell	0	3.056	0	0	0	0	1.619	3.379	0	3.903	0	0	0	0	0	0	0	0	0	0	0	0	0	1.619	0	0	0	0	0	0	0	0	0	0	0
T cell/NK cell	0	3.255	0	0	0	0	1.517	4.119	1.517	3.6	2.094	0	0	0	0	0	0	0	0	0	0	0	0	0	0	1.517	0	0	0	0	0	0	0	0	0
T cell/NK cell	0	3.589	0	0	0	0	0	2.778	4.031	3.589	0	0	0	0	0	0	0	0	0	0	0	0	0	0	0	0	0	1.797	0	0	0	0	0	0	0
T cell/NK cell	0	3.05	0	0	0	0	2.042	3.542	4.4	3.326	2.042	0	0	0	0	0	0	0	0	0	0	0	0	0	0	0	0	0	0	0	0	0	0	0	0
T cell/NK cell	0	2.108	0	0	0	2.108	0	4.295	4.191	4.475	0	0	0	0	0	0	0	0	0	0	0	0	0	0	0	0	0	0	0	0	0	0	0	0	0
T cell/NK cell	0	3.506	0	0	0	0	0	4.184	3.29	3.29	2.01	0	0	0	0	0	0	0	0	0	0	0	0	0	0	0	0	0	0	0	0	0	0	0	2.01
T cell/NK cell	0	2.902	0	0	0	0	0	3.567	4.362	3.963	2.262	0	0	0	0	0	0	0	0	0	0	0	0	0	0	0	0	0	0	0	0	0	0	0	0
T cell/NK cell	0	3.274	0	0	0	0	2.249	4.347	4.347	4.231	0	0	0	0	0	0	0	0	0	0	0	0	0	0	0	0	0	0	0	0	0	0	0	0	0
T cell/NK cell	0	2.759	0	0	0	0	0	4.248	4.44	4.248	0	0	0	0	0	0	0	0	0	0	0	0	0	0	0	0	0	0	0	0	0	0	0	0	0
T cell/NK cell	0	3.344	0	0	0	0	0	3.56	4.135	4.02	0	0	0	0	0	0	0	0	0	0	0	0	0	0	0	0	0	0	0	0	0	0	0	0	0
T cell/NK cell	0	2.279	0	0	0	0	0	4.485	3.585	4.264	2.919	0	0	0	0	0	0	0	0	0	0	0	0	0	0	0	0	0	0	0	0	0	0	0	0
T cell/NK cell	0	2.89	0	0	0	0	0	3.705	3.705	3.164	0	0	0	0	0	0	0	0	0	0	0	0	0	0	0	0	0	0	0	0	0	0	0	0	0
T cell/NK cell	0	2.902	0	0	0	0	1.907	4.246	4.066	4.066	0	1.907	0	1.907	0	0	0	0	0	0	0	0	0	0	0	0	0	0	0	0	0	0	0	0	0
T cell/NK cell	0	2.237	0	0	0	2.237	0	3.757	4.532	4.438	0	0	0	0	0	0	2.237	0	0	0	0	0	0	0	0	0	0	0	0	0	0	0	0	0	0
T cell/NK cell	0	2.026	0	0	0	2.026	0	4.382	3.701	3.308	0	0	0	0	0	0	0	0	0	0	0	0	0	0	0	0	0	0	0	0	0	0	0	0	0
T cell/NK cell	0	3.614	0	0	0	0	2.107	3.614	4.294	3.943	0	0	0	0	0	0	0	0	0	0	0	0	0	0	0	0	0	0	0	0	0	0	0	0	0
T cell/NK cell	0	3.401	0	0	0	0	0	4.077	3.728	3.401	0	0	0	0	0	0	0	0	0	0	0	0	0	0	0	0	0	0	0	0	0	0	0	0	0
T cell/NK cell	0	3.354	0	0	0	2.067	2.695	3.898	3.898	3.898	0	0	0	0	0	0	0	0	0	0	0	0	0	0	0	0	0	0	0	0	0	0	0	0	0
T cell/NK cell	0	3.259	0	0	0	0	0	4.332	2.604	2.604	0	0	0	0	0	0	0	0	0	0	0	0	0	0	0	0	0	0	0	0	0	0	0	0	0
T cell/NK cell	0	3.115	0	0	0	0	3.115	3.937	3.786	3.608	0	0	0	0	0	0	0	0	0	0	0	0	0	0	0	0	0	0	0	0	0	0	0	0	0
T cell/NK cell	0	3.143	0	0	0	0	0	3.498	3.42	3.143	0	0	0	0	0	0	0	0	0	0	0	0	0	0	0	0	0	0	0	0	0	0	0	0	1.243
T cell/NK cell	0	3.045	0	0	1.099	1.61	0	4.234	4.395	3.434	1.61	0	0	0	0	0	0	0	0	0	0	0	0	0	0	0	0	0	0	0	0	0	0	0	0
T cell/NK cell	0	3.339	0	0	1.645	1.128	2.237	4.306	4.598	3.598	0	0	0	0	0	0	1.128	0	0	0	0	0	0	0	0	0	0	1.128	0	0	0	0	0	0	0
T cell/NK cell	0	3.306	0	0	0	0	0	4.504	4.866	3.878	1.834	0	0	0	0	0	0	0	0	0	0	0	0	0	0	0	0	0	0	0	0	0	0	0	1.289
T cell/NK cell	0	2.701	0	0	0	0	0	4.035	4.836	3.083	2.072	0	0	0	0	0	0	0	0	0	0	0	0	0	0	0	0	0	0	0	0	0	0	0	0
T cell/NK cell	0	3.466	0	0	0	0	0	3.964	4.102	3.683	1.276	0	0	0	0	0	0	0	0	0	0	0	0	0	0	0	0	0	0	0	0	0	1.276	0	0
T cell/NK cell	0	3.252	0	0	2.474	2.474	2.977	4.068	4.193	3.603	1.412	0	0	0	0	0	0	0	0	0	0	0	0	0	0	0	0	0	0	0	0	0	0	0	0
T cell/NK cell	0	3.44	0	0	0	1.87	1.87	3.602	4.071	3.602	0	0	0	0	0	0	0	0	0	0	0	0	0	0	0	0	0	1.32	0	0	0	0	0	0	0
T cell/NK cell	0	3.458	0	0	1.334	2.877	3.458	3.62	3.938	3.62	0	0	0	0	0	0	1.334	0	0	0	0	0	0	0	0	0	0	0	0	0	0	0	0	0	0
T cell/NK cell	0	2.621	0	0	0	0	2.621	3.002	3.492	3.492	0	0	0	0	0	0	0	0	0	0	0	0	0	0	0	0	0	0	0	0	0	0	0	0	0
T cell/NK cell	0	2.921	0	0	0	2.127	1.726	4.317	4.253	3.612	0	0.654	0	0	0	0	0.654	0	0	0	0	0	0	0.654	0	0	0	0	0	0	0	0	0	0	0.654
T cell/NK cell	0	3.092	0	0	2.131	1.55	2.763	3.969	3.762	3.573	0.805	0	0	0	0	0	0	0	0	0	0	0	0	0	0	0	0	0	0	0	0	0	0	0	0
T cell/NK cell	0	3.366	0	0	0	0	2.334	3.253	4.477	3.723	1.413	0	0	1.413	0	0	0	0	0	0	0	0	0	0	0	0	0	0	0	0	0	0	0	0	0
T cell/NK cell	0	3.108	0	0	2.156	2.318	3.037	3.909	4.222	3.544	1.719	0	0	0	0	0	0	0	0	0	0	0	0	0	0	0.927	0	0	0	0	0	0	0	0	0
T cell/NK cell	0	2.784	0	0	1.395	1.956	0	4.302	4.216	3.622	1.956	0	0	0	0	0	0	0	0	0	0	0	0	0	0	0	0	0	0	0	0	0	0	0	0
T cell/NK cell	0	2.903	0	0	1.069	2.358	1.574	4.247	4.847	4.247	1.908	0	0	0	0	0	1.069	0	0	0	0	0	0	1.069	0	0	0	0	0	0	0	0	0	0	0
T cell/NK cell	0	3.051	0	0	2.042	2.404	0	3.798	4.117	3.72	0	0	0	0	0	0	0	0	0	0	0	0	0	0	0	0	0	0	0	0	0	0	0	0	0
T cell/NK cell	0	3.538	0	0	1.55	2.763	0	4.101	4.688	4.217	0	0	0	0	0	0	0	0	0	0	0	0	0	0	0	0	0	0	0	0	0	0	0	0	0
T cell/NK cell	0	3.15	0	0	0	1.333	1.333	3.937	4.725	4.088	1.333	0	0	0	0	0	0	0	0	0	0	0	0	1.333	0	0	0	1.333	0	0	0	0	0	0	0
T cell/NK cell	0	3.645	0	0	1.249	1.787	0	3.926	4.532	3.578	0	0	0	0	0	0	0	0	0	0	0	0	0	0	0	0	0	0	0	0	0	0	0	0	0
T cell/NK cell	0	3.119	0	0	1.357	1.357	1.357	4.349	4.805	3.968	0.893	0	0	0	0	0	0.893	0	0	0	0	0	0	0	0	0	0	0	0	0	0	0	0	0	0.893
T cell/NK cell	0	3.56	0	0	1.568	1.568	1.568	3.841	4.523	3.919	1.568	0	0	0	0	0	0	0	0	0	0	0	0	0	0	0	0	0	0	0	0	0	0	0	0
T cell/NK cell	0	3.357	0	0	0	1.878	2.869	3.683	4.032	3.142	1.878	0	0	0	0	0	0	0	0	0	0	0	0	0	0	1.878	0	0	0	0	0	0	0	0	0
T cell/NK cell	0	3.45	0	0	0	0	0	3.844	3.666	2.154	2.788	0	0	0	0	0	0	0	0	0	0	0	0	0	0	0	0	0	0	0	0	0	0	0	0
T cell/NK cell	0	2.878	0	0	2.24	0	0	2.24	4.09	2.878	0	0	0	0	0	0	0	0	0	0	0	0	0	0	0	0	0	0	2.24	0	0	0	0	0	0
T cell/NK cell	0	1.612	0	0	1.612	1.612	0	3.222	3.809	3.614	0	0	0	0	0	0	0	0	0	0	0	0	0	0	0	0	0	0	0	0	0	0	0	0	0
T cell/NK cell	0	3.471	0	0	1.496	1.496	1.496	2.698	4.685	3.666	2.07	0	0	0	0	0	0	0	0	0	0	0	0	0	0	0	0	0	0	0	0	0	0	0	0
T cell/NK cell	0	3.559	0	0	2.684	0	2.057	3.492	4.301	3.42	1.186	0	0	0	0	0	1.186	0	0	0	0	0	0	0	0	0	0	0	0	0	0	0	0	0	0
T cell/NK cell	0	3.134	0	0	1.945	2.396	3.495	3.93	4.142	4.006	1.608	0	0	0	0	0	1.098	0	0	0	0	0	0	1.098	0	0	0	0	0	0	0	0	0	0	0
T cell/NK cell	0	2.122	0	0	0	1.371	2.424	3.96	4.491	4.185	0.904	0	0	0	0	0	0	0	0	0	0	0	0	1.371	0	0.904	0	0	0	0	0	0	0	0	1.688
T cell/NK cell	0	3.141	0	0	0.948	1.748	2.912	3.912	3.943	3.973	0.948	0	0	0	0	0	0	0	0	0	0	0	0	0	0	0	0	0.948	0	0	0	0	0	0	0
T cell/NK cell	0	3.097	0	0	0.842	2.327	2.9	4.206	4.494	4.123	0	0	0	0	0	0	1.293	0	0	0	0	0	0	0.842	0	0	0	0	0	0	0	0	0	0	0
T cell/NK cell	0	3.146	0	0	1.618	2.575	2.575	3.903	4.5	4.328	0	0	0	0	0	0	1.106	0	0	0	0	0	0	0	0	1.106	0	0	0	0	0	0	0	0	0
T cell/NK cell	0	2.511	0	0	1.563	1.06	2.511	4.26	4.615	4.177	1.896	0	0	0	0	0	0	0	0	0	0	0	0	0	0	0	0	1.563	0	0	0	0	0	0	0
T cell/NK cell	0	2.808	0	0	1.414	2.173	2.808	3.897	3.687	3.563	0	0	0	0	0	1.414	0	0	0	0	0	0	0	0	0	0	0	0	0	1.414	0	0	0	0	0
T cell/NK cell	0	2.302	0	0	1.178	0	2.818	4.123	4.047	4.123	2.047	0	0	0	0	0	0	1.178	0	0	0	0	0	1.704	0	0	0	0	0	1.178	0	0	0	0	1.178
T cell/NK cell	0	2.912	0	0	0	0	0.896	3.762	4.052	3.795	0.896	0	0	0	0	0	0	0	0	0	0	0	0	0	0	0	0	0	0	0	0	0	0	0	0
T cell/NK cell	0	1.969	0	0	1.117	1.631	3.071	3.877	4.493	3.877	1.631	0	0	0	0	0	0	0	0	0	0	0	0	0	0	1.117	0	0	0	0	0	0	0	0	0
T cell/NK cell	0	3.305	0	0	0	0.644	2.109	3.814	3.872	3.687	1.033	0	0	0	0	0	0	0	0	0	0	0	0	0.644	0	0	0	0.644	0	0	0	0	0	0	0.644
T cell/NK cell	0	2.698	0	0	1.327	2.231	3.143	3.783	4.126	3.751	2.07	0	0	0	0	0	0.869	0	0	0	0	0	0	0	0	0	0	0.869	0	0	0	0	0	0	0
T cell/NK cell	0	2.705	0	0	0	1.83	3.364	4.284	4.331	4.07	1.83	0	0	0	0	0	0	1.01	0	0	0	0	0	0	0	0	0	0	0	0	0	0	0	0	0
T cell/NK cell	0	2.208	0	0	2.012	2.935	3.871	3.967	4.619	4.162	2.012	0	0	0	0	0	0.963	0	0	0	0	0	0.963	0.963	0	0	0	0	0	0	0	0	0	0	0
T cell/NK cell	0	3.126	0	0	0.793	1.23	2.887	3.797	4.378	3.9	1.953	0	0.793	0	0	0	0.793	0	0	0	0	0	0	0.793	0	0	0	0.793	0	0	0	0	0	0	0
T cell/NK cell	0	2.797	0	0	2.257	0.997	3.609	3.654	4.289	4.241	1.487	0	0	0	0	0	0	0	0	0	0	0	0	1.487	0	0	0	0	0	0	0	0	0	0	0
T cell/NK cell	0	2.739	0	0	0	1.033	2.307	4.044	4.295	4.219	1.033	0	0	0	0	0	1.033	0	0	0	0	0	0	0	0	0	0	0	0	0	0	0	0	0	0
T cell/NK cell	0	3.091	0	0	0	2.539	3.368	2.979	4.043	3.958	2.08	0	0	0	0	0	0	1.204	0	0	0	0	0	0	0	0	0	1.204	0	0	0	0	0	0	0
T cell/NK cell	0	3.239	0	0	1.964	1.964	2.417	4.255	4.338	3.734	0	0	0	0	0	0	0	0	0	0	0	0	0	0	0	0	0	0	0	0	0	0	0	0	0
T cell/NK cell	0	2.533	0	0	1.582	1.917	3.186	3.937	4.141	4.009	0	0	0	1.076	0	0	1.076	0	0	0	0	0	0	1.076	0	0	0	0	0	0	0	0	0	0	0
T cell/NK cell	0	2.706	0	0	1.097	2.563	3.661	3.929	4.464	4.202	1.608	0	0	1.097	0	0	0	0	0	0	0	0	0	0	0	0	0	1.944	0	0	0	0	0	0	0
T cell/NK cell	0	2.768	0	0	0	0.978	2.23	4.133	4.258	4.348	0.978	0	0	0	0	0.978	0	0	0	0	0	0	0	0	0	0	0	0	0	0	0	0	0	0	0
T cell/NK cell	0	2.935	0	0	2.188	1.601	2.824	4.068	4.384	4.28	1.092	0	1.092	0	0	0	0	1.092	0	0	0	0	0	1.092	0	0	0	1.092	0	0	0	0	0	0	1.092
T cell/NK cell	0	2.756	0	0	1.045	2.632	3.057	3.812	4.124	3.812	0	0	0	1.045	0	0	1.045	0	0	0	0	0	0	0	0	0	0	1.545	0	0	0	0	0	0	0
T cell/NK cell	0	1.001	0	0	1.001	2.992	3.465	4.542	4.907	4.56	2.568	0	0	0	0	0	0	1.001	0	0	0	0	0	0	0	0	0	0	0	0	0	0	0	0	1.818
T cell/NK cell	0	3.407	0	0	0.871	2.233	2.494	2.79	3.959	3.686	0.871	0	0	0	0	0	0	0	0	0	0	0	0	0	0	0	0	0.871	0	0	0	0	0	0	0
T cell/NK cell	0	2.828	0	0	1.605	2.393	2.393	4.106	4.229	4.312	1.605	0	0	0	0	0	1.095	0	0	0	0	0	0	1.095	0	0	0	0	0	0	0	0	0	0	0
T cell/NK cell	0	3.195	0	0	1.825	2.434	3.264	3.732	4.164	3.938	1.006	0	0	0	0	0	0.625	0	0	0	0	0	0.625	0	0	0	0	0	0	0	0	0	0	0	0
T cell/NK cell	0	2.662	0	0	1.466	1.466	2.662	3.686	4.247	3.887	1.17	0	0	0	0	0.747	0.747	0.747	0	0	0	0	0.747	0	0	0	0	0.747	0	0	0	0	0	0	0.747
T cell/NK cell	0	3.277	0	0	1.574	1.267	2.936	3.412	4.366	4.19	0.822	0	0	0	0	0	0	0	0	0	0	0	0	0	0	0	0	0.822	0	0	0	0	0	0	0
T cell/NK cell	0	2.513	0	0	1.745	2.587	3.242	3.729	4.193	3.816	0.665	0	0	0	0	0	0.665	0	0	0	0	0	0	0	0	0.665	0	1.344	0	0	0	0	0	0	0.665
T cell/NK cell	0	2.71	0	0	1.65	2.612	3.369	3.995	4.284	3.795	0.877	0	0	0	0	0	0.877	0	0	0	0	0	0.877	0	0	0	0	0	0	0	0	0	0	0	1.336
T cell/NK cell	0	2.275	0	0	0	1.68	2.79	3.696	4.197	3.936	1.68	0	1.158	0	0	1.158	0	1.158	0	0	0	0	0	0	0	0	0	0	0	0	0	0	0	0	0
T cell/NK cell	0	2.783	0	0	0	1.063	2.516	3.662	3.798	3.991	1.063	0	0	0	0	0	0	0	0	0	0	0	0	0	0	0	0	1.063	0	0	0	0	0	0	2.15
T cell/NK cell	0	3.406	0	0	1.294	1.511	2.45	3.728	4.441	4.331	2.191	0	0	0.633	0	0	0	0	0	0	0	0	0	0	0	0	0	0	0	0	0	0	0	0	0
T cell/NK cell	0	2.725	0	0	0	2.213	3.313	4.161	4.061	3.824	1.961	0	0	0	0	0	1.111	0	0	0	0	0	0	0	0	0	0	0	0	0	0	0	0	0	0
T cell/NK cell	0	2.298	0	0	1.383	2.136	2.94	3.684	4.029	3.946	1.942	0	0.913	0	0	0	1.383	0	0	0	0	0	0	0	0	0	0	1.942	0	0	0	0	0	0	0.913
T cell/NK cell	0	2.524	0	0	0	0	2.219	3.567	3.882	3.656	0	0	0	0	0	0	0.97	0.97	0	0	0	0	0	0	0	0	0	0.97	0	0	0	0	0	0	0
T cell/NK cell	0	2.258	0	0	2.06	2.258	3.147	4.289	4.608	4.289	0	0	0	0	0	0.998	0.998	0	0	0	0	0	0	0	0	0	0	0	0	0	0	0	0	0	0
T cell/NK cell	0	3.365	0.846	0	1.297	2.035	1.844	4.086	4.486	4.086	1.297	0	0	0	0	0	0.846	0.846	0	0	0	0	0	0	0	0	0	0	0	0	0	0	0	0	0.846
T cell/NK cell	0	2.782	0	0	1.713	1.955	3.394	4.017	4.259	3.839	0.923	0	0	0	0	0	1.394	0	0	0	0	0	0	0.923	0	0	0	0.923	0	0	0	0	0	0	0
T cell/NK cell	0	2.21	0	0	0	1.769	2.374	3.906	4.447	3.969	0.964	0	0	0	0	0	0.964	0	0	0	0	0	0	0.964	0	0	0	0.964	0	0	0	0	0	0	0.964
T cell/NK cell	0	2.177	0	0	0	2.543	3.196	3.947	4.631	4.294	0	0	0	0	0	0	0	0	0	0	0	0	0	0	0	0	0	0	0	0	0	0	0	0	0
T cell/NK cell	0	2.5	0	0	2.623	2.359	3.712	3.953	4.522	4.148	1.756	0	0	0	0	0.954	0	0	0	0	0	0	0	0.954	0	0	0	0	0	0	0	0	0	0	1.434
T cell/NK cell	0	2.776	0	0	0.73	2.143	2.706	4.022	4.49	4.131	1.668	0	0	0	0	0	0	0	0	0	0	0	0	0	0	0	0	0.73	0	0	0	0	0	0	0
T cell/NK cell	0	2.42	0	0	0	2.42	2.058	4.188	4.376	4.079	0	0	0	0	0	0	0	0	0	0	0	0	0	0	0	0	0	1.485	0	1.485	0	0	0	0	0
T cell/NK cell	0	2.77	0	0	0	2.275	2.981	4.109	4.001	4.001	1.251	0	0	0	0	0	0	0.81	0	0	0	0	0	0	0	0	0	0	0	0	0	0	0	0	0
T cell/NK cell	0	2.166	0	0	1.076	1.916	3.463	4.432	4.228	4.283	1.076	0	0	0	0	0	0	0	0	0	0	0	0	0	0	0	0	0	0	0	0	0	0	0	1.076
T cell/NK cell	0	3.168	0	0	0.923	2.576	2.873	3.772	4.019	3.7	0	0	0	0	0	0	0	0	0	0	0	0	0	0	0	0	0	0.923	0	0	0	0	0	0	0
T cell/NK cell	0	2.631	0	0	0	1.667	2.099	4.113	4.544	4.431	2.261	0	0	0.889	0	0	0.889	0.889	0	0	0	0	0	0	0	0	0	0.889	0	0	0	0	0	0	0
T cell/NK cell	0	3.474	0	0	0.811	1.559	2.141	2.774	3.957	3.83	0.811	0	0	0.811	0	0	0	0	0	0	0	0	0	0	0	0	0	0	0	0	0	0	0	0	0
T cell/NK cell	0	3.036	0	0	2.146	1.563	2.89	3.728	4.148	3.894	0.665	0	0	0	0	0	0	0.665	0	0	0	0	0	0	0	0.665	0	0	0	0	0	0	0	0	0
T cell/NK cell	0	3.182	0	0	1.726	1.726	3.045	3.977	4.675	4.376	0.932	0	0	0	0	0	0.932	0	0	0	0	0	0	0	0	0	0	0.932	0	0	0	0	0	0	0
T cell/NK cell	0	3.442	0	0	1.585	1.412	2.653	3.862	4.094	3.684	1.861	0	0	0	0	0	0	0	0	0	0	0	0	0	0	0	0	0.574	0	0	0	0	0	0	0
T cell/NK cell	0	2.767	0	0	0.977	2.393	3.481	4.132	4.409	4.077	0.977	0	0	0	0	0.977	0	0.977	0	0	0	0	0	0.977	0	0	0	0	0	0	0	0	0	0	1.787
T cell/NK cell	0	2.6	0	0	0.757	2.415	2.825	4.233	4.6	4.297	1.71	0	0	0	0	0	0	0	0	0	0	0	0.757	1.481	0	0	0	0	0.757	0.757	0	0	0	0	0
T cell/NK cell	0	2.806	0	0	1.122	1.413	2.517	4.283	4.429	4.178	1.413	0	0	0	0	0	0.711	0.711	0	0	0	0	0	0	0	0.711	0	0.711	0	0	0	0	0	0	0
T cell/NK cell	0	2.882	0	0	0.79	1.76	2.737	3.356	4.093	3.676	1.226	0	0	0	0	0	1.226	0	0	0	0	0	0	0	0	0	0	0	0	0	0	0.79	0	0	0.79
T cell/NK cell	0	2.983	0	0	0	1.98	0	3.65	4.409	3.8	0	0	0	0	0	0	0	0	0	0	0	0	0	0	0	0	0	0	0	0	0	0	0	0	0
T cell/NK cell	0	2.324	0	0	0	1.876	1.876	4.03	4.809	4.263	1.544	0	0	0	0	0	1.045	0	0	0	0	0	0	1.045	0	0	0	0	0	0	0	0	0	0	0
T cell/NK cell	0	3.05	0	0	1.214	2.348	3.629	3.252	4.015	3.719	1.214	0	0	0	0	0	0	0	0	0	0	0	0	0.781	0	0	0	0	0	0	0	0	0	0	0
T cell/NK cell	0	2.983	0	0	0.85	1.613	2.712	3.501	3.896	3.521	0.513	0	0	0	0	0	0	0.513	0	0	0	0	0	0	0	0	0	0.513	0	0	0	0	0	0	0.513
T cell/NK cell	0	3.001	0	0	1.068	2.157	3.323	3.566	4.032	3.847	1.068	0	0	0	0	0	0	0	0	0	0	0	0	0	0	0	0	1.573	0	0	0	0	0	0	1.068
T cell/NK cell	0	2.907	0	0	1.152	2.267	2.47	3.372	3.927	3.927	1.673	0	0	0	0	1.152	1.152	1.152	0	0	0	0	0	0	0	0	0	0	0	0	0	0	0	0	0
T cell/NK cell	0	2.5	0	0	0	1.976	3.151	3.926	4.291	3.767	1.248	0	0	0	0	0	0	0	0	0	0	0	0	0.807	0	0	0	0	0	0	0	0	0	0	0
T cell/NK cell	0	3.08	0	0	0	0.738	2.276	2.791	4.13	3.871	0.738	0	0	0	0	0	0	0	0	0	0	0	0	0.738	0	0.738	0	0.738	0	0	0	0	0	0	0
T cell/NK cell	0	3.156	0	0	0.843	1.839	1.603	3.489	3.962	4.035	1.293	0	0	0	0	0	0.843	0	0	0	0	0	0	0.843	0	0	0	1.603	0	0	0	0	0	0	0
T cell/NK cell	0	3.572	0	0	0.717	0.717	2.24	3.264	3.959	3.601	0	0	0	0	0	0.422	0	0	0	0	0	0	0	0.945	0	0	0	0.422	0	0	0	0	0	0	0
T cell/NK cell	0	2.573	0	0	1.004	1.495	3.572	4.251	4.51	4.062	2.069	0	0	0	0	0	0	0	0	0	0	0	1.004	1.004	0	0	0	0	0	0	0	0	0	0	0
T cell/NK cell	0	3.056	0	0	1.044	1.544	2.631	3.633	3.68	3.475	1.544	0	0	0	0	0	0	1.044	0	0	0	0	0	1.044	0	1.044	0	1.044	1.044	0	0	0	0	0	0
T cell/NK cell	0	3.062	0	0	0	0	1.624	3.338	4.013	3.699	1.861	0	0	0	0	0	0.858	0	0	0	0	0	0	0	0	0	0	0.858	0	0	0	0	0	0	0
T cell/NK cell	0	3.061	0	0	2.213	3.013	3.573	4.043	4.539	4.28	1.624	0	0	0	0	0	0	0	0	0	0	0	0	0	0	0	0.702	1.11	0	0	0	0	0	0	0
T cell/NK cell	0	2.864	0	0	0.561	2.142	2.946	4.036	4.479	4.282	0.918	0	0	0.561	0	0	0	0.918	0	0	0	0	0	0.561	0	0	0	0.918	0	0	0	0	0	0	0
T cell/NK cell	0	2.261	0	0	1.907	2.1	3.39	4.015	3.935	3.716	0	0.889	0	0.889	0	0	0	0.889	0	0	0	0	0	0	0	0	0	0	0	0	0	0	0	0	0.889
T cell/NK cell	0	2.589	0	0	0	2.326	2.797	3.854	4.086	3.976	0	0	0	0	0	0	0	0	0	0	0	0	0	0	0	0	0	0	0	0	0	0	0	0	0
T cell/NK cell	0	2.98	0	0	0	0.685	1.931	3.745	4.217	3.768	1.374	0	0	0	0	0	0	0	0	0	0	0	0	0	0	0	0	0.685	0.685	0	0	0	0	0	0
T cell/NK cell	0	3.092	0	0	1.132	2.755	3.092	4.056	4.367	4.019	0	1.649	0	0	0	0	0	0	0	0	0	0	0	0	0	1.132	0	1.132	0	0	0	0	0	0	1.649
T cell/NK cell	0	3.2	0	0	0.654	2.491	2.666	3.237	3.947	3.782	1.327	0	0	0	0	0	0	0	0	0	0	0	0.379	0	0	0.379	0	0	0	0.379	0	0	0	0	0.379
T cell/NK cell	0	3.281	0	0	1.295	2.773	3.139	3.848	4.259	3.938	0.633	0	0	0	0	0.633	0	0	0	0	0	0	0	0.633	0	0	0	0	0	0	0	0	0	0	0
T cell/NK cell	0	2.66	0	0	0	1.229	2.951	4.33	4.478	4.298	0.792	0	0	0	0	0	0	0	0	0	0	0	1.229	0.792	0	0	0	0.792	0	0	0	0	0	0	0
T cell/NK cell	0	2.407	0	0	2.088	2.494	3.411	4.327	4.605	4.392	2.206	0	0	0	0	1.105	0	0	0	0	0	0	0	0	0	0	0	0.698	0	0	0	0	0	0	0.698
T cell/NK cell	0	2.353	0	0	0.623	1.005	1.823	3.81	4.264	3.985	1.005	0	0	0	0	0	0	0	0	0	0	0	0	0.623	0	0	0	0.623	0	0	0	0	0	0	0
T cell/NK cell	0	2.395	0	0	2.769	3.286	3.788	4.135	4.412	3.961	1.464	0	0	0	0	0	0.605	0	0	0	0	0	0	0.605	0	0	0	0.979	0	0	0	0	0	0	0
T cell/NK cell	0	2.46	0	0	0	1.438	2.898	3.895	4.567	4.51	1.664	0.728	0	0	0	0	0	0	0	0	0	0	0	0	0	0	0	0	0	0	0	0	0	0	0
T cell/NK cell	0	2.995	0	0	0	1.992	2.187	3.741	4.211	3.848	0	0	0	0	0	0	0	0	0	0	0	0	0	0.949	0	0	0	0	0	0	0	0	0	0	0
T cell/NK cell	0	2.895	0	0	0.574	1.412	3.016	3.741	4.157	4.055	1.862	0	0	0.574	0	0.937	0.937	0	0	0	0	0	0	0.937	0	0	0	0.574	0	0	0	0	0	0	0
T cell/NK cell	0	2.045	0	0	0.853	0	2.045	4.184	4.556	4.387	2.045	0	0	0	0	0.853	0	0	0	0	0	0	0	1.306	0	0	0	1.854	0	0	0	0	0	0	0
T cell/NK cell	0	2.577	0	0	0	2.073	3.084	3.869	4.036	4.096	1.007	0	0	0	0	1.007	0	0	0	0	0	0	0	0	0	0	0	1.827	0	0	0	0	0	0	0
T cell/NK cell	0	2.311	0	0	0.759	2.191	3.166	3.813	4.374	4.315	0	0.759	0	0	0	0	0	0	0	0	0	0	0	0	0	0	0	0.759	0	0	0	0	0	0	0.759
T cell/NK cell	0	1.943	0	0	1.096	2.482	3.041	4.404	4.833	4.66	1.607	0	0	0	0	0.692	0	0	0	0	0	0	0	0	0	0	0	1.096	0	0	0	0	0	0	0
T cell/NK cell	0	2.337	0	0	0.615	0.993	2.89	4.183	4.856	4.618	0.993	0	0	0	0	0	0	0	0	0	0	0	0	0	0	0.615	0	0.615	0	0.615	0	0	0	0	0.615
T cell/NK cell	0	2.933	0	0	0.529	1.42	2.237	3.805	4.027	3.813	1.235	0	0	0	0	0	0	0	0	0	0	0	0	0	0	0	0	0	0	0.299	0	0	0	0	0
T cell/NK cell	0	3.11	0	0	0	0.619	1.273	3.61	3.909	3.837	0.998	0	0	0	0	0	0	0	0	0	0	0	0	0.998	0	0	0	0.619	0	0	0	0	0	0	0
T cell/NK cell	0	2.91	0	0	2.489	2.721	4.11	4.527	4.593	4.4	0.947	0	0	0	0	1.424	0	0	0	0	0	0	0	0	0	0.947	0	0.947	0	0	0	0	0	0	0
T cell/NK cell	0	2.089	0	0	1.156	1.775	2.52	4.044	4.573	4.447	1.571	0	0.435	0.435	0	1.314	0.435	0	0	0	0	0	0	0.435	0	0	0	0.435	0	0	0	0	0	0	0
T cell/NK cell	0	2.463	0	0	1.083	1.772	3.273	3.966	4.476	4.239	1.772	0	0	0	0	0.681	0	0	0	0	0	0	0	0	0	0	0	0	0	0	0	0	0	0	0
T cell/NK cell	0	3.003	0	0	0.883	2.091	2.891	3.689	4.225	3.939	1.898	0	0	0.536	0	0	0.536	0	0	0	0	0	0	0.536	0	0	0	0	0	0	0	0	0	0	0
T cell/NK cell	0	2.476	0	0	0	1.205	2.599	3.944	4.65	4.48	0.576	0	0	0	0	0.576	0.576	0	0	0	0	0	0.576	0.576	0	0	0	0.576	0	0	0	0	0	0	0
T cell/NK cell	0	2.404	0	0	0.751	1.886	2.501	4.171	4.374	4.154	1.175	0	0	0	0	0.751	0	0	0	0	0	0	0.751	0	0	0	0	0	0	0	0	0	0	0	0
T cell/NK cell	0	2.187	0	0	0	2.652	2.822	4.315	4.447	4.121	1.836	0	0	0	0	0	0	1.291	0	0	0	0	1.291	0	0	0	0	1.291	0	0	0	0	0	0	1.291
T cell/NK cell	0	3	0	0	0.341	1.446	2.482	3.728	4.429	4.177	0.594	0	0	0	0	0.341	0.594	0.341	0	0	0	0	0	0	0	0.341	0	0.965	0	0.594	0	0	0	0	0.341
T cell/NK cell	0	2.719	0	0	0.737	2.719	3.301	3.913	4.454	4.162	1.864	0	0	0	0	0	0.737	0	0	0	0	0	0	1.451	0	0	0	0	0	0.737	0	0	0	0	0
T cell/NK cell	0	3.233	0	0	1.454	2.244	2.909	3.743	4.118	3.943	1.454	0	0	0	0	0	0.384	0.384	0	0	0	0	0	0	0	0	0	0.878	0	0	0	0	0	0	0
T cell/NK cell	0	2.84	0	0	0.569	1.194	2.16	4.002	4.566	4.333	1.403	0.569	0	0	0	0.569	1.403	0	0	0	0	0	0	0	0	0	0	0	0	0	0	0	0	0	0.569
T cell/NK cell	0	3.043	0	0	0	1.424	1.833	3.343	4.019	3.96	1.132	0	0	0	0	0	0	0	0	0	0	0	0	0	0	0	0	0	0	0	0	0	0	0	0
T cell/NK cell	0	3.173	0	0	0.991	0.614	1.806	3.173	3.6	3.528	0	0	0	0	0	0	0	0	0	0	0	0	0	0.991	0	0	0	0.991	0	0	0	0	0	0	0
T cell/NK cell	0	3.15	0	0	0.321	0.922	2.602	3.546	4.003	3.735	1.062	0	0	0	0	0.321	0	0	0	0	0	0	0.321	0.321	0	0	0	0.564	0	0	0	0	0	0	0
T cell/NK cell	0	2.484	0	0	0.864	1.871	2.69	3.484	4.39	4.072	0	0	0	0	0	0	0	0	0	0	0	0	0	0	0	0	0	0.864	0	0	0	0	0.864	0	0
T cell/NK cell	0	2.791	0	0	0.822	2.621	2.621	3.875	4.3	3.875	1.574	0	0	0	0	0	0	0	0	0	0	0	0	0.822	0	0.822	0	0	0	0.822	0	0	0	0	0
T cell/NK cell	0	2.957	0	0	1.957	2.387	3.582	3.825	3.92	3.539	1.716	0	0	0	0	0	0.565	0.565	0	0	0	0	0	0	0	0	0	0	0	0	0	0	0	0	0.565
T cell/NK cell	0	2.228	0	0	1.412	2.74	3.946	4.208	4.725	4.428	2.11	0	0.71	0	0	0.71	0	0.71	0	0	0	0	0.71	0	0	0.71	0	0	0	0	0	0	0	0	0.71
T cell/NK cell	0	3.011	0	0	1.712	2.418	3.117	3.787	4.284	4.202	1.712	0	0	0	0	0.759	0	0	0	0	0	0	0	1.185	0	0	0	0.759	0	0	0	0	0	0	0
T cell/NK cell	0	2.768	0	0	0.5	1.28	2.638	4.106	4.188	4.096	1.588	0	0	0.5	0	0	0.5	0	0	0	0	0	0	0	0	0	0	0.832	0	0	0	0	0	0	0.832
T cell/NK cell	0	3.387	0	0	1.204	1.922	2.215	3.567	3.691	3.516	1.204	0	0	0	0	0	0	0	0	0	0	0	0	0.773	0	0	0	0.459	0	0	0	0	0	0	1.734
T cell/NK cell	0	2.436	0	0	1.127	1.643	2.436	4.049	4.461	4.185	1.643	1.127	0	0	0	0	0	0	0	0	0	0	0	0	0	1.127	0	1.643	0	0	0	0	0	0	0
T cell/NK cell	0	2.808	0	0	0	1.588	3.529	3.019	4.368	4.148	0	0	0	0	0	0	0	0	0	0	0	0	0	1.588	0	0	0	1.081	0	0	0	0	0	0	0
T cell/NK cell	0	2.274	0	0	1.679	2.413	3.354	3.891	4.259	4.196	1.363	0	0	0	0	0	0	0.897	0	0	0	0	0	0	0	0	0	1.919	0	0	0	0	0	0	0
T cell/NK cell	0	2.881	0	0	0	2.046	2.243	3.802	4.341	4.005	0	0	0	0	0	0.987	0	0	0	0	0	0	0	0	0	0	0	1.8	0	0	0	0	0	0	0
T cell/NK cell	0	2.575	0	0	0.699	0	2.649	3.795	4.231	4	1.395	0	0	0	0	0	0	0.699	0	0	0	0	0	0	0	0.699	0	0	0	0	0	0	0	0	0
T cell/NK cell	0	2.767	0	0	1.141	0	2.892	3.196	4.105	3.823	0	0	0	0	0	0	0	0	0	0	0	0	0	0	0	0	0	1.141	0	0	0	0	0	0	0
T cell/NK cell	0	1.538	0	0	1.04	1.869	3.347	3.882	4.116	3.919	0	0	0	0	0	1.04	0	0	0	0	0	0	0	1.04	0	0	0	1.04	0	0	0	0	0	0	0
T cell/NK cell	0	2.559	0	0	1.322	1.72	2.809	3.807	4.232	3.744	0	0	0	0	0	1.322	0.651	0.651	0	0	0	0	0	0	0	0	0	1.72	0	0	0	0	0	0	0
T cell/NK cell	0	1.929	0	0	2.69	3.026	4.201	4.4	4.817	4.375	1.086	0	0	0	0	1.086	0	0	0	0	0	0	0	0.684	0	0.684	0	0.684	0	0	0	0.684	0	0	0.684
T cell/NK cell	0	2.271	0	0	0.849	1.948	3.138	3.347	4.092	3.839	0.512	0	0	0	0	1.101	0.512	0	0	0	0	0	0	0	0	0.512	0	0.512	0	0	0	0	0	0	0
T cell/NK cell	0	0	0	0	0	0	3.17	3.646	4.006	4.353	1.638	0	0	0	0	0	0	0	0	0	0	0	0	1.123	0	0	0	1.123	0	1.123	0	0	0	0	0
T cell/NK cell	0	1.674	0	0	0	0	2.408	4.049	4.627	4.352	0.894	0	0	0	0	0.894	0	0	0	0	0	0	0	0	0	0	0	0.894	0	0	0	0	0	0	0
T cell/NK cell	0	2.526	0	0	0.823	1.81	3.279	4.284	4.599	4.546	1.575	0	0	0	0	0	0.823	0	0	0	0	0	0	0	0	0	0	0	0	0	0	0	0	0	0
T cell/NK cell	0	2.257	0	0	1.143	1.848	3.155	3.779	4.176	4.126	1.143	0	0	0	0	0	0.727	0	0	0	0	0	0	0	0	0.727	0	0	0	0	0	0	0	0	0
T cell/NK cell	0	2.892	0	0	0	2.252	1.659	4.172	4.104	3.952	1.659	0	0	0	0	0	0	0	0	0	0	0	0	0	0	0	0	1.659	0	0	0	0	0	0	0
T cell/NK cell	0	2.758	0	0	0.654	1.725	2.325	4.574	4.84	4.593	2.565	0	0	0	0	0	0	0	0	0	0	0	0	0	0	0	0	0.654	0	0	0	0	0	0	0
T cell/NK cell	0	2.818	0	0	0.794	1.23	2.574	4.059	4.409	4.348	1.766	0	0	0	0	0.794	0.794	0	0	0	0	0	0	0	0	0	0	0.794	0	0.794	0	0	0	0	0
T cell/NK cell	0	2.706	0	0	1.01	3.089	3.006	4.236	4.377	4.071	2.275	0	0	0	0	0	0	0	0	0	0	0	0	1.502	0	0	0	0	0	0	0	0	0	0	1.01
T cell/NK cell	0	2.898	0	0	1.066	1.066	2.354	3.449	3.884	3.713	0	0	0	0.669	0	0	0	0.669	0	0	0	0	0	0	0	0	0	1.066	0	0	0	0	0	0	0
T cell/NK cell	0	2.276	0	0	0.81	0.81	3.349	3.978	4.261	4.188	1.557	0	0	0	0	0	0.81	0	0	0	0	0	0	0.81	0	0	0	0.81	0	0	0	0	0	0	0
T cell/NK cell	0	2.96	0	0	0	0.926	1.96	3.666	4.076	3.996	0.926	0	0	0	0	0	0	0.926	0	0	0	0	0	0	0	0	0	1.398	0	0	0	0	0	0	0
T cell/NK cell	0	2.664	0	0	1.468	2.038	3.488	3.585	4.085	3.866	0	0	0	0	0	0	0	0	0	0	0	0	0	0	0	0	0	0.982	0	0.982	0	0	0	0	0.982
T cell/NK cell	0	2.744	0	0	0	1.364	1.364	3.405	4.175	4.031	0	0	0	0	0	0	0	0	0	0	0	0	0	1.364	0	0	0	1.364	0	0	0	0	0	0	0
T cell/NK cell	0	2.84	0	0	1.685	2.119	2.543	3.738	4.246	4.037	0.902	0	0	0	0	0	0	0	0	0	0	0	0	0	0	0	0	0	0	0	0	0	0	0	0.902
T cell/NK cell	0	2.164	0	0	0	2.004	3.128	4.253	4.802	4.69	1.272	0	0	0	0	0	0	0	0	0	0	0	0	0.826	0	0	0	0	0	0	0	0	0	0	0
T cell/NK cell	0	2.557	0	0	1.808	0.993	2.416	3.555	4.601	4.601	1.482	0	0	0	0	0	0	0	0	0	0	0	0	1.482	0	0	0	1.482	0	0	0	0	0	0	0
T cell/NK cell	0	2.492	0	0	0	2.29	2.171	4.145	4.472	4.351	1.169	0	0	0	0	0.746	0	0	0	0	0	0	0	0	0	0	0	0.746	0	0	0	0	0	0	0
T cell/NK cell	0	2.871	0	0	1.841	2.63	3.558	3.961	4.398	4.279	1.713	0	0.564	0	0	0	0.564	0.922	0	0	0	0	0	0	0	0	0	1.713	0	0	0	0	0	0	0.564
T cell/NK cell	0	2.678	0	0	0.756	1.182	2.887	4.145	4.575	4.231	1.708	0	0	0	0	0	0	0	0	0	0	0	0	0.756	0	0	0	0	0	0	0	0	0	0	0.756
T cell/NK cell	0	2.44	0	0	1.44	1.764	3.088	3.428	4.391	4.205	0.96	0	0	0	0	0	0	0	0	0	0	0	0	0.96	0	0	0	1.615	0	0	0	0	0	0	0
T cell/NK cell	0	2.563	0	0	1.79	2.078	3.553	4.405	4.52	4.316	1.385	0	0	0	0	0.692	0	0.692	0	0	0	0	0	0.692	0	0	0	0	0	0	0	0	0	0	0
T cell/NK cell	0	3.196	0	0	1.141	1.66	1.899	3.004	3.578	3.451	1.515	0	0	0.536	0	0.536	0	0	0	0	0	0	0	0	0	0	0	0	0	0.536	0	0	0	0	0.536
T cell/NK cell	0	2.893	0	0	0.884	1.346	3.28	3.598	4.216	4.257	0.884	0	0	0	0	0.884	0	1.346	0	0	0	0	0	0.884	0	0	0	0.884	0	0	0	0	0	0	0
T cell/NK cell	0	3.164	0	0	1.839	1.839	3.164	3.714	4.178	3.868	0.563	0	0	0	0	0	0	0	0	0	0	0	0	0.921	0	0.563	0	0	0	0	0	0	0	0	1.184
T cell/NK cell	0	3.054	0	0	0	1.943	3.088	3.904	4.058	3.874	1.177	0	0	0	0	0.558	0.558	0	0	0	0	0	0	0.558	0	0	0	0.558	0	0	0	0	0	0	0
T cell/NK cell	0	2.336	0	0	1.414	2.172	3.254	3.897	4.327	4.241	0.938	0	0	0	0	0	0	0	0	0	0	0	0	0.938	0	0	0	0	0	0	0	0	0	0	0
T cell/NK cell	0	2.456	0	0	0	1.516	2.722	3.691	4.415	4.227	0	0	0	0	0	0	0	0	0	0	0	0	0	0	0	0	0	0	0	0	0	0	0	0	0
T cell/NK cell	0	2.598	0	0	1.638	1.977	2.672	3.947	4.379	3.927	0.711	0	0	0	0	0	0	0	0	0	0	0	0	0	0	0	0	0	0	0	0	0	0	0	0
T cell/NK cell	0	2.411	0	0	0.819	2.997	2.705	3.994	4.552	4.259	1.263	0	0	0	0	0	0	0	0	0	0	0	0	0	0	0	0	0.819	0	0	0	0	0	0	0
T cell/NK cell	0	3.392	0	0	1.325	0.978	1.876	3.515	3.893	3.638	0.44	0	0	0	0	0	0.44	0	0	0	0	0	0	0	0	0	0	0.44	0	0	0	0	0	0	0
T cell/NK cell	0	2.223	0	0	0	2.062	3.525	4.095	4.644	4.39	2.062	0	0	0.864	0	0	0	0	0	0	0	0	0	0	0	0	0	0	0	0	0	0	0	0	0
T cell/NK cell	0	2.806	0	0	0	0.711	2.672	3.772	4.454	4.326	0.711	0	0	0	0	0	0	0.711	0	0	0	0	0	0	0	0	0	0	0	0	0	0	0	0	0
T cell/NK cell	0	2.466	0	0	0.853	1.306	2.672	3.901	4.528	4.076	1.306	0	0	0	0	0	0	0	0	0	0	0	0	0	0	0	0	0.853	0	0	0	0	0	0	0
T cell/NK cell	0	3.13	0	0	0.941	1.622	2.773	3.434	4.064	3.882	0.941	0	0.272	0	0	0	0.272	0	0	0	0	0	0	0	0	0	0	0	0	0	0	0	0	0	0.272
T cell/NK cell	0	2.541	0	0	0.982	0.982	2.604	3.513	4.085	3.981	1.254	0	0	0	0	0.607	0	0.607	0	0	0	0	0	0.607	0	0	0	0.982	0	0.607	0	0	0	0	0
T cell/NK cell	0	1.954	0	0	1.105	2.406	3.564	4.168	4.313	4.258	1.393	0	0	0	0	0	0	0.698	0	0	0	0	0	1.393	0	0	0	1.105	0	0	0	0	0	0	0
T cell/NK cell	0	2.543	0	0	1.591	1.826	2.543	2.887	3.869	3.754	1.282	0	0	0	0	0	0.834	0	0	0	0	0	0.834	0.834	0	0	0	0	0	0	0	0	0	0	0
T cell/NK cell	0	2.966	0	0	0	0.535	2.808	3.964	4.017	3.669	1.343	0	0	0	0	0	0.535	0	0	0	0	0	0	0.882	0	0	0	0	0	0	0	0	0	0	0
T cell/NK cell	0	2.438	0	0	1.5	1.2	3.859	4.274	4.274	4.135	0.77	0	0	0	0	0	0	0	0	0	0	0	0	0.77	0	0.77	0	1.917	0	0	0	0	0	0	0
T cell/NK cell	0	2.074	0	0	1.33	2.235	3.147	4.276	4.657	4.631	0.872	0	0	0	0	0.872	0	0	0	0	0	0	0	0	0	0	0	0.872	0	0	0	0	0	0	0
T cell/NK cell	0	2.879	0	0	0	1.131	1.832	3.137	3.513	3.137	0.718	0	0	0	0	0	0	0	0	0	0	0	0.718	0	0	0	0	0.718	0	0	0	0	0	0	0
T cell/NK cell	0	2.745	0	0	2.146	2.081	3.292	3.776	4.161	3.977	1.564	0	0	0	0	0	0.431	0	0	0	0	0	0	0.732	0	0	0	0.431	0	0	0	0	0	0	0
T cell/NK cell	0	3.409	0	0	1.152	2.014	2.713	2.374	3.12	3.12	0.733	0	0	0	0	0	0.733	0	0	0	0	0	0	0	0	0	0	0	0	0	0	0	0	0	0
T cell/NK cell	0	2.465	0	0	0.731	1.148	2.144	4.216	4.455	4.292	2.009	0	0	0	0	0	0.731	0	0	0	0	0	0	0	0	0	0	0	0	0	0	0	0	0	0
T cell/NK cell	0	3.05	0	0	2.02	2.202	3.224	3.575	4.218	4.066	1.257	0	0	0	0	0	0.407	0	0	0	0	0	0.407	0.696	0	0.407	0	0.696	0	0	0	0	0	0	1.102
T cell/NK cell	0	3.302	0	0	1.679	0	1.679	3.127	2.274	2.645	2.645	0	0	1.679	0	0	0	0	0	0	0	0	0	0	0	0	0	1.679	0	0	0	0	0	0	0
T cell/NK cell	0	3.172	0	0	0	2.247	3.394	3.687	4.01	3.768	1.478	0	0	0	0	0	0.613	0.99	0	0	0	0	0	0	0	0.613	0	0	0	0	0	0	0	0	0
T cell/NK cell	0	3.096	0	0	1.483	1.752	2.288	3.885	3.953	3.885	1.113	0	0.519	0	0	0	0.519	0	0	0	0	0	0.519	0.519	0	0	0	0.519	0	0	0	0	0	0	2.771
T cell/NK cell	0	2.876	0	0	0	1.985	3.088	3.708	4.249	4.052	1.129	0	0	0	0	0	0	1.129	0	0	0	0	0	1.129	0	0	0	1.646	0	0	0	0	0	0	1.129
T cell/NK cell	0	2.485	0	0	1.743	2.906	3.263	3.479	4.488	4.228	0.944	0	0	0	0	0.944	0	0	0	0	0	0	0	0.944	0	0	0	0.944	0	0	0	0	0	0	0
T cell/NK cell	0	2.564	0	0	0	1.098	2.564	3.495	4.006	3.89	1.098	0	0	0	0	0	1.098	0	0	0	0	0	0	0	0	0	0	0	0	0	0	0	0	0	0
T cell/NK cell	0	2.409	0	0	1.359	2.409	2.739	4.075	4.146	3.886	0	0	0	0	0	0.895	0	0.895	0	0	0	0	0	0.895	0	0	0	0	0	0	0	0	0	0	0
T cell/NK cell	0	2.42	0	0	1.052	0.658	2.499	3.759	4.324	3.99	1.733	0	0	0	0	0.658	1.052	0	0	0	0	0	0	0	0	0	0	1.052	0	0	0	0	0	0	0
T cell/NK cell	0	2.427	0	0	0	2.692	2.064	3.823	4.578	4.646	1.491	0	0	0	0	0	0	0	0	0	0	0	0	0	0	0	0	1.491	0	0	0	0	0	0	0
T cell/NK cell	0	2.614	0	0	0.72	1.134	2.688	3.88	4.627	4.409	2.244	0	0	0.72	0	0	0	0	0	0	0	0	0	0.72	0	0	0	0.72	0	0	0	0	0	0	0.72
T cell/NK cell	0	2.839	0	0	1.368	2.75	3.133	3.361	4.224	4.036	1.685	0	0	0	0	0	0	0	0	0	0	0	0	0	0	0	0	0	0	0	0	0	0	0	0.902
T cell/NK cell	0	3.245	0	0	0.707	0.998	1.757	2.51	3.162	3.005	0.295	0	0	0.295	0	0.522	0.522	0.522	0	0	0	0	0.295	0.707	0	0	0	0.998	0	0.295	0	0	0	0	0
T cell/NK cell	0	2.811	0	0	0.75	0	2.876	3.633	3.979	3.821	1.47	0	0	0	0	0	0	0	0	0	0	0	0	0	0	0	0	1.173	0	0.75	0	0	0	0	0.75
T cell/NK cell	0	2.398	0	0	0	1.253	2.772	3.583	4.047	3.932	0.811	0	0.811	0	0	0	0	0.811	0	0	0	0	0.811	0	0	0	0	0	0	0	0	0	0	0	0.811
T cell/NK cell	0	2.684	0	0	0	0.86	2.477	3.518	4.197	3.992	1.316	0	0	0	0	0	0.86	0	0	0	0	0	0	0.86	0	0.86	0	0.86	0	0	0	0	0	0	0
T cell/NK cell	0	2.726	0	0	2.189	2.189	3.463	4.355	4.869	4.523	1.879	0	0	0	0	0	0	0	0	0	0	0	0	0.95	0	0.584	0	0	0	0	0	0	0	0	0.95
T cell/NK cell	0	2.898	0	0	0.728	2.14	3.399	3.593	3.829	3.468	1.665	0	0	0	0	0	0.728	0	0	0	0	0	0	0.728	0	0	0	0.728	0	0	0	0	0	0	0.728
T cell/NK cell	0	2.894	0	0	0	1.771	2.58	3.986	3.689	3.709	1.447	0	0	0	0	0	0	0	0	0	0	0	0	1.235	0	0	0	1.771	0	0	0	0	0	0	0
T cell/NK cell	0	2.464	0	0	0.93	1.724	2.884	3.974	4.582	4.411	1.724	0	0	0	0	0	0	0.93	0	0	0	0	0	0.93	0	0	0	1.724	0	0	0	0	0	0	0
T cell/NK cell	0	2.643	0	0	1.195	2.696	3.407	3.571	4.303	3.974	0.57	0	0	0	0	0.57	0.93	0	0	0	0	0	0	0.57	0	0.93	0	0	0	0	0	0	0	0	0
T cell/NK cell	0	2.553	0	0	0	2.129	3.145	4.236	4.498	4.546	1.935	0	0	0	0	0.909	0.909	0	0	0	0	0	0	0	0	0	0	0.909	0	0	0	0	0	0	0
T cell/NK cell	0	2.488	0	0	0.867	1.875	2.597	4.228	4.662	4.566	1.637	0	0	0	0	0	0	0	0	0	0	0	0	0	0	0	0	0	0	0.867	0	0	0	0	0
T cell/NK cell	0	2.696	0	0	1.404	0	2.884	3.784	4.55	4.373	1.404	0	0	0.93	0	0	0	0	0	0	0	0	0	0	0	0	0	0	0	0	0	0	0	0	0
T cell/NK cell	0	3.126	0	0	0.917	1.706	2.444	3.967	4.352	4.149	1.388	0	0	0	0	0.56	0	0	0	0	0	0	0	0	0	0	0	0	0	0.56	0	0	0	0	0
T cell/NK cell	0	2.572	0	0	0.921	1.952	2.449	3.868	4.566	4.357	1.392	0	0	0	0	0	0	0	0	0	0	0	0	0.921	0	1.392	0	0	0	0	0	0	0	0	0
T cell/NK cell	0	1.722	0	0	0	1.492	3.022	3.943	4.743	4.428	1.909	0	0	0	0	0	0	0	0	0	0	0	0	1.193	0	0	0	0	0	0	0	0	0	0	0
T cell/NK cell	0	2.802	0	0	0	0.935	2.331	4.065	4.695	4.526	0.935	0	0	0	0	0	0	0	0	0	0	0	0.935	1.731	0	0	0	0	0	0	0	0	0	0	0.935
T cell/NK cell	0	2.663	0	0	0.748	0.748	2.583	3.911	4.016	3.793	1.467	0	0	0	0	0.748	1.171	0	0	0	0	0	0	0	0	0	0	0	0	0	0	0	0	0	0
T cell/NK cell	0	2.422	0	0	0.903	1.369	2.12	3.87	4.308	3.87	1.926	0	0	0	0	0.903	0	0	0	0	0	0	0	0	0	0.903	0	1.686	0	0	0	0	0	0	0
T cell/NK cell	0	3.452	0	0	0	2.562	2.976	2.562	3.364	2.906	0	0	0	0	0	0	0	0	0	0	0	0	0	0.845	0	0	0	1.297	0	0	0	0	0	0	0
T cell/NK cell	0	2.413	0	0	0.546	1.157	2.591	3.58	4.016	3.814	1.533	0.546	0	0	0	0.546	0	0	0	0	0	0	0.546	0.897	0	0	0	1.362	0	0.546	0	0	0	0	0
T cell/NK cell	0	2.959	0	0	1.219	2.277	2.779	4.358	4.5	4.193	0.952	0	0	0	0	0	0	0	0	0	0	0	0	0.585	0	0	0	0.585	0	0.585	0	0	0	0	0
T cell/NK cell	0	2.123	0	0	0.905	1.929	3.366	3.932	4.312	4.271	2.123	0	0	0	0	0	0	0	0	0	0	0	0	0	0	0	0	0.905	0	0	0	0	0	0	0
T cell/NK cell	0	1.866	0	0	0	1.628	2.218	3.887	4.09	4.066	0.861	0	0	0.861	0	0	0	0	0	0	0	0	0	0	0	0	0	0.861	0	0.861	0	0	0	0	0
T cell/NK cell	0	2.893	0	0	1.063	2.149	3.244	3.797	4.209	3.99	0	0	0	0	0	0	0	0	0	0	0	0	0	0	0	1.063	0	0	0	0	0	0	0	0	1.063
T cell/NK cell	0	2.604	0	0	1.74	2.604	3.933	3.87	4.411	3.837	1.418	0	0	0	0	0	0	0	0	0	0	0	0	0	0	0	0	0	0	0	0	0	0	0	0
T cell/NK cell	0	3.089	0	0	0.874	0.874	2.706	4.299	4.634	4.28	0.874	0	0	0	0	0.874	0	0.874	0	0	0	0	0	0	0	0	0	0	0	0	0	0	0	0	0
T cell/NK cell	0	1.965	0	0	2.323	3.487	3.914	4.353	4.81	4.667	2.099	0	0	0	0	0	0	0	0	0	0	0	0	0	0	0.704	0	1.965	0	0	0	0	0	0	0.704
T cell/NK cell	0	2.499	0	0	0	1.333	2.238	4.04	4.299	4.134	1.333	0	0	0	0	1.646	0	0	0	0	0	0	0.874	0.874	0	0	0	1.333	0	0	0	0	0	0	0
T cell/NK cell	0	2.569	0	0	1.39	2.202	3.47	4.282	4.436	4.082	1.95	0	0	0	0	0	0.696	0	0	0	0	0	0	0	0	0	0	0	0	0	0	0	0	0	0
T cell/NK cell	0	3.098	0	0	0.697	2.715	3.002	3.618	4.27	3.958	1.798	0	0	0	0	0	0	0.697	0	0	0	0	0.697	0.697	0	0	0	1.103	0	0	0	0	0	0	0
T cell/NK cell	0	2.248	0	0	1.429	1.655	1.655	3.947	4.651	4.51	1.429	0	0	0	0	0	0	0	0	0	0	0	0	0	0	0	0	1.429	0	0	0	0	0	0	0
T cell/NK cell	0	2.517	0	0	1.188	2.421	2.83	4.735	4.821	4.724	1.715	0	0	0	0	0.761	0	0	0	0	0	0	0.761	1.188	0	0	0	0	0	0	0	0	0	0	0
T cell/NK cell	0	2.419	0	0	0	2.419	3.578	3.686	4.03	3.686	1.628	0	1.114	0	0	1.114	0	0	0	0	0	0	0	0	0	0	0	1.114	0	0	0	0	0	0	0
T cell/NK cell	0	2.901	0	0	0	2.356	3.251	3.886	4.245	3.925	0	0	0	0	0	1.068	1.573	1.068	0	0	0	0	1.068	1.068	0	0	0	0	0	0	0	0	0	0	0
T cell/NK cell	0	2.958	0	0	0.878	1.89	3.029	3.662	4.395	3.97	1.338	0	0	0	0	0.878	0	0	0	0	0	0	0	0.878	0	0	0	0	0	0	0	0	0	0	0
T cell/NK cell	0	2.621	0	0	0	2.357	3.078	3.855	3.785	3.748	0.953	0	0	0	0	0.953	0	0	0	0	0	0	0	0	0	0	0	0.953	0	0	0	0	0	0	0
T cell/NK cell	0	2.761	0	0	1.782	2.387	3.351	3.862	4.328	4.11	0.534	0	0	0	0	0.534	0	0.534	0	0	0	0	0.534	0	0	0	0	1.137	0	0	0	0	0	0	0
T cell/NK cell	0	2.747	0	0	1.922	2.747	3.407	3.407	4.342	4.132	2.116	0	0.9	0	0	0	0	0	0	0	0	0	0	0	0	0	0	1.922	0	0	0	0	0	0	0
T cell/NK cell	0	2.479	0	0	1.159	1.681	2.792	3.937	4.365	4.392	1.159	0	0	0	0	0.739	0	0	0	0	0	0	0	0.739	0	0.739	0	0	0	0	0	0	0	0	0
T cell/NK cell	0	2.52	0	0	1.507	1.836	2.848	4.261	4.577	4.41	1.904	0	0	0	0	0.631	0.364	0	0	0	0	0	0.364	0.364	0	0.364	0	1.162	0	0.364	0	0	0	0	1.6
T cell/NK cell	0	2.009	0	0	1.326	1.045	3.058	3.771	4.408	4.154	1.045	0	0	0	0	0	0	0.653	0	0	0	0	0	1.045	0	0.653	0	0.653	0	0	0	0	0	0	0
T cell/NK cell	0	2.816	0	0	1.532	2.367	3.125	3.822	4.421	4.247	2.11	0	0	0	0	0	0	0	0	0	0	0	0	0	0	0	0	0	0	0	0	0	0	0	0
T cell/NK cell	0	2.309	0	0	1.862	1.034	3.71	3.339	4.272	3.946	1.531	0	0	0	0	1.034	0	0	0	0	0	0	0	0	0	0	0	1.034	0	0	0	0	0	0	0
T cell/NK cell	0	2.808	0	0	0.748	0.748	2.664	3.715	4.488	4.34	1.696	0	0	0	0	0.748	0	0	0	0	0	0	0	0	0	0	0	1.171	0	0	0	0	0	0	0
T cell/NK cell	0	3.377	0	0	0.853	1.854	2.521	3.085	3.771	3.486	1.306	0	0	0	0	0	0.515	0.515	0	0	0	0	0	0	0	0	0	0.515	0	0	0	0	0	0	0
T cell/NK cell	0	2.53	0	0	1.423	0.718	2.122	4.018	4.537	4.311	1.423	0	0	0	0	0.718	0	0	0	0	0	0	0	0	0	0	0	0.718	0	0	0	0	0	0	0
T cell/NK cell	0	3.066	0	0	1.484	1.713	2.954	3.214	3.863	3.708	1.713	0	0	0	0	0	0	0	0	0	0	0	0	0.759	0	0	0	1.484	0	0	0	0	0	0	0
T cell/NK cell	0	3.06	0	0	1.109	1.805	3.347	3.383	3.986	3.542	1.959	0	0	0	0	0	0.701	0	0	0	0	0	0	0	0	0	0	1.109	0	0	0	0	0	0	0
T cell/NK cell	0	3.233	0	0	1.008	1.008	1.827	3.755	4.18	3.94	0	0	0	0	0	1.008	0	0	0	0	0	0	0	0	0	0	0	0	0	0	0	0	0	0	0
T cell/NK cell	0	1.987	0	0	0.945	2.817	3.323	4.251	4.507	4.081	0.945	0	0	0	0	0.945	0	0	0	0	0	0	0	0.945	0	0	0	0	0	0	0	0	0	0	0
T cell/NK cell	0	3.208	0	0	0	1.671	2.779	4.279	4.392	4.045	2.265	0	0	0	0	0	0	0	0	0	0	0	0	0	0	0	0	0	0	0	0	0	0	0	1.15
T cell/NK cell	0	3.004	0	0	1.881	1.971	3.034	3.687	4.179	3.656	0.805	0	0	0.805	0	0	0.481	0.481	0	0	0	0	0	0.805	0	0.481	0	0.805	0	0	0	0	0	0	1.409
T cell/NK cell	0	2.697	0	0	0	0	2.968	3.99	4.218	3.802	1.196	0	0	0	0	0	0	1.196	0	0	0	0	0	0	0	0	0	0	0	0	0	0	0	0	0
T cell/NK cell	0	2.937	0	0	0	1.069	2.295	3.964	4.247	3.964	1.809	0	0	0	0	0.493	0.493	0	0	0	0	0	0	1.069	0	0	0	0.493	0	0	0	0	0	0	0.822
T cell/NK cell	0	3.542	0	0	0.768	1.359	1.497	2.434	3.359	3.083	1.006	0	0	0	0	0	0.768	0	0	0	0	0	0	0.456	0	0	0	0.456	0	0.768	0	0	0	0	0
T cell/NK cell	0	3.031	0	0	1.16	1.683	2.54	3.5	4.294	3.925	1.366	0	0	0	0	0	0	0.548	0	0	0	0	0	0	0	0	0	0.9	0	0	0	0	0	0	0
T cell/NK cell	0	2.859	0	0	0.36	1.823	2.668	4.288	4.743	4.426	1.751	0	0	0.36	0	0	0.36	0.36	0	0	0	0	0.36	0.36	0	0	0	0.36	0	0.36	0	0	0	0	0
T cell/NK cell	0	2.27	0	0	0	0	2.641	3.743	4.343	3.93	1.675	0	0	0	0	1.154	0	1.154	0	0	0	0	0	0	0	0	0	0	0	0	0	0	0	0	0
T cell/NK cell	0	2.4	0	0	1.351	0.888	3.112	4.136	4.379	4.342	0.888	0	0.888	0.888	0	0	0	0.888	0	0	0	0	0.888	0	0	1.351	0	1.667	0	0	0	0	0	0	0
T cell/NK cell	0	1.874	0	0	1.542	1.542	3.215	4.179	4.744	4.47	2.487	0	0	0	0	0	0	0	0	0	0	0	0	1.043	0	1.043	0	1.043	0	0	0	0	0	0	0
T cell/NK cell	0	2.424	0	0	0.999	0	2.69	3.462	4.139	3.857	0	0	0	0	0	0	0	0	0	0	0	0	0	0	0	0	0	1.489	0	0	0	0	0	0	0
T cell/NK cell	0	2.483	0	0	1.771	1.538	3.626	4.273	4.673	4.415	1.235	0	0	0	0	0	0	0	0	0	0	0	0	0	0	0	0	0.797	0	0	0	0	0	0	0
T cell/NK cell	0	2.848	0	0	0.907	2.429	3.656	3.814	4.383	3.922	1.82	0	0	0	0	0	0	0.907	0	0	0	0	0	0	0	0	0	0	0	0	0	0	0.553	0	0
T cell/NK cell	0	2.569	0	0	1.001	2.263	3.568	4.057	4.596	4.196	1.001	0	0	0	0	1.001	0	0	0	0	0	0	0	0	0	1.001	0	1.491	0	0	0	0	0	0	2.065
T cell/NK cell	0	2.539	0	0	0.864	1.758	3.504	4.3	4.406	4.337	1.632	0	0	0	0	0.522	0.522	0	0	0	0	0	0	0	0	0	0	0	0	0	0	0	0	0	0.522
T cell/NK cell	0	2.963	0	0	0.982	2.235	3.435	3.755	4.436	4.056	1.467	0	0	0	0	0.982	0	0	0	0	0	0	0	0.982	0	0	0	1.467	0	0	0	0	0	0	0
T cell/NK cell	0	2.378	0	0	1.449	2.018	1.773	4.033	4.193	4.264	0.967	0	0	0	0	0	0.967	0	0	0	0	0	0.967	0	0	0	0	0.967	0	0	0	0	0	0	0
T cell/NK cell	0	2.577	0	0	0.66	1.054	3.336	4.077	4.529	4.264	0	0	0	0	0	0	0.66	0	0	0	0	0	0	0	0	0	0	1.336	0	0	0	0	0	0	1.054
T cell/NK cell	0	2.225	0	0	1.634	0	2.593	3.526	4.473	4.321	1.634	0	0	1.634	0	0	0	0	0	0	0	0	0	0	0	0	0	0	0	0	0	0	0	0	0
T cell/NK cell	0	2.536	0	0	0.721	1.654	3.189	4.331	4.756	4.486	1.428	0	0	0	0	0.721	0	0.721	0	0	0	0	0.721	0.721	0	0	0	0	0	0	0	0	0	0	1.136
T cell/NK cell	0	2.834	0	0	0	1.059	2.027	4.052	4.505	4.16	1.059	0.663	0.663	0	0	0	1.059	0	0	0	0	0	0	0	0	0	0	1.341	0	0.663	0	0	0	0	0
T cell/NK cell	0	2.854	0	0	1.864	2.645	3.822	4.145	4.467	4.196	1.864	0	0	0	0	0	0	0	0	0	0	0	0	1.157	0	0	0	0.737	0	0	0	0	0	0	0
T cell/NK cell	0	1.927	0	0	1.37	0	2.121	3.93	4.206	4.09	0.903	0	0	0	0	1.37	0	1.687	0	0	0	0	0	0	0	0	0	0	0	0	0	0	0	0	0
T cell/NK cell	0	1.778	0	0	0.97	2.383	3.947	4.457	4.631	4.438	1.453	0	0	0.97	0	0	0	0	0	0	0	0	0	0	0	0.97	0	0.97	0	0	0	0	0	0	0
T cell/NK cell	0	2.932	0	0.441	1.169	0.441	2.233	4.254	4.473	4.172	1.169	0	0	0.441	0	0	0.747	0	0	0	0	0	0	0	0	0	0	0	0	0	0	0	0	0	1.328
T cell/NK cell	0	2.081	0	0	0	0	1.206	3.586	4.417	4.232	0	0	0	0	0	0	0	0	0	0	0	0	0	0	0	0	0	0	0	0	0	0	0	0	0
T cell/NK cell	0	2.759	0	0	0	1.616	2.67	3.953	4.419	4.074	0.852	0	0.852	0	0	0	0.852	0.852	0	0	0	0	0	0.852	0	0	0	0	0	0	0	0	0	0	0
T cell/NK cell	0	2.937	0	0	1.132	1.833	2.819	3.761	4.175	4.037	1.423	0	0	0.718	0	0	0	0.718	0	0	0	0	0	0	0	0	0	0	0	0.718	0	0	0	0	0.718
T cell/NK cell	0	2.767	0	0	0.913	2.135	2.767	3.683	4.264	3.823	0	0	0	0.913	0	0.913	0	0.913	0	0	0	0	0	0	0	0	0	0	0	0	0	0	0	0	0
T cell/NK cell	0	2.67	0	0	0	2.093	3.328	3.863	4.546	4.3	0.948	0	0	0	0	0	0	0	0	0	0	0	0.582	0.582	0	0.582	0	0	0	0	0	0	0	0	0
T cell/NK cell	0	2.705	0	0	0	0	2.076	4.04	4.592	4.353	1.501	1.501	0	0	0	0	1.501	0	0	0	0	0	0	0	0	0	0	0	0	0	0	0	0	0	0
T cell/NK cell	0	2.864	0	0	1.008	2.272	3.554	4.497	4.616	4.374	1.008	0	0	0	0	0	0.626	0	0	0	0	0	0.626	0	0	0	0	1.008	0	0	0	0	0	0	0
T cell/NK cell	0	2.291	0	0	1.17	1.548	3.079	3.713	4.146	3.924	0.554	0	0	0	0	0	0.908	0	0	0	0	0	0	0.908	0	0	0	0.554	0	0	0	0	0	0	0
T cell/NK cell	0	2.326	0	0	1.546	1.546	2.127	3.684	4.291	4.126	1.546	0	0	0	0	0	0	0	0	0	0	0	0	0	0	0	0	1.046	0	0	0	0	0	0	0
T cell/NK cell	0	2.899	0	0	0.842	1.292	2.448	3.985	4.592	4.592	1.292	0	0	0	0	0.842	0	0	0	0	0	0	0	0	0	0	0	1.601	0	0	0	0	0	0	0
T cell/NK cell	0	2.762	0	0	1.782	2.722	3.908	4.003	4.443	4.26	1.245	0	0	0	0	0.481	0.481	0	0	0	0	0	0.481	1.049	0	0.481	0	0	0	0	0.805	0	0	0	0
T cell/NK cell	0	2.621	0	0	0	1.729	2.074	3.858	4.188	3.882	0.77	0	0	0	0	0	0	0	0	0	0	0	0	0	0	0.77	0	1.729	0	0	0	0	0	0	0
T cell/NK cell	0	1.994	0	0	0.721	0.721	1.428	3.986	4.303	4.198	0.721	0	0	0	0	0.721	0	0.721	0	0	0	0	0	0.721	0	0	0	0	0	0	0	0	0	0	0.721
T cell/NK cell	0	2.505	0	0	0.958	0.958	2.837	4.128	4.316	4.272	1.761	0	0	0	0	0	0	0	0	0	0	0	0	0	0	0.958	0	1.438	0	0	0	0	0	0	0
T cell/NK cell	0	2.772	0	0	1.791	2.139	3.881	4.238	4.453	4.163	1.466	0	0	0	0	0.606	0	0	0	0	0	0	0	0	0	0.606	0	0.606	0	0	0	0	0	0	0.606
T cell/NK cell	0	1.689	0	0	2.425	2.425	3.415	4.229	4.208	3.777	1.372	0	0	0	0	1.372	0	1.372	0	0	0	0	0	0	0	0.905	0	0	0	0	0	0	0	0	0
T cell/NK cell	0	2.654	0	0	1.246	2.028	3.502	4.088	4.321	4.193	1.459	0	0	0	0	0	0.602	0	0	0	0	0	0	0	0	0	0	1.246	0	0	0	0	0	0	0.602
T cell/NK cell	0	2.611	0	0	1.527	0.642	2.611	3.232	3.612	3.536	0.642	0	0	0	0	0	0	0	0	0	0	0	0	0.642	0	0.642	0	0	0	0	0	0	0	0	0
T cell/NK cell	0	3.111	0	0	1.621	0.77	2.21	2.663	3.808	3.528	0.77	0	0	0	0	0	0.457	0	0	0	0	0	0	0.77	0	0.457	0	0.77	0	0	0	0	0	0	0
T cell/NK cell	0	2.631	0	0	2.008	2.463	3.288	3.808	4.334	4.29	0.73	0	0	0	0	0	0	0	0	0	0	0	0	1.147	0	0	0	0	0	0	0	0	0	0	0
T cell/NK cell	0	3.302	0	0	1.714	1.811	3.143	3.622	4.179	3.955	1.346	0	0	0	0	0	0.996	0.45	0	0	0	0	0.45	0	0	0	0	0	0	0	0	0	0	0	0
T cell/NK cell	0	2.958	0	0	1.366	1.16	3.099	4.144	4.362	4.047	1.81	0	0	0	0	0	0	0	0	0	0	0	0	0	0	0	0	0.548	0.548	0	0	0	0	0	0
T cell/NK cell	0	2.609	0	0	0.945	2.089	3.265	3.891	4.229	4.252	1.212	0.58	0	0	0	0	0	0.58	0	0	0	0	0	0	0	0.58	0	0.58	0	0	0	0	0	0	0
T cell/NK cell	0	2.703	0	0	0.97	0.598	1.24	4.107	4.512	4.367	1.628	0	0	0	0	0.598	0	0.598	0	0	0	0	0	0.97	0	0	0	0	0	0	0	0	0	0	0.598
T cell/NK cell	0	2.805	0	0	0.88	2.248	3.099	4.29	4.83	4.515	2.387	0	0	0	0	0.88	0	0	0	0	0	0	0	0	0	0	0	0	0	0	0	0	0	0	0
T cell/NK cell	0	2.841	0	0	1.926	2.544	3.255	3.773	4.268	3.869	0.903	0	0	0	0	0	0.903	0	0	0	0	0	0	0	0	0	0	2.12	0	0	0	0	0	0	0
T cell/NK cell	0	3.178	0	0	0	2.385	2.526	3.658	4.46	4.124	0.972	0	0	0	0	0	0	0	0	0	0	0	0	0	0	0	0	0	0	0	0	0	0	0	0
T cell/NK cell	0	2.728	0	0	0.742	1.687	2.389	3.527	3.62	3.388	0	0	0	0	0	1.164	0	0	0	0	0	0	0	0	0	0	0	0	0	0	0	0	0	0	0
T cell/NK cell	0	2.771	0	0	0.766	1.195	1.911	3.603	4.313	4.05	1.195	0	0	0	0	0	0.766	0	0	0	0	0	0	0	0	0	0	0	0	0	0	0	0	0	0.766
T cell/NK cell	0	2.674	0	0	0	1.308	2.576	4.246	4.545	4.265	0.854	0	0	0	0	1.308	0	0	0	0	0	0	0	0.854	0	0	0	0	0	0	0	0	0	0	0
T cell/NK cell	0	2.575	0	0	1.106	1.955	3.229	4.259	4.154	4.088	2.089	0	0	0	0	0	0.699	0	0	0	0	0	0	0.699	0	0.699	0	0.699	0	0	0	0	0	0	0
T cell/NK cell	0	2.5	0	0	0	1.399	2.212	3.68	4.386	4.206	1.399	0	0	0.702	0	0	0	0	0	0	0	0	0	0	0	0	0	0.702	0	0	0	0	0	0	0
T cell/NK cell	0	2.338	0	0	2.138	2.981	3.712	4.377	4.582	4.243	1.979	0	0	0	0	0.485	0.485	0.81	0	0	0	0	0	0.81	0	0	0	0	0	0	0	0	0	0	0
T cell/NK cell	0	2.682	0	0	0.86	1.864	3.388	3.476	4.04	4.016	0	0	0	0	0	0	0	0	0	0	0	0	0	0.86	0	0	0	0.86	0	0	0	0	0	0	0
T cell/NK cell	0	2.715	0	0	1.929	1.741	3.044	4.202	4.464	4.517	0.777	0	0	0	0	0	0	0	0	0	0	0	0	0	0	0	0	1.51	0	0	0	0	0	0	0
T cell/NK cell	0	2.575	0	0	1.186	1.713	3.167	4.331	4.695	4.351	2.234	0	0	0	0	0	0	0	0	0	0	0	0	0.564	0	0	0	0.564	0	0	0	0	0	0	0
T cell/NK cell	0	2.314	0	0	1.536	1.038	3.002	3.738	4.385	4.157	1.317	0	0	0	0	0	0.648	0	0	0	0	0	0	0.648	0	0	0	0.648	0	0	0	0	0	0	0
T cell/NK cell	0	3.265	0	0	0.659	1.554	2.708	3.543	4.622	4.42	1.887	0	0	0	0	0.659	0.659	0	0	0	0	0	0	0	0	0	0	0	0	0.659	0	0	0	0	0
T cell/NK cell	0	2.851	0	0	0.792	1.034	2.181	4.003	4.428	4.345	1.764	0	0	0	0	0	0.473	0.473	0	0	0	0	0	0.792	0	0	0	1.034	0	0	0	0	0	0	0
T cell/NK cell	0	2.774	0	0	0	1.496	2.53	4.362	4.391	4.332	1.726	0.768	0	0	0	0	0.768	0.768	0	0	0	0	0	0	0	0	0	0	0	0.768	0	0	0	0	1.197
T cell/NK cell	0	3.373	0	0	0	0.705	0.931	3.242	3.687	3.373	0.931	0	0	0	0	0	0	0	0	0	0	0	0	0	0	0	0	0	0	0	0	0	0	0	0
T cell/NK cell	0	3.016	0	0	0.914	1.096	1.942	3.78	4.215	3.927	1.383	0	0	0	0	0	0.404	0	0	0	0	0	0.404	0.404	0	0	0	0.404	0	0.404	0	0	0	0	0.404
T cell/NK cell	0	3.25	0	0	0.835	1.155	2.643	3.434	3.795	3.502	0.361	0	0	0	0	0.361	0.361	0	0	0	0	0	0.361	0.626	0	0.626	0	0	0	0	0	0	0	0	0
T cell/NK cell	0	2.112	0	0	1.639	2.519	3.368	4.27	4.709	4.393	1.639	0	0	0	0	0	1.123	0	0	0	0	0	0	0	0	0	0	0	0	0	0	0	0	0	0
T cell/NK cell	0	2.979	0	0	1.414	1.978	2.336	3.647	4.443	4.097	1.414	0	0	0	0	0	0	0	0	0	0	0	0	0	0	0	0	0	0	1.978	0	0	0	0	0
T cell/NK cell	0	2.958	0	0	0.992	1.875	3.21	3.542	3.81	3.566	0.615	0	0	0	0	0	0.354	0	0	0	0	0	0.354	0.821	0	0	0	0.615	0	0	0	0	0	0	0.354
T cell/NK cell	0	2.487	0	0	1.324	1.874	3.643	4.076	4.521	4.267	1.324	0	0	0	0	0	0	0	0	0	0	0	0	0	0	0	0	0	0	0	0	0	0	0	0
T cell/NK cell	0	2.907	0	0	0	1.196	2.529	3.666	3.803	3.434	1.196	0	0	0	0	1.196	0	0	0	0	0	0	0	0	0	0	0	0	0	0	0	0	0	0	0
T cell/NK cell	0	3.209	0	0	0.275	1.168	1.992	2.804	3.447	3.395	0	0	0	0.275	0	0.275	0	0	0	0	0	0	0	0.275	0	0	0	0.275	0	0	0	0	0	0	0
T cell/NK cell	0	2.935	0	0	0	1.232	2.293	2.293	3.094	3.262	0	0	0	0	0	0	0	0.593	0	0	0	0	0	0.593	0	0	0	0.963	0	0	0	0	0	0	0
T cell/NK cell	0	2.819	0	0	0.629	2.819	2.918	3.584	4.275	4.073	1.288	0	0	0	0	0	0.629	0	0	0	0	0	0.629	1.012	0	0.629	0	1.833	0	0	0	0	0	0	0
T cell/NK cell	0	2.21	0	0	2.21	2.21	3.294	4.188	4.741	4.555	1.446	0	0	0	0	0	0	0	0	0	0	0	0	0.964	0	0	0	0	0	0	0	0	0	0	0
T cell/NK cell	0	2.334	0	0	0	2.11	3.029	3.926	4.429	3.946	1.637	0	0	0	0	0.711	0	1.412	0	0	0	0	0	0.711	0	0.711	0	0.711	0	0	0	0	0	0	0
T cell/NK cell	0	2.544	0	0	0	0.984	2.923	3.355	4	3.739	1.647	0	0	0	0	0	0.984	0	0	0	0	0	0	0	0	0	0	0.609	0	0	0	0	0	0	0
T cell/NK cell	0	2.615	0	0	1.568	1.262	2.86	3.868	4.344	4.103	1.992	0.818	0	0	0	0.818	0	0	0	0	0	0	0	0	0	0	0	0	0	0	0	0	0	0	0
T cell/NK cell	0	2.923	0	0	0	0	2.999	3.198	4.421	3.986	0.903	0	0.903	0	0	1.37	0	0	0	0	0	0	0	0.903	0	0	0	1.687	0.903	0	0	0	0	0	0
T cell/NK cell	0	2.867	0	0	1.684	1.993	2.972	4.036	4.224	3.793	1.368	0	0.397	0	0	0.681	0	0	0	0	0	0	0	0.397	0	0	0	0.397	0	0	0	0	0	0	0.901
T cell/NK cell	0	2.294	0	0	1.602	2.071	3.425	4.101	4.565	4.49	1.602	0	0	0	0	0	0	0	0	0	0	0	0	0.688	0	0	0	0	0	0	0	0	0	0	0
T cell/NK cell	0	1.992	0	0	1.426	1.992	2.995	3.778	4.422	3.847	0	0	0	0	0	0	0	0	0	0	0	0	0	0.948	0	0.948	0	0	0	0	0	0	0	0	0.948
T cell/NK cell	0	2.166	0	0	0	1.075	2.533	4.335	4.825	4.56	1.582	0	0	0	0	0	0	0	0	0	0	0	0	0	0	0	0	1.075	0	0	0	0	0	0	0
T cell/NK cell	0	3.011	0	0	1.875	2.784	3.197	3.898	3.952	3.84	1.637	0	0	0	0	0	0	0	0	0	0	0	0	0	0	1.324	0	0	0	0	0	0	0	0	0
T cell/NK cell	0	2.185	0	0	1.29	1.835	4.006	4.365	4.69	4.475	1.599	0	0	0	0	0	0	0	0	0	0	0	0	1.29	0	0	0	1.29	0	0	0	0	0	0	0
T cell/NK cell	0	2.701	0	0	1.642	2.234	3.203	3.959	4.349	4.151	2.372	0	0	0	0	0	0	0	0	0	0	0	0	0.871	0	0.871	0	2.072	0	0	0	0	0	0	0
T cell/NK cell	0	2.447	0	0	1.015	0	2.589	3.985	4.448	4.136	1.837	0	0	0	0	0	0	0	0	0	0	0	0	1.015	0	0	0	0	0	0	0	0	0	0	1.015
T cell/NK cell	0	2.79	0	0	1.741	1.209	3.199	4.27	4.464	4.45	2.086	0	0	0	0	1.928	0	0	0	0	0	0	0.777	0.777	0	0	0	1.209	0	0	0	0	0	0	0
T cell/NK cell	0	2.749	0	0	0.797	1.959	2.579	4.238	4.627	4.444	1.235	0	0	0	0	1.235	0	0	0	0	0	0	0	0	0	0	0	0	0	0	0	0	0	0	0.797
T cell/NK cell	0	2.82	0	0	0	1.251	2.395	3.896	3.861	3.69	1.464	0	0	0.605	0	0	0	0.979	0	0	0	0	0	0.605	0	0.979	0	0.605	0	0	0	0	0	0	0
T cell/NK cell	0	3.048	0	0	0	2.294	2.294	3.868	4.596	4.341	2.04	0	0	0	0	1.697	0	0	0	0	0	0	0	0	0	0	0	0	0	0	0	0	0	0	0
T cell/NK cell	0	2.672	0	0	1.122	1.638	2.806	3.561	4.129	3.772	1.122	0	0.711	0	0	0	0	0	0	0	0	0	0	0	0	0	0	0	0	0	0	0	0	0	0
T cell/NK cell	0	2.673	0	0	0.753	2.047	3.107	3.669	4.498	4.085	0.753	0	0	0	0	0.753	0.753	0	0	0	0	0	0	0.753	0	0	0	0	0	0	0	0	0	0	0
T cell/NK cell	0	3.191	0	0	0.864	1.87	2.689	3.878	4.035	3.638	1.32	0	0	0	0	0.522	0.522	0.522	0	0	0	0	0	0	0	0	0	0	0	0.522	0	0	0	0	0
T cell/NK cell	0	2.724	0	0	0.583	1.749	3.107	4.343	4.538	4.003	2.272	0	0	0	0	0	1.216	0	0	0	0	0	0	0.583	0	0	0	0	0	0	0	0	0	0	0.583
T cell/NK cell	0	2.349	0	0	1.567	2.349	3.084	4.21	4.674	4.342	2.349	0	0	0	0	0	0	0	0	0	0	0	0	0	0	0	0	0	0	0	0	0	0	0	0
T cell/NK cell	0	2.743	0	0	1.471	2.043	2.996	3.773	4.205	3.894	1.175	0	0	0	0	0	0	0.751	0	0	0	0	0	0.751	0	0	0	0.751	0	0	0	0	0	0	0
T cell/NK cell	0	2.519	0	0	0.668	2.258	2.661	3.921	4.199	4.14	0	0	0	0.668	0	0	0.668	0	0	0	0	0	0	0	0	0	0	0	0	0	0	0	0	0	0
T cell/NK cell	0	2.641	0	0	0	0	3.099	3.973	4.412	4.33	0.967	0	0	0	0	0	0.967	1.449	0	0	0	0	0	0.967	0	0	0	0	0	0	0	0	0	0	0
T cell/NK cell	0	2.223	0	0	2.424	2.424	3.247	3.79	4.346	4.346	0	0	0	1.118	0	0	0	0	0	0	0	0	1.118	1.118	0	0	0	0	0	0	0	0	0	0	0
T cell/NK cell	0	2.623	0	0	0	0	2.455	4.032	4.551	4.205	1.141	0	0	0	0	0	0	0	0	0	0	0	0	0	0	0	0	0	0	0	0	0	0	0	0
T cell/NK cell	0	3.126	0	0	0.764	1.49	2.374	3.614	3.929	3.674	1.49	0	0	0	0	0.764	0	0.764	0	0	0	0	0	0.453	0	0.453	0	0.764	0	0	0	0	0	0	0.764
T cell/NK cell	0	2.772	0	0	2.075	2.898	3.756	4.385	4.86	4.545	1.558	0	0	0	0	0	0.958	0	0	0	0	0	0	0.958	0	0.429	0	0	0	0	0	0	0	0	0.429
T cell/NK cell	0	2.496	0	0	1.431	2.496	2.496	4.389	4.408	4.144	0.952	0	0	0	0	0	0	0.952	0	0	0	0	0	0	0	0	0	0	0	0.952	0	0	0	0	0
T cell/NK cell	0	2.464	0	0	0	1.523	3.468	3.912	4.452	4.424	0.786	0	0	0	0	0	0.786	0	0	0	0	0	0.786	0.786	0	0	0	0.786	0	0.786	0	0	0	0	0
T cell/NK cell	0	2.963	0	0	0	1.987	2.294	3.949	4.404	4.072	0.717	0	0	0	0	0	0	0	0	0	0	0	0	0.717	0	0	0	0.422	0	0	0	0	0	0	0.717
T cell/NK cell	0	2.792	0	0	0	2.792	3.325	4	4.247	4.068	0	0	0	0	0	0	0	0	0	0	0	0	0	1.575	0	0	0	2.158	0	0	0	0	0	0	0
T cell/NK cell	0	2.74	0	0	0.394	1.36	1.916	3.964	4.27	4.117	1.075	0	0	0	0	0	0	0	0	0	0	0	0.394	0	0	0	0	0	0	0	0	0	0	0	0
T cell/NK cell	0	2.694	0	0	0.685	1.088	2.819	3.856	4.367	3.955	0	0	0	0.685	0	0.685	0	0	0	0	0	0	0	0.685	0	0	0	0	0	0	0	0	0	0	0
T cell/NK cell	0	2.91	0	0	1.075	0	3.01	3.628	4.43	4.169	1.58	0	0	0	0	1.58	0	1.075	0	0	0	0	0	1.075	0	0	0	1.075	0	1.075	0	0	0	0	0
T cell/NK cell	0	2.594	0	0	0.865	2.225	2.938	4.074	4.52	4.375	1.635	0	0	0	0	0	0	0	0	0	0	0	0	0	0	0	0	0	0	0	0	0	0	0	0
T cell/NK cell	0	2.394	0	0	0	1.167	1.877	3.654	4.16	4.011	1.463	0	0	0	0	0	0.745	0.745	0	0	0	0	0	0.745	0	0	0	0.745	0	0	0	0	0	0	0
T cell/NK cell	0	2.861	0	0	0	1.871	3.211	3.991	4.379	4.176	1.041	0	0	0	0	0	1.041	0	0	0	0	0	1.041	1.54	0	0	0	0	0	0	0	0	0	0	0
T cell/NK cell	0	2.79	0	0	0.992	1.937	3.174	3.916	4.281	4.115	1.937	0	0	0	0	0.614	0.614	0	0	0	0	0	0	0	0	0	0	0.614	0	0	0	0	0	0	0.614
T cell/NK cell	0	3.036	0	0	0	2.437	3.26	3.973	4.424	4.136	1.418	0	0	0.715	0	0.715	0	0.715	0	0	0	0	0.715	0.715	0	0	0	0	0	0	0	0	0	0	0
T cell/NK cell	0	1.967	0	0	0	1.967	2.796	4.551	4.716	4.551	1.967	0	0	0	0	0	0	0	0	0	0	0	0	0	0	0	0	0	0	0	0	0	0	0	0.931
T cell/NK cell	0	2.939	0	0	0	0	3.112	3.934	5.019	4.544	1.521	0	0	0	0	0	0	0	0	0	0	0	0	0	0	0	0	1.521	0	0	0	0	0	0	0
T cell/NK cell	0	0	0	0	1.688	1.688	1.688	3.313	3.313	2.925	0	0	0	0	0	0	0	0	0	0	0	0	0	0	0	0	0	0	0	0	0	0	0	0	0
T cell/NK cell	0	2.859	0	0	0.623	0.623	2.069	4.276	4.188	4.062	2.069	0	0	0	0	0	0.623	0	0	0	0	0	0.623	0	0	0	0	0.623	0.623	0	0	0	0	0	0
T cell/NK cell	0	2.532	0	0	0	2.911	3.102	3.727	4.384	3.936	1.581	0	0	0	0	0	0	0	0	0	0	0	0	0	0	0	0	0	0	0	0	0	0	0	1.075
T cell/NK cell	0	2.616	0	0	1.654	1.993	3.883	4.115	4.817	4.576	1.993	0	0	0	0	0	0.721	0	0	0	0	0	0	0	0	0	0	0	0	0	0	0	0	0	1.654
T cell/NK cell	0	2.525	0	0	0	1.575	3.326	3.849	4.191	4.024	0	0	0	0	0	0	0	0	0	0	0	0	0	0	0	0.823	0.823	1.268	0	0	0	0	0	0	0
T cell/NK cell	0	2.483	0	0	0	0	1.96	4.355	4.686	4.591	1.96	0	0	0	0	0	0	0	0	0	0	0	0	0	0	0	0	0	0	0	0	0	0	0	0
T cell/NK cell	0	2.727	0	0	1.52	1.218	2.802	3.884	4.567	4.249	1.218	0	0	0	0	0	0.784	0	0	0	0	0	0	0	0	0	0	0	0	0	0	0	0	0	0
T cell/NK cell	0	2.988	0	0	1.361	2.534	3.578	4.102	4.601	4.236	0.896	0	0	0	0	0.896	0.896	0	0	0	0	0	0	0.896	0	0	0	0.896	0	0	0	0	0	0	0
T cell/NK cell	0	2.304	0	0	0	1.817	2.425	3.503	4.292	3.961	0.828	0	0	0	0	0	0	0.828	0	0	0	0	0.828	1.274	0	0.828	0	0.828	0	0.828	0	0	0	0	0
T cell/NK cell	0	1.787	0	0	0	1.787	2.392	4.869	4.907	4.505	2.767	0	0	0	0	0	0	0	0	0	0	0	0	0	0	0	0	0	0	0	0	0	0	0	0
T cell/NK cell	0	2.826	0	0	1.184	1.898	3.299	3.556	4.149	3.837	0	0	0	0	0	0	0.449	0	0	0	0	0	0	0	0	0	0	0.994	0	0	0	0	0	0	0
T cell/NK cell	0	2.77	0	0	0	2.035	2.231	3.626	4.135	3.896	1.464	0	0	0	0	0	0.979	0	0	0	0	0	0	0	0	0	0	0.979	0	0	0	0	0	0	0
T cell/NK cell	0	2.67	0	0	1.071	1.356	2.67	3.457	3.624	3.598	0	0	0	0	0	0	0	0	0	0	0	0	0	0.673	0	0	0	0	0	0	0	0	0	0	0
T cell/NK cell	0	3.04	0	0	0.552	1.69	1.818	3.672	3.948	3.875	0.552	0	0	0	0	0	0	0	0	0	0	0	0	0.552	0	0	0	0	0	0	0	0	0	0	0.552
T cell/NK cell	0	2.424	0	0	0	1.816	2.565	3.219	4.243	4.053	0	0	0	0	0	0	0	0	0	0	0	0	0	0	0	0	0	1.488	0	0	0	0	0	0	0
T cell/NK cell	0	2.834	0	0	0	1.61	0	2.834	3.046	3.107	0	0.848	0	0	0	0	0.848	0	0	0	0	0	0	0	0	0	0	0	0	0.848	0	0	0	0	0
T cell/NK cell	0	2.584	0	0	0.859	2.055	2.216	3.595	3.557	3.595	1.626	0	0.859	0.859	0	0	0	0	0	0	0	0	0	0	0	0	0	0	0	0.859	0	0	0	0	0
T cell/NK cell	0	2.985	0	0	0.831	1.08	2.539	3.583	4.003	3.702	0.831	0	0	0.499	0	0.499	0	0.499	0	0	0	0	0.499	0.499	0	0	0	0.831	0	0.499	0	0	0	0	0
T cell/NK cell	0	3.298	0	0	0	1.448	1.772	3.464	3.972	3.464	0.966	0	0	0	0	0	0	0	0	0	0	0	0	1.448	0	0	0	0.966	0	0	0	0	0	0	0
T cell/NK cell	0	2.505	0	0	0	1.056	1.89	3.786	4.489	4.253	0	0	0	0	0	0	0	0	0	0	0	0	0	1.056	0	0	0	1.056	0	0	0	0	0	0	0
T cell/NK cell	0	2.939	0	0	0.913	1.7	2.767	3.72	4.105	3.79	1.382	0	0	0	0	0	0.913	0	0	0	0	0	0	1.382	0	0	0	0.913	0	0	0	0	0	0	0
T cell/NK cell	0	2.906	0	0	0	0	2.012	3.63	4.083	3.789	0	1.151	0	0	0	0	0	0	0	0	0	0	0	0	0	0	0	1.151	0	0	0	0	0	0	0
T cell/NK cell	0	3.255	0	0	1.327	1.327	2.634	3.56	3.636	3.142	0	0	0	0	0	0	0	0.654	0	0	0	0	0	0	0	0	0	0	0	0.654	0	0	0	0	0.654
T cell/NK cell	0	2.926	0	0	1.017	2.087	2.926	3.955	4.246	4.167	1.84	0	0	0	0	0	0	0	0	0	0	0	0	0	0	0	0	1.017	0	1.017	0	0	0	0	1.017
T cell/NK cell	0	2.239	0	0	2.441	3.264	3.917	4.071	4.631	4.236	2.12	0	0	0	0	1.13	1.13	0	0	0	0	0	0	0.717	0	0.717	0	0	0	0	0	0	0	0	0.717
T cell/NK cell	0	2.921	0	0	0	2.577	2.846	3.905	4.729	4.374	1.62	0	0	0	0	0	0	0	0	0	0	0	0	0	0	0	0	0	0	0	0	0	0	0	0
T cell/NK cell	0	2.904	0	0	1.547	2.051	2.589	3.729	2.635	3.715	0.803	0	0	0	0	0	0	0	0	0	0	0	0	0	0	0	0	0	0	0	0	0	0	0	0
T cell/NK cell	0	2.972	0	0	1.549	2.494	1.549	3.293	2.129	2.494	0	0	0	0	0	0	2.494	0	0	0	0	0	0	0	0	0	0	0	0	0	0	0	0	0	0
T cell/NK cell	0	2.786	0	0	1.803	1.108	2.652	2.786	2.411	3.415	0	0	0.7	0	0	0.7	0	0.7	0	0	0	0	0	0	0	0	0	0	0	0	0	0	0	0	0
T cell/NK cell	0	2.953	0	0	0.698	0.698	0	3.187	2.493	3.187	1.105	0	0	0	0	0	0	0	0	0	0	0	0	0	0	0	0	0.698	0	0.698	0	0	0	0	0.698
T cell/NK cell	0	2.719	0	0	0	1.816	2.8	4.36	2.425	4.219	0	0	0	0	0	0.827	1.274	0	0	0	0	0	0	0.827	0	0	0	0	0	0	0	0	0	0	0
T cell/NK cell	0	3.208	0	0	2.351	1.216	3.3	3.107	1.749	3.663	1.749	0	0	0	0	0	1.216	0	0	0	0	0	0	0	0	0	0	1.216	0	0	0	0	0	0	0
T cell/NK cell	0	2.798	0	0	2.257	2.164	3.146	2.798	1.945	3.346	0	0	0	0	0	0.618	0	0	0	0	0	0	0.618	0	0	0	0	0.618	0	0	0	0	0	0	0
T cell/NK cell	0	3.121	0	0	0.856	1.31	1.747	3.511	2.471	3.589	0	0	0	0.517	0	0.517	0.517	0	0	0	0	0	0	0	0.517	0	0	0.517	0	0	0	0	0	0	0
T cell/NK cell	0	2.862	0	0	1.386	1.946	3.02	3.611	2.303	3.481	0	0	0	0	0	0	0	0	0	0	0	0	0	0	0	0	0	0	0	0	0	0	0	0	0
T cell/NK cell	0	2.694	0	0	1.651	1.575	2.641	3.662	2.72	3.536	0.929	0	0	0	0	0	0	0	0	0	0	0	0.324	0.324	0	0	0	1.07	0	0.324	0	0	0	0	0
T cell/NK cell	0	3.557	0	0	2.71	2.946	2.946	3.436	2.199	2.946	1.611	0	0	0	0	0	0	0	0	0	0	0	0	1.1	0	0	0	0	0	0	0	0	0	0	0
T cell/NK cell	0	3.144	0	0	1.075	0.676	1.581	3.011	2.271	2.962	1.075	0	0	0	0	0	0	0	0	0	0	0	0	0.676	0	0	0	0	0	0	0	0	0	0	0
T cell/NK cell	0	3.047	0	0	1.675	2.27	2.6	3.191	2.27	3.256	1.153	0	0	0	0	0	0.433	0	0	0	0	0	0	0	0	0	0	0	0	0	0	0	0	0	0
T cell/NK cell	0	3.101	0	0	1.725	1.546	1.877	3.161	2.325	2.968	0	0	0	0	0	0.379	0.379	0	0	0	0	0	0	0.869	0	0.869	0	0	0	0	0.379	0	0	0	0
T cell/NK cell	0	2.685	0	0	0.76	1.485	1.485	3.013	2.516	3.382	1.186	0	0	0	0	0	0	0	0	0	0	0	0	0	0	0	0	0	0	0	0	0	0	0	0
T cell/NK cell	0	2.885	0	0	1.941	1.605	2.393	2.939	2.767	3.55	2.192	0	0	0	0	0	0	0	0	0	0	0	0	0	0	0	0	0.69	0	0	0	0	0	0	0.69
T cell/NK cell	0	2.54	0	0	1.366	2.173	2.747	3.27	2.97	3.529	0.68	0	0	0	0	0	0	0	0	0	0	0	0	0.68	0	0	0	0.68	0	0	0	0	0	0	0
T cell/NK cell	0	3.487	0	0	1.792	2.963	2.872	2.663	3.045	3.584	1.467	0	0	0	0	0	0	0	0	0	0	0	0	0.981	0	0	0	0	0	0	0	0	0	0	0
T cell/NK cell	0	2.128	0	0	0.908	1.693	1.376	3.143	2.552	3.319	0.908	0	0	0	0	0.908	0	0	0	0	0	0	0	0	0	0	0	0	0	0	0	0	0	0	0
T cell/NK cell	0	3.201	0	0	0.716	0.716	1.646	2.815	2.292	2.751	0.421	0	0	0	0	0	0	0	0	0	0	0	0	0	0	0	0	0	0	0	0	0	0	0	0
T cell/NK cell	0	3.416	0	0	0.638	0	2.097	3.356	2.097	3.11	0.638	0	0	0	0	0.638	0.638	0	0	0	0	0	0	0	0	0	0	0	0	0	0	0	0	0	0
T cell/NK cell	0	2.843	0	0	0.714	1.537	1.907	4.002	2.984	4.011	1.643	0	0	0	0	0.42	0.42	0	0	0	0	0	0	0	0	0	0	0	0	0	0	0	0	0	0
T cell/NK cell	0	3.291	0	0	1.21	0.943	1.984	2.947	2.987	3.428	0.579	0	0	0	0	0	0.579	0	0	0	0	0	0	0	0	0	0	0.943	0	0	0	0	0	0	0
T cell/NK cell	0	3.167	0	0	1.762	1.636	2.824	2.94	2.596	2.646	0.866	0	0	0	0	0	0.524	0	0	0	0	0	0	0.524	0	0	0	0	0	0	0	0	0	0	0
T cell/NK cell	0	3.273	0	0	0	0.99	1.264	3.079	2.585	3.587	0.613	0	0	0	0	0.353	1.136	0	0	0	0	0	0	0	0	0	0	0.613	0	0	0	0	0	0	0
T cell/NK cell	0	3.095	0	0	0.64	1.306	1.421	3.246	2.503	3.228	0.64	0	0	0	0	0.371	0.64	0	0	0	0	0	0.371	0.64	0.371	0	0	0.371	0	0.371	0	0	0	0	0
T cell/NK cell	0	2.534	0	0	1.583	1.41	2.802	3.641	2.534	3.891	1.583	0	0	0	0	0	0	1.2	0	0	0	0	0.573	0	0.573	0	0	0.573	0	0	0	0	0	0	0
T cell/NK cell	0	3.285	0	0	1.457	2.502	2.741	3.095	2.652	3.423	1.091	0	0	0	0	0	0	0	0	0	0	0	0	0	0	0	0	1.091	0	0.506	0	0	0	0	0.506
T cell/NK cell	0	3.227	0	0	1.872	2.282	2.923	3.589	2.163	3.589	1.458	0	0	0	0	0	0	0	0	0	0	0	0	0	0	0	0	0	0	0	0	0	0	0	0
T cell/NK cell	0	2.979	0	0	1.414	2.336	2.979	2.807	1.978	4.443	1.978	0	0	0	0	0	0	0	0	0	0	0	0	0	0	0	0	0	0	0	0	0	0	0	0
T cell/NK cell	0	3.219	0	0	1.566	0.817	1.801	3.055	2.287	3.628	0	0	0	0	0	0	0.817	0	0	0	0	0	0	0.817	0	0	0	0	0	0	0	0	0	0	0
T cell/NK cell	0	2.911	0	0	2.039	1.848	2.665	3.047	2.567	3.577	1.612	0	0	0	0	0	0	0	0	0	0	0	0	0.849	0	0	0	1.301	0	0	0	0	0	0	0
T cell/NK cell	0	2.735	0	0	2.361	2.146	3.134	4.272	3.163	4.243	1.632	0	0	0	0	0	0.522	0	0	0	0	0	0	0.864	0	0	0	0	0	0	0	0	0	0	0
T cell/NK cell	0	3.286	0	0	1.919	2.23	3.154	3.255	2.599	3.375	1.25	0	0	0	0	0	0.605	0	0	0	0	0	0	0	0	0	0	0.979	0	0	0	0	0	0	0
T cell/NK cell	0	2.284	0	0	1.164	1.371	2.122	3.792	3.071	3.987	0.904	0	0	0	0	0	0	0.551	0	0	0	0	0.904	0	0	0.551	0	0.551	0	0	0	0	0	0	0
T cell/NK cell	0	3.3	0	0	1.284	0	1.284	2.959	3.3	3.199	0	0	0	0	0	0	0	0	0	0	0	0	0	0	0	0	0	0	0	0	0	0	0	0	0
T cell/NK cell	0	2.357	0	0	1.523	1.942	2.94	3.669	2.649	4.024	0.786	0	0	0.786	0	0	0	0	0	0	0	0	0	0	0	0	0	1.221	0	0	0	0	0	0	0
T cell/NK cell	0	3.09	0	0	1.407	1.244	1.244	3.062	2.721	3.48	1.244	0	0	0	0	0.481	0	0.481	0	0	0	0	0	0.481	0	0.481	0	0	0	0	0	0	0	0	0
T cell/NK cell	0	2.83	0	0	1.794	0.375	2.314	3.623	3.068	3.586	0.375	0	0	0	0	0	0	0.862	0	0	0	0	0	0.648	0	0	0	1.038	0	0	0	0	0	0	0
T cell/NK cell	0	3.081	0	0	2.231	2.231	2.698	3.015	2.231	3.081	0	0	0	0	0	1.327	0	0	0	0	0	0	0	0	0	0	0	0.869	0	0	0	0	0	0	0
T cell/NK cell	0	3.354	0	0	1.089	1.834	1.598	3.503	2.602	3.179	0.505	0	0	0	0	0	0.505	0.505	0	0	0	0	0.505	0	0	0	0	0	0	0	0	0	0	0	0.839
T cell/NK cell	0	3.005	0	0	0.955	0.955	1.757	3.152	2.734	3.673	0	0	0	0	0	0	0.955	0.955	0	0	0	0	0	0	0	0	0	0	0	0	0	0	0	0	0
T cell/NK cell	0	3.306	0	0	0.9	1.923	2.279	3.193	3.131	2.995	0	0	0	0	0	0.9	0.9	0	0	0	0	0	0	0	0	0.9	0	1.366	0	0	0	0	0	0	0
T cell/NK cell	0	3.275	0	0	0	0	0	3.32	2.703	3.698	1.393	0	0	0	0	0	0	0	0	0	0	0	0	0.474	0	0	0	0	0	0.474	0	0	0	0	0
T cell/NK cell	0	2.685	0	0	1.037	1.317	1.866	3.375	2.955	3.8	1.714	0	0	0	0	0.647	0	0	0	0	0	0	0	0	0	0	0	0.647	0	0	0	0	0	0	0
T cell/NK cell	0	3.281	0	0	1.088	1.597	1.833	3.256	2.183	3.329	0	0	0	0	0	0	0	0.505	0	0	0	0	0	0	0	0.505	0	0	0	0	0	0	0	0	0
T cell/NK cell	0	3.24	0	0	0.893	1.152	2.825	3.688	2.736	3.79	1.527	0	0	0	0	0	0.543	0	0	0	0	0	0	0.543	0	0	0	0.543	0	0	0	0	0	0	0
T cell/NK cell	0	2.698	0	0	0.815	1.987	2.512	3.808	2.854	3.72	1.564	0	0	0	0	0	0	0.815	0	0	0	0	0	0.815	0	0	0	0	0	0	0	0	0	0	0
T cell/NK cell	0	2.926	0	0	1.295	1.295	3.1	3.543	1.017	3.707	1.295	0	0	0	0	0	0	0.633	0	0	0	0	0	0.633	0	0	0	0	0	0	0	0	0	0	0
T cell/NK cell	0	2.969	0	0	0	0	1.346	3.926	2.969	4.151	1.346	0	0	0	0	0.884	0	0	0	0	0	0	0.884	0.884	0	0	0	0.884	0	0	0	0	0	0	0.884
T cell/NK cell	0	2.412	0	0	1.109	1.959	1.109	4.126	3.571	4.093	1.109	0	0	0	0	0	0	0	0	0	0	0	0	0	0	0	0	1.622	0	0	0	0	0	0	0
T cell/NK cell	0	3.355	0	0	0	2.587	2.587	3.113	4.182	3.549	1.404	0	0	0	0	0	0	0	0	0	0	0	0	0	0	0	0	0	0	0	0	0	0	0	0
T cell/NK cell	0	2.823	0	0	1.292	2.188	2.969	4.537	3.935	4.204	0	0	0	0	0	0	0	0	0	0	0	0	0	1.292	0	0	0	0	0	0	0	0	0	0	0
T cell/NK cell	0	2.931	0	0	1.169	2.035	2.931	3.993	3.656	3.656	1.169	0	0	0	0	0	0	0	0	0	0	0	0	0	0	0	0	0	0	0	0	0	0	0	0
T cell/NK cell	0	3.469	0	0	0	2.663	3.32	3.816	3.995	3.816	1.17	1.17	0	0	0	0	0	0	0	0	0	0	0	0	0	0	0	0	0	0	0	0	0	0	0
T cell/NK cell	0	3.193	0	0	0	1.922	2.08	3.616	2.784	3.143	0	0	0	0	0	0.774	1.204	0.774	0	0	0	0	0.774	0	0	0	0	0	0	0	0	0	0	0	0
T cell/NK cell	0	3.257	0	0	0	2.397	3.191	4.51	3.897	4.163	0.98	0	0	0	0	0	0	0	0	0	0	0	0	0	0	0	0	0	0	0	0	0	0	0	0
T cell/NK cell	0	3.451	0	0	0	2.789	3.061	4.28	4.207	3.949	0	1.806	0	0	0	0	0	0	0	0	0	0	0	0	0	0	0	1.806	0	0	0	0	0	0	0
T cell/NK cell	0	2.849	0	0	0	2.376	2.939	4.468	4.031	3.605	0.966	0	0	0	0	0	0	0	0	0	0	0	0	0.966	0	0	0	0	0	0	0	0	0	0	0
T cell/NK cell	0	2.826	0	0	2.45	1.84	1.84	3.885	3.885	3.988	0	0	0	1.84	0	0	0	0	0	0	0	0	0	0	0	0	0	0	0	0	0	0	0	0	1.84
T cell/NK cell	0	2.788	0	0	0	2.318	2.318	3.543	3.45	2.58	0	0	0	0	0	0	0	0	0	0	0	0	0	0	0	0	0	0	0	0	0	0	0	0	0
T cell/NK cell	0	3.721	0	0	2.404	2.546	2.969	3.721	3.721	2.546	1.472	0	0	0	0	0	0.985	0	0	0	0	0	0	0	0	0	0	0	0	0	0	0	0	0	0
T cell/NK cell	0	2.331	0	0	1.201	2.076	1.201	4.039	2.535	3.087	1.201	0	0	0	0	0	0	0	0	0	0	0	0	0	0	0	0	0	0	0	0	0	0	0	0
T cell/NK cell	0	3.507	0	0	0.994	2.417	3.141	3.399	3.399	2.982	0.994	0	0	0	0	0	0	0	0	0	0	0	0	0	0	0	0	0	0	0	0	0	0	0	0
T cell/NK cell	0	3.07	0	0	0.903	0	1.37	3.807	3.74	3.311	0	0	0	0	0	0	0	0	0	0	0	0	0	0	0	0	0	0	0	0	0	0	0	0	0
T cell/NK cell	0	2.888	0	0	1.592	2.642	3.197	4.044	3.755	3.897	1.283	0	0	0	0	0	0.835	0	0	0	0	0	0	0.835	0	0	0	0	0	0	0	0	0	0	0
T cell/NK cell	0	3.102	0	0	1.451	1.451	2.754	3.694	3.467	3.734	0	0	0	0	0	0	0	0	0	0	0	0	0	0	0	0	0	0.969	0	1.451	0	0	0	0	0.969
T cell/NK cell	0	2.439	0	0	3.235	4.039	4.208	4.555	4.307	4.259	0	0	0	0	0	0	0	0	0	0	0	0	0	0	0	0	0	0	0	0	0	0	0	0	0
T cell/NK cell	0	2.972	0	0	1.728	2.591	2.799	3.678	3.36	3.118	0.934	0	0	0	0	0	0	0	0	0	0	0	0	0	0	0	0	0	0	0.934	0	0	0	0	0
T cell/NK cell	0	2.968	0	0	1.291	2.187	1.291	3.984	3.934	3.766	0	0	0	0	0	0	0	0	0	0	0	0	0	0	0	0	0	0	0	0	0	0	0	0	0
T cell/NK cell	0	3.37	0	0	1.611	1.611	0	3.047	2.835	3.894	2.199	0	0	0	0	0	0	2.199	0	0	0	0	0	0	0	0	0	0	0	0	0	0	0	0	0
T cell/NK cell	0	3.418	0	0	1.241	2.125	2.676	3.418	3.028	3.334	0	0	0	0	0	0	0.802	0	0	0	0	0	0	0	0	0	0	0.802	0	0	0	0	0	0	0.802
T cell/NK cell	0	3.19	0	0	1.733	2.334	4.12	3.863	4.042	3.863	0	0	0	0	0	0	0	0	0	0	0	0	0	0	0	0	0	0	0	0	0	0	0	0	0
T cell/NK cell	0	3.087	0	0	1.943	2.561	3.523	4.201	4.004	3.757	0	0	0	0	0	0	0	0	0	0	0	0	0	1.383	0	0	0	1.383	0	1.383	0	0	0	0	0
T cell/NK cell	0	3.093	0	0	1.736	1.736	3.093	3.648	3.707	3.866	1.736	0	0	0	0	0	0	0	0	0	0	0	0	1.205	0	0	0	0	0	0	0	0	0	0	0
T cell/NK cell	0	3.57	0	0	1.003	2.067	2.905	2.805	2.905	3.292	1.003	0	0	0	0	0	0	0	0	0	0	0	0	0	0	1.003	0	0	0	0	0	0	0	0	1.003
T cell/NK cell	0	3.577	0	0	0	1.628	1.965	3.633	2.966	3.389	1.628	0	0	0	0	0	1.114	0	0	0	0	0	0	1.628	0	1.114	0	1.628	0	0	0	0	0	0	0
T cell/NK cell	0	3.39	0	0	0	2.177	1.283	2.642	2.436	2.642	1.283	0	0	0	0	0	0	0	0	0	0	0	0	0	0	0	0	2.177	0	0	0	0	0	0	0
T cell/NK cell	0	2.238	0	0	0.874	2.377	3.088	3.541	3.208	3.725	1.333	0	0	0.874	0	0	0.874	0	0	0	0	0	0	0	0	0	0	0	0	0	0	0	0	0	0
T cell/NK cell	0	3.1	0	0	1.018	2.927	3.1	3.593	3.49	3.017	1.018	1.018	0	0	0	1.018	0	1.018	0	0	0	0	0	1.018	0	0	0	1.018	0	0	0	0	0	0	0
T cell/NK cell	0	2.964	0	0	0.881	1.657	2.807	3.771	3.803	3.469	0	0	0	0	0	0	0.881	0	0	0	0	0	0	0	0	0	0	1.342	0	0	0	0	0	0	0
T cell/NK cell	0	2.686	0	0	1.133	2.756	3.515	3.605	3.45	3.307	1.99	0	0	0	0	0	0.719	0.719	0	0	0	0	0	0	0	0	0	0	0	0	0	0	0	0	0
T cell/NK cell	0	3.025	0	0	1.874	2.193	2.537	3.547	3.111	2.714	0.8	0	0	0	0	0.478	0	0	0	0	0	0	0	0.478	0	0	0	0.478	0	0	0	0	0	0	0.478
T cell/NK cell	0	2.597	0	0	1.069	2.73	2.597	4.16	3.567	3.288	0	0	0	0	0	0	0	0	0	0	0	0	0.671	0	0	0	0	1.069	0	0	0	0	0	0	0
T cell/NK cell	0	3.057	0	0	0.675	1.762	2.365	3.576	3.366	3.184	1.359	0	0	0	0	0	0	0.675	0	0	0	0	0	0.675	0	0	0	0	0.675	0	0	0	0	0	0.675
T cell/NK cell	0	3.151	0	0	2.078	3.151	2.877	3.852	3.582	3.365	0	0	0	0	0	0	0.874	0	0	0	0	0	0	0	0	0.874	0	0	0	0	0	0	0	0	0
T cell/NK cell	0	2.414	0	0	0	2.156	2.789	4.043	3.79	3.846	1.265	0	0	1.265	0	1.265	0	0	0	0	0	0	0	0	0	0	0	0	0	0	0	0	0	0	0
T cell/NK cell	0	0	0	0	0	2.167	0	4.14	4.36	4.36	0	0	0	0	0	0	0	0	0	0	0	0	2.167	0	0	0	0	0	0	2.167	0	0	0	0	0
T cell/NK cell	0	2.805	0	0	1.278	2.351	2.503	4.045	3.617	3.545	1.67	0	0	0	0	0	0	0	0	0	0	0	0	0.622	0	0	0	0.622	0	0	0	0	0	0	0
T cell/NK cell	0	2.931	0	0	1.765	2.111	3.619	3.815	3.318	3.347	1.765	0	0	0	0	0	0.591	0.961	0	0	0	0	0	0.591	0	0	0	0	0	0	0	0	0	0	0
T cell/NK cell	0	2.841	0	0	2.967	3.18	3.18	3.571	3.355	2.967	1.724	0	0	0	0	0	0	0	0	0	0	0	0	0	0	0	0	0	0	0	0	0	0	0	0
T cell/NK cell	0	2.662	0	0	1.17	2.494	2.036	3.397	3.995	3.766	1.17	0	0	0	0	0	0	0	0	0	0	0	0	0	0	0	0	0	0	0	0	0	0	0	0
T cell/NK cell	0	2.712	0	0	1.738	2.543	3.287	4.087	3.588	3.196	0	0	0	0	0	0	0	0	0	0	0	0	0	0	0	0	0	1.738	0	0	0	0	0	0	0
T cell/NK cell	0	3.311	0	0	0.789	2.362	3.354	3.816	3.311	3.266	0.789	0	0	0	0	0	0	0	0	0	0	0	0	0	0	0	0	0.789	0	0	0	0	0	0	0
T cell/NK cell	0	2.316	0	0	1.189	1.717	1.189	3.684	3.347	3.496	1.189	0	1.189	0	0	0	0	0	0	0	0	0	0	0	0	0	0	0	0	0	0	0	0	0	0
T cell/NK cell	0	2.406	0	0	0	1.473	2.045	4.173	3.873	3.329	1.473	0	0	0	0	0	0	0	0	0	0	0	0	0	0	0	0	0	0	0	0	0	0	0	0
T cell/NK cell	0	2.895	0	0	0	0	1.348	3.711	3.711	3.476	0	0	0	0	0	0	0	0	0	0	0	0	0	0	0	0	0	0	0	0	0	0	0	0	0
T cell/NK cell	0	3.342	0	0	1.552	1.785	2.391	3.466	3.342	3.251	1.552	0	0	0	0	0	0	0	0	0	0	0	0	0.807	0	0	0	0	0	0	0	0	0	0	0
T cell/NK cell	0	3.287	0	0	1.846	2.377	1.977	3.623	3.065	3.412	1.516	0	0	0	0	0	0	0	0	0	0	0	0	0	0	0	0	0.636	0	0	0	0	0	0	0
T cell/NK cell	0	2.422	0	0	1.735	2.02	2.422	3.597	3.07	3.192	1.555	0	0	0	0	0	1.053	0	0	0	0	0	0	1.053	0	0.659	0	0	0	0	0	0	0	0	0
T cell/NK cell	0	3.106	0	0	1.322	2.427	2.823	3.557	3.18	2.863	0.296	0	0	0	0	0	0.296	0.524	0	0	0	0	0	0.524	0	0.296	0	0.524	0	0.296	0	0	0	0	0
T cell/NK cell	0	2.684	0	0	1.316	1.316	2.218	4.018	3.799	4.313	1.316	0	0	0	0	0	1.316	0	0	0	0	0	0	0	0	0	0	0	0	0	0	0	0	0	0
T cell/NK cell	0	2.885	0	0	1.559	2.507	2.885	3.55	3.745	3.075	1.057	0	0	0	0	1.057	1.057	0	0	0	0	0	0	1.559	0	0	0	0	0	0	0	0	0	0	0
T cell/NK cell	0	1.39	0	0	0	2.777	2.569	3.766	4.164	3.224	1.39	0	0	0	0	0	0	0	0	0	0	0	0	0	0	0	0	0	0	0	0	0	0	0	0
T cell/NK cell	0	2.806	0	0	1.586	1.586	2.806	3.863	3.468	3.339	0	0	0	0	0	0	0	0	0	0	0	0	0	0	0	0	0	0	0	0	0	0	0	0	0
T cell/NK cell	0	2.898	0	0	1.775	2.379	3.238	3.809	3.631	3.492	1.238	0	0	0	0	0	0	0	0	0	0	0	0	0	0	0	0	0	0	0	0	0	0	0	0
T cell/NK cell	0	3.24	0	0	1.698	3.048	3.401	3.401	3.24	3.149	0	0	0	0	0	1.173	0	1.173	0	0	0	0	1.173	0	0	0	0	1.173	0	0	0	0	0	0	0
T cell/NK cell	0	3.164	0	0	0	0.848	1.099	3.919	3.106	3.344	0.848	0	0	0	0	0	0	0	0	0	0	0	0	0.511	0	0	0	0	0	0.511	0	0	0	0	0.848
T cell/NK cell	0	3.123	0	0	1.007	2.271	3.161	3.774	3.754	3.527	1.827	0	0	0	0	0	0	0	0	0	0	0	0	0	0	0	0	0	0	0	0	0	0	0	0
T cell/NK cell	0	2.488	0	0	1.543	1.543	1.543	2.755	2.488	1.875	1.543	0	0	0	0	0	0	0	0	0	0	0	0	0	0	0	0	1.044	0	0	0	0	0	0	1.044
T cell/NK cell	0	3.069	0	0	1.116	1.63	3.069	3.393	3.069	3.522	0	0	0	1.116	0	0	0	0	0	0	0	0	0	0	0	1.116	0	1.63	0	0	0	0	0	0	0
T cell/NK cell	0	3.41	0	0	0	0	2.563	4.472	3.834	3.775	0.846	0	0	0	0	0	0	0.846	0	0	0	0	0	0	0	0	0	0	0	0	0	0	0	0	0
T cell/NK cell	0	2.653	0	0	2.326	2.028	2.742	3.854	3.402	2.969	0.841	0	0	0	0	1.292	0	0	0	0	0	0	0	1.292	0	0	0	0	0	0	0	0	0	0	0
T cell/NK cell	0	3.136	0	0	0	0	2.283	3.807	3.311	3.901	0	0	0	0	0	0	0	0	0	0	0	0	0	1.687	0	0	0	0	0	0	0	0	0	0	0
T cell/NK cell	0	3.33	0	0	1.854	1.854	2.717	3.422	3.022	2.574	0	0	0	0	0	0	0	0	0	0	0	0	0	0.515	0	0	0	0.853	0	0	0	0	0	0	0
T cell/NK cell	0	3.454	0	0	0	2.416	2.964	4.063	3.631	3.827	0	0	0	0	0	0	0	0	0	0	0	0	0	0	0	0	0	0	0	0	0	0	0	0	0
T cell/NK cell	0	3.523	0	0	0	1.161	2.794	3.523	3.307	3.032	0	0	0	0	0	0	0	0	0	0	0	0	0	0	0	0	0	1.684	0	0	0	0	0	0	0
T cell/NK cell	0	3.005	0	0	0.906	1.932	3.261	3.595	3.634	3.553	0.906	0	0	0	0	0.906	0.906	0	0	0	0	0	0	0	0	0	0	0	0	0	0	0	0	0	0
T cell/NK cell	0	2.932	0	0	1.021	2.932	3.022	3.776	4.026	3.645	0	0	0	0	0	0	0	0	0	0	0	0	0	0	0	1.021	0	0	0	0	0	0	0	0	0
T cell/NK cell	0	3.495	0	0	1.778	3.242	3.865	4.009	4.134	3.865	1.241	0	0	0	0	0	0	0	0	0	0	0	0	0	0	0	0	1.241	0	0	0	0	0	0	0
T cell/NK cell	0	2.958	0	0	0	2.06	2.958	3.842	3.89	4.021	1.188	0	0	0	0	0	0	0	0	0	0	0	0	1.188	0	0	0	1.716	0	0	0	0	0	0	0
T cell/NK cell	0	3.421	0	0	0	2.76	1.781	3.421	2.76	3.57	0	0	0	0	0	0	0	0	0	0	0	0	0	0	0	0	0	0	0	0	0	0	0	0	0
T cell/NK cell	0	3.021	0	0	1.05	2.076	2.418	3.654	3.617	3.087	0.657	0	0	0	0	0.382	0	0	0	0	0	0	0	0.657	0	0	0	0	0	0.382	0	0	0	0	0.382
T cell/NK cell	0	2.506	0	0	1.559	3.306	2.984	2.141	1.559	0	2.141	0	0	0	0	0	0	0	0	0	0	0	0	0	0	0	0	0	0	0	0	0	0	0	0
T cell/NK cell	0	1.988	0	0	1.132	1.988	2.61	3.809	3.415	3.603	1.132	0	0	0	0	1.132	0	0	0	0	0	0	0	0	0	0	0	2.443	0	0	0	0	0	0	0
T cell/NK cell	0	2.613	0	0	1.528	1.707	2.391	3.538	3.335	3.121	1.031	0	0	0	0	1.031	0	0.643	0	0	0	0	0	0	0	0	0	1.031	0	0	0	0	0	0	0
T cell/NK cell	0	2.847	0	0	0	2.847	2.33	3.808	3.085	2.973	0	0	0	0	0	0	0	0	0	0	0	0	0	0	0	0	0	0	0	0	0	0	0	0	0
T cell/NK cell	0	2.585	0	0	0.929	1.402	2.462	4.203	3.59	3.671	1.402	0	0	0.929	0	0	0	0.929	0	0	0	0	0	0.929	0	0	0	0.929	0	0	0	0	0	0	0
T cell/NK cell	0	0	0	0	0	0	2.975	3.924	3.25	3.793	1.974	0	0	0	0	0	0	0	0	0	0	0	0	0	0	0	0	0	0	0	0	0	0	0	0
T cell/NK cell	0	3.057	0	0	1.142	1.845	2.833	4.141	3.847	3.673	1.435	0.726	0	0	0	0	0	0	0	0	0	0	0	0.726	0	0	0	0	0	0	0	0	0	0	0
T cell/NK cell	0	3.067	0	0	2.134	2.333	3.427	4.073	3.427	3.227	1.552	0	0	0	0	0	1.051	0	0	0	0	0	0	0	0	0	0	0	0	0	0	0	0	0	0
T cell/NK cell	0	3.105	0	0	0.739	0.739	1.681	3.536	2.975	2.791	1.681	0	0	0	0	0.436	0	0	0	0	0	0	0	0	0	0	0	0.436	0	0	0	0	0	0	0
T cell/NK cell	0	2.105	0	0	1.357	2.637	2.825	3.531	3.119	2.907	0.893	0	0	0	0	0	0	0	0	0	0	0	0	0	0	0	0	0	0	0	0	0	0	0	0
T cell/NK cell	0	2.805	0	0	0.937	0.937	2.474	3.56	3.645	3.19	1.413	0	0	0	0	0	0	0	0	0	0	0	0	0	0	0	0	1.413	0	0	0	0	0	0	0
T cell/NK cell	0	2.86	0	0	1.281	1.395	2.269	3.296	3.177	2.756	0.833	0	0	0	0	0.833	0.36	0	0	0	0	0	0.36	0.624	0.36	0.36	0	0.833	0.36	0	0	0	0	0	0
T cell/NK cell	0	2.983	0	0	0.596	2.121	2.519	3.629	2.752	2.897	0.967	0	0	0	0	0	0	0	0	0	0	0	0	0.596	0	0	0	0.596	0	0	0	0	0	0	0
T cell/NK cell	0	2.98	0	0	0	1.415	2.808	3.369	3.127	3.369	0	0	0	0	0	0	0	0	0	0	0	0	0	0	0	0	0	0	0	0	0	0	0	0	0
T cell/NK cell	0	3.228	0	0	0.538	2.396	2.396	3.043	2.771	2.725	0.886	0.886	0	0	0	0	0.538	0	0	0	0	0	0	0.538	0	0	0	0.538	0	0	0	0	0	0	0
T cell/NK cell	0	2.838	0	0	0	2.066	3.268	3.799	3.986	3.43	0	1.193	0	0	0	0	0	0	0	0	0	0	0	1.193	0	0	0	1.193	0	0	0	0	0	0	0
T cell/NK cell	0	3.469	0	0	1.495	1.495	2.431	3.469	3.572	2.431	0	0	0	0	0	0	0	0	0	0	0	0	0	0	0	0	0	0	0	0	0	0	0	0	0
T cell/NK cell	0	2.268	0	0	1.152	2.268	2.268	4.769	4.312	4.34	1.152	0	0	0	0	0	0	1.152	0	0	0	0	0	1.152	0	0	0	0	0	0	0	0	0	0	0
T cell/NK cell	0	2.761	0	0	1.244	1.97	2.939	3.638	3.554	3.062	0.804	0	0.481	0	0	0	0	0	0	0	0	0	0	0.481	0.804	0	0	0.481	0	0	0	0	0.481	0	0.481
T cell/NK cell	0	2.973	0	0	1.118	1.118	1.971	3.742	2.861	3.396	0	0	0	0	0	0	0	0	0	0	0	0	0	0	0	0	0	1.118	0	0	0	0	0	0	0
T cell/NK cell	0	1.572	0	0	2.522	2.522	3	4.065	3.997	3.389	1.572	0	0	0	0	0	1.068	0	0	0	0	0	0	1.068	0	0	0	1.068	0	0	0	0	0	0	0
T cell/NK cell	0	3.015	0	0	1.016	1.839	3.246	4.051	3.727	4.22	1.51	0	0	0	0	0	0	0	0	0	0	0	0	1.016	0	0	0	0	0	0	0	0	0	0	0
T cell/NK cell	0	2.668	0	0	0	0	2.668	4.117	3.719	2.668	0	0	0	2.042	0	0	0	0	0	0	0	0	0	0	0	0	0	0	0	0	0	0	0	0	0
T cell/NK cell	0	2.292	0	0	1.696	2.664	2.664	4.449	3.659	3.767	0	0	0	0	0	0	0	0	0	0	0	0	0	0	0	0	0	1.171	0	0	0	0	0	0	0
T cell/NK cell	0	2.686	0	0	1.867	2.059	2.358	3.861	3.188	2.775	0	0	0	0	0	0	0	0	0	0	0	0	0	0	0	0.862	0	1.867	0	0	0	0	0	0	0
T cell/NK cell	0	3.12	0	0	1.409	2.838	3.224	3.791	3.362	3.272	1.049	0	0	0	0	0	0.482	0	0	0	0	0	0	0	0	0.482	0	0.482	0	0	0	0	0	0	0
T cell/NK cell	0	3.157	0	0	0	1.762	2.739	3.96	3.501	3.549	1.762	0	0	0	0	0	0.959	0	0	0	0	0	0	0	0	0	0	1.439	0	0	0	0	0	0	0
T cell/NK cell	0	2.039	0	0	1.468	1.468	2.039	4.617	3.934	3.436	1.468	0	0	0	0	0	0	0	0	0	0	0	0	0	0	0	0	0	0	0	0	0	0	0	0
T cell/NK cell	0	3.091	0	0	1.012	2.443	3.368	4.103	3.631	3.482	0	0	0	0	0	0	0	0	0	0	0	0	0	0	0	0	0	0	0	0	0	0	0	0	1.504
T cell/NK cell	0	2.3	0	0	1.177	2.045	3.053	3.329	3.826	3.246	1.177	0	0	0	0	0	0	0	0	0	0	0	0	1.177	0	1.177	0	0	0	0	0	0	0	0	0
T cell/NK cell	0	3.006	0	0	0	2.275	2.44	3.581	3.236	2.581	0	0	0	1.01	0	0	0	0	0	0	0	0	0	0	0	0	0	1.502	0	0	0	0	0	0	0
T cell/NK cell	0	3.027	0	0	1.286	1.83	3.027	3.696	3.593	3.438	0.837	0	0	0	0	0	0.837	0	0	0	0	0	0	0	0	0.837	0	1.83	0	0	0	0	0	0	0
T cell/NK cell	0	2.999	0	0	1.905	2.664	3.25	3.885	3.845	3.388	1.572	0	0	0	0	0	0	0	0	0	0	0	0	0	0	0	0	0	0	0	0	0	0	0	0
T cell/NK cell	0	2.445	0	0	1.29	2.186	3.764	3.764	3.764	3.982	1.29	0	0	0	0	0	1.29	0	0	0	0	0	0	0	0	0	0	1.29	0	0	0	0	0	0	1.29
T cell/NK cell	0	3.114	0	0	1.405	2.465	3.044	3.853	3.301	3.044	1.725	0	0	0	0	0.931	0	0.931	0	0	0	0	0	0	0	0	0	0.931	0	0	0	0	0	0	0
T cell/NK cell	0	1.877	0	0	0	1.045	2.125	3.771	3.477	3.727	1.545	0	0	1.545	0	0	0	0	0	0	0	0	0	0	0	0	0	0	0	0	0	0	0	0	0
T cell/NK cell	0	3.277	0	0	1.344	1.061	2.719	3.969	3.528	3.471	1.061	0	0	0	0	0	0	0	0	0	0	0	0	0	0	0	0	1.061	0	0	0	0	0	0	0.665
T cell/NK cell	0	2.552	0	0	2.552	1.933	3.597	4.428	5.042	4.355	1.933	0	0	0	0	0	0	0	0	0	0	0	0	0	0	1.933	0	0	0	0	0	0	0	0	0
T cell/NK cell	0	2.447	0	0	0	1.836	2.447	3.984	3.635	3.635	0	0	0	0	0	0	0	0	0	0	0	0	0	0	0	0	0	1.836	0	0	0	0	0	0	0
T cell/NK cell	0	2.987	0	0	1.42	1.42	2.18	3.375	3.872	3.733	0	0	0	0	0	0.943	0	0	0	0	0	0	0	0	0	0.943	0	0.943	0	0	0	0	0	0	0
T cell/NK cell	0	3.822	0	0	0.933	0	1.727	3.303	3.46	3.716	1.407	0	0	0	0	0	0	0	0	0	0	0	0	0.933	0	0	0	1.407	0	0	0	0	0	0	0
T cell/NK cell	0	2.668	0	0	0.984	0	0	3.904	4.44	3.677	0.984	0	0	0	0	0	0.984	0	0	0	0	0	0	0.984	0	0	0	0	0	0	0	0	0	0	0.984
T cell/NK cell	0	3.195	0	0	1.193	0.866	1.636	3.933	4.323	3.788	1.043	0	0	0	0	0.651	0.378	0	0	0	0	0	0	1.043	0	0	0	0.651	0	0	0	0	0	0	0
T cell/NK cell	0	2.699	0	0	1.496	2.207	1.726	4.093	4.405	3.778	0.768	0	0	0	0	0	0	0	0	0	0	0	0	0	0	0	0	0	0	1.197	0	0	0	0	0
T cell/NK cell	0	2.587	0	0	1.115	1.115	1.115	4.118	4.367	3.915	1.404	0	0	0	0	1.115	0	0.705	0	0	0	0	0	0	0	0.705	0	0.705	0	0	0	0	0	0	0
T cell/NK cell	0	1.636	0	0	1.323	2.066	3.01	4.305	4.687	3.444	0	0	0	0	0	0	0	0	0	0	0	0	0	1.323	0	0	0	0	0	0	0	0	0	0	0
T cell/NK cell	0	3.221	0	0	3.021	2.885	3.569	3.639	3.812	3.247	1.825	0	0	0	0	0	0.833	0	0	0	0	0	0	0.833	0	0	0	0	0	0	0	0	0	0	0.833
T cell/NK cell	0	2.841	0	0	0	0	1.195	3.749	4.575	4.182	1.577	0	0	0	0	0.57	0.57	0.931	0	0	0	0	0	0.57	0	0	0	0	0	0.57	0	0	0	0	0
T cell/NK cell	0	2.822	0	0	0.948	0	0	3.83	3.928	3.778	1.216	0.583	0	0	0	0	0	0	0	0	0	0	0	0.948	0	0	0	0	0.583	0	0	0	0	0	0
T cell/NK cell	0	3.121	0	0	0	1.153	2.559	4.148	3.84	3.716	1.153	0	0	0.433	0	0	0.734	0	0	0	0	0	0	0	0	0	0	0.433	0	0	0	0	0	0	0
T cell/NK cell	0	2.433	0	0	1.281	1.005	2.174	4.048	4.289	3.97	0.624	0	0	0	0	0.624	1.005	0	0	0	0	0	0	1.281	0	0	0	0	0	0	0	0	0	0	0
T cell/NK cell	0	2.949	0	0	0.919	1.39	1.102	3.546	3.917	3.319	0.919	0	0	0.407	0	0	0	0	0	0	0	0	0	0.407	0	0	0	0.407	0	0.407	0	0	0	0	0
T cell/NK cell	0	3.255	0	0	0.979	0.979	2.536	4.108	4.328	3.71	0.979	0	0	0	0	0	0	0	0	0	0	0	0.979	0	0	0	0	0	0	0	0	0	0	0	0
T cell/NK cell	0	3.422	0	0	1.009	1.501	1.009	3.673	4.155	3.798	1.501	0	0	0	0	0	0	0	0	0	0	0	0	0	0	0	0	0	0	1.009	0	0	0	0	0
T cell/NK cell	0	2.856	0	0	3.344	0	1.866	3.52	4.542	2.856	0	0	0	0	0	0	0	1.866	0	0	0	0	0	0	0	0	0	0	0	0	0	0	0	0	0
T cell/NK cell	0	3.128	0	0	0	1.865	2.478	3.519	4.112	4.112	0	0	0	0	0	0	0	0	0	0	0	0	0	1.865	0	0	0	0	0	0	0	0	0	0	0
T cell/NK cell	0	3.094	0	0	2.17	2.17	3.042	4.071	4.195	3.738	0.746	0	0	0	0	0	0	0	0	0	0	0	0	0.746	0	0	0	0	0	0	0	0	0	0	0
T cell/NK cell	0	2.619	0	0	0.646	0.646	1.996	4.196	4.168	3.984	1.315	0	0	0	0	0.646	1.036	0	0	0	0	0	0	0.646	0	0.646	0	0.646	0	0	0	0	0	0	0
T cell/NK cell	0	3.141	0	0	0	1.241	1.778	3.963	4.314	3.495	1.778	0	0	0	0	0	0	0	0	0	0	0	0	0	0	0	0	1.241	0	0	0	0	0	0	0
T cell/NK cell	0	3.204	0	0	0	0	2.184	4.028	3.877	3.877	0	0	0	0	0	0	0	0	0	0	0	0	0	0	0	0	0	0	0	0	0	0	0	0	0
T cell/NK cell	0	2.927	0	0	1.552	1.552	2.238	3.331	3.513	3.149	0.658	0	0	0	0	0	0.658	0	0	0	0	0	0	0.658	0	0	0	0	0	0	0	0	0	0	0
T cell/NK cell	0	3.096	0	0	1.39	0	1.39	3.897	3.956	4.21	1.39	0	0	1.39	0	0	0	0	0	0	0	0	0	0	0	0	0	0	0	1.39	0	0	0	0	0
T cell/NK cell	0	3.093	0	0	1.464	1.878	2.17	4.612	4.746	4.126	1.878	0	0	0	0	0	0	0	0	0	0	0	0	0	0	0	0	0	0	0	0	0	0	0	0.746
T cell/NK cell	0	2.886	0	0	1.725	2.07	2.588	4.046	4.229	3.732	0.57	0	0	0	0	0	0	0.57	0	0	0	0	0.57	0	0	0	0	0	0	0	0	0	0	0	0
T cell/NK cell	0	2.395	0	0	0.645	1.313	1.862	4.391	4.507	3.732	0.645	0.645	0	0	0	0	0.645	0	0	0	0	0	0.645	0	0	0	0	1.034	0	0	0	0	0	0	0
T cell/NK cell	0	3.132	0	0	0	0.863	0.863	4.159	4.421	3.862	0.863	0	0	0	0	0	0.863	0	0	0	0	0	0	0	0	0	0	0.863	0	0	0	0	0	0	0.863
T cell/NK cell	0	2.784	0	0	0	1.568	1.568	3.56	4.183	3.919	0	0	0	0	0	0	0	0	0	0	0	0	0	0	0	0	0	0	0	0	0	0	0	0	0
T cell/NK cell	0	2.528	0	0	2.325	2.069	3.272	4.147	4.51	3.635	0	0	0	0	0	1.196	0	0	0	0	0	0	0	0	0	0	0	1.196	0	0	0	0	0	0	0
T cell/NK cell	0	2.344	0	0	1.36	2.018	2.474	4.204	4.4	3.858	1.155	0	0	0	0.545	0.896	0	0	0	0	0	0	0	0	0	0	0	0	0	0	0	0	0	0	0
T cell/NK cell	0	3.31	0	0	1.686	2.282	2.922	3.899	4.922	3.647	2.027	0	0	0	0	0	0	0	0	0	0	0	0	0	0	0	0	0	0	0	0	0	0	0	0
T cell/NK cell	0	2.719	0	0	1.874	2.908	3.617	3.892	4.398	3.736	0.946	0	0	0	0	0.581	0	0.581	0	0	0	0	0	0.946	0	0.581	0	0.581	0	0	0	0	0	0	1.423
T cell/NK cell	0	2.853	0	0	1.626	2.098	2.321	3.576	3.849	3.156	1.402	0	0	0	0	0	0	0	0	0	0	0	0	0.704	0	0	0	0.704	0	0	0	0	0	0	0
T cell/NK cell	0	3.207	0	0	1.726	1.046	2.127	3.706	4.032	3.194	0.654	0	0	0.268	0	0.654	0.48	0	0	0	0	0	0.48	0.268	0	0.268	0	0.654	0	0.268	0	0	0	0	0.48
T cell/NK cell	0	2.324	0	0	1.404	0.705	2.42	3.935	4.213	3.712	1.115	0	0	0	0	0.705	0.705	0	0	0	0	0	0	0	0	0	0	0.705	0	0	0	0	0	0	0
T cell/NK cell	0	2.76	0	0	0	1.547	2.76	3.73	4.317	3.966	0	0	0	0	0	0	0	0	0	0	0	0	0	0	0	0	0	1.547	0	0	0	0	0	0	0
T cell/NK cell	0	2.947	0	0	0	0	2.47	3.397	4.01	3.613	0	0	0	0	0	0	0	0	0	0	0	0	1.528	0	0	0	0	0	0	0	0	0	0	0	0
T cell/NK cell	0	2.807	0	0	0	1.695	0	3.469	3.469	3.91	1.17	0	0	0	0	0	0	0	0	0	0	0	0	0	0	0	0	0	0	0	0	0	0	0	0
T cell/NK cell	0	2.922	0	0	2.281	3.588	2.922	2.281	4.668	3.805	0	0	0	0	0	0	0	0	0	0	0	0	0	0	0	0	0	0	0	0	0	0	0	0	0
T cell/NK cell	0	2.595	0	0	2.288	2.09	2.288	4.77	4.897	4.692	1.019	0	0	0	0	1.019	0	0	0	0	0	0	0	1.514	0	0	0	1.019	0	0	0	0	0	0	0
T cell/NK cell	0	3.327	0	0	1.526	1.742	2.37	3.449	3.89	3.337	1.078	0	0	0	0	0.441	0	0	0	0	0	0	0	0.605	0	0.244	0	0.605	0	0.244	0	0	0	0	0
T cell/NK cell	0	2.508	0	0	2.026	1.058	1.893	3.119	3.701	3.578	1.058	0	0	0	0	0.663	0	0	0	0	0	0	0	1.058	0	0.663	0	0	0	0	0	0	0	0	0
T cell/NK cell	0	2.653	0	0	0	0	1.563	4.385	4.147	3.656	1.06	0	0	0	0	0	0	0	0	0	0	0	0	1.563	0	0	0	0	0	0	0	0	0	0	0
T cell/NK cell	0	3.678	0	0	1.665	1.542	2.046	3.709	4.07	3.434	1.043	0	0	0	0	0.478	0	0.8	0	0	0	0	0	0	0	0	0	0.478	0	0	0	0	0	0	0
T cell/NK cell	0	2.02	0	0	3.301	2.644	3.301	4.289	4.596	4.527	0	0	0	0	0	0	2.02	0	0	0	0	0	0	0	0	0	0	0	0	0	0	0	0	0	0
T cell/NK cell	0	2.374	0	0	0	0	1.446	3.409	3.354	3.295	0	0	0	0	0	0	0.965	0	0	0	0	0	0.965	0	0	0	0	0	0	0	0	0	0	0	0
T cell/NK cell	0	3.346	0	0	1.716	1.958	2.786	3.906	4.573	3.843	0.925	0	0	0	0	0	0	0	0	0	0	0	0	0	0	0	0	0	0	0	0	0	0	0	0
T cell/NK cell	0	2.899	0	0	1.905	2.629	2.398	3.845	4.395	4.063	2.098	0	0	0	0	0	0	0	0	0	0	0	0	0	0	0	0	0.888	0	0.888	0	0	0	0	1.665
T cell/NK cell	0	2.931	0	0	3.301	3.07	3.761	4.091	4.475	3.489	1.053	0	0	0	0	0	0.659	0	0	0	0	0	0	0.659	0	0	0	0	0	0	0	0	0	0	1.053
T cell/NK cell	0	2.747	0	0	2.033	2.331	3.102	3.966	3.772	3.16	1.296	0	0	0	0	0	0	1.296	0	0	0	0	0.845	0.845	0	0	0	0.845	0	0	0	0	0	0	0
T cell/NK cell	0	3.477	0	0	1.75	1.065	2.439	2.786	3.17	2.518	1.065	0	0	0	0	0	1.065	0.668	0	0	0	0	0	0	0	0	0	0.668	0	0	0	0	0	0	0
T cell/NK cell	0	3.077	0	0	1.561	1.058	2.143	3.91	3.983	3.552	1.058	0	0	0	0	1.058	0	0	0	0	0	0	0	0	0	0	0	0	0	0	0	0	0	0	0
T cell/NK cell	0	2.964	0	0	0.748	1.331	1.331	3.26	3.674	3.381	0.748	0	0	0	0	0	0	0	0	0	0	0	0.748	0.443	0	0	0	0.982	0	0	0	0	0	0	0
T cell/NK cell	0	3.071	0	0	1.272	0.826	2.005	3.8	3.77	3.909	1.272	0	0	0	0	0	0.826	0	0	0	0	0	0	0.826	0	0	0	0.826	0	0	0	0	0	0	0
T cell/NK cell	0	2.566	0	0	2.675	2.303	3.385	4.206	4.528	3.727	0.917	0	0	0	0	0	0	0	0	0	0	0	0	0.917	0	0	0	0	0	0	0	0	0	0	0
T cell/NK cell	0	3.263	0	0	0	0.497	0.497	4.033	4.455	3.817	2.091	0	0	0	0	0	0	0	0	0	0	0	0.497	0.497	0	0	0	0	0	0.497	0	0	0	0	0.497
T cell/NK cell	0	3.054	0	0	1.177	2.046	2.3	3.668	3.546	3.609	0	0	0	0	0	0	0	0	0	0	0	0	0	0	0	0	0	0	0	0	0	0	0	0	0
T cell/NK cell	0	2.508	0	0	1.44	1.44	2.007	4.319	4.63	3.831	0.96	0	0	0	0	0.96	0.96	0	0	0	0	0	0	1.44	0	0	0	0.96	0	0	0	0	0	0	0
T cell/NK cell	0	1.749	0	0	1.749	2.351	2.351	4.139	4.785	3.663	0	0	0	0	0	0	0	0	0	0	0	0	0	0	0	0	0	1.749	0	0	0	0	0	0	0
T cell/NK cell	0	3.144	0	0	2.048	2.27	2.857	3.492	3.654	3.224	0	0	0	0	0	0	0	0	0	0	0	0	0	0.675	0	0	0	0	0	0	0	0	0	0	0.675
T cell/NK cell	0	2.827	0	0	0.967	1.237	2.12	4.281	5.064	4.061	1.903	0	0	0	0	0.596	0	0.342	0	0	0	0	0	0	0	0	0	0	0	0.596	0	0	0	0	0.342
T cell/NK cell	0	2.463	0	0	1.851	0	2.463	3.503	3.898	3.503	0	0	0	0	0	0	0	0	0	0	0	0	0	0	0	0	0	0	0	0	0	0	0	0	0
T cell/NK cell	0	3.626	0	0	1.668	0	1.148	3.832	3.878	3.114	1.148	0	0	0	0	0	0	0	0	0	0	0	0	1.148	0	0	0	0	0	0	0	0	0	0	0
T cell/NK cell	0	3.195	0	0	0	0	2.542	3.992	3.973	3.494	1.433	0	0	0	0	0	0	0	0	0	0	0	0	0	0	0	0	0	0	0	0	0	0	0	0
T cell/NK cell	0	3.304	0	0	2.047	2.224	2.724	3.95	4.485	3.669	1.386	0	0	0	0	0	1.557	0	0	0	0	0	0	1.557	0	0.559	0	0	0	0	0	0	0	0	0
T cell/NK cell	0	2.867	0	0	1.494	1.123	2.301	4.189	4.335	3.886	0.868	0	0	0	0	0	0	0	0	0	0	0	0	0	0	0	0	0.526	0	0	0	0	0	0	0
T cell/NK cell	0	3.064	0	0	1.511	1.21	2.135	3.263	3.645	3.277	0.778	0	0	0.331	0	0	0	0	0	0	0	0	0.331	0	0	0	0	0.579	0	0.331	0	0	0	0	0
T cell/NK cell	0	2.969	0	0	1.798	0.986	0	3.544	3.591	3.799	0.986	0	0	0	0	0.986	0	0	0	0	0	0	0.986	0	0	0	0	2.044	0	0	0	0	0	0	0
T cell/NK cell	0	2.484	0	0	1.871	2.626	2.861	3.806	4.147	3.764	1.041	0	0	0	0	0	0	1.041	0	0	0	0	1.041	0	0	1.041	0	0	0	0	0	0	0	0	0
T cell/NK cell	0	2.722	0	0	1.469	1.255	1.794	3.832	4.086	3.463	1.469	0	0	0	0	0	0.983	0	0	0	0	0	0.608	0	0	0.608	0	0.983	0	0	0	0	0	0	0
T cell/NK cell	0	2.52	0	0	0.762	0	1.718	4.023	4.575	3.981	1.904	0	0	0	0.762	0	0	0	0	0	0	0	0	0	0	0	0	0	0	0	0	0	0	0	0
T cell/NK cell	0	3.368	0	0	1.149	2.01	1.67	3.291	3.924	3.507	0	0	0	0	0	0	0	1.149	0	0	0	0	0	0	0	0	0	0	0	0	0	0	0	0	1.149
T cell/NK cell	0	2.758	0	0	1.282	1.826	3.084	3.956	4.36	3.624	1.007	0	0	0	0	0	0	0	0	0	0	0	0	0	0	0	0	0	0	0	0	0	0	0	0
T cell/NK cell	0	2.76	0	0	0	1.136	0.721	3.815	4.587	3.925	1.428	0	1.136	0	0	1.136	0.721	0	0	0	0	0	0	0.721	0	0	0	1.994	0	0.721	0	0	0	0	0
T cell/NK cell	0	3.293	0	0	1.097	0.51	0.846	3.833	3.743	3.431	1.297	0	0	0	0	0	0.51	0	0	0	0	0	0	0.51	0	0	0	0.51	0	0	0	0	0	0	0
T cell/NK cell	0	3.674	0	0	0.824	1.577	0.824	3.571	4.304	3.737	0	0	0	0	0	0	0.824	0	0	0	0	0	0	0.824	0	0	0	0	0	0	0	0	0	0	0
T cell/NK cell	0	2.331	0	0	1.317	0.97	1.681	4.371	4.463	3.958	2.022	0	0	0	0	0.97	0	0.436	0	0	0	0	0.436	0.436	0	0	0	0.738	0	0	0	0	0	0	0
T cell/NK cell	0	2.822	0	0	0.756	2.051	2.412	4.309	4.247	3.673	1.708	0	0	0	0	0	0	0	0	0	0	0	0	0.756	0	0.756	0	0	0	0	0	0	0	0	0
T cell/NK cell	0	3.166	0	0	1.819	1.761	1.761	3.236	3.567	3.009	0.524	0	0	0	0	0	0	0.296	0	0	0	0	0.296	0.296	0	0.296	0	0.709	0	0.524	0	0	0	0	0
T cell/NK cell	0	2.982	0	0	0.892	1.577	1.072	4.329	4.54	3.985	1.577	0	0	0	0	0.392	0	0.673	0	0	0	0	0	0.673	0	0	0	0	0	0	0	0	0	0	0.392
T cell/NK cell	0	3.079	0	0	0	1.822	2.807	4.299	4.226	4.147	0	0	0	0	0	0	0	0	0	0	0	0	0	0	0	0	0	0	0	0	0	0	0	0	1.822
T cell/NK cell	0	3.079	0	0	0	0	2.598	2.598	2.867	3.402	0	0	0	0	0	0	1.638	0	0	0	0	0	0	0	0	0	0	1.638	0	0	0	0	0	0	0
T cell/NK cell	0	3.326	0	0	1.174	1.471	2.297	3.797	3.634	3.403	1.174	0	0	0.75	0	0	0	0	0	0	0	0	0	1.174	0	0	0	0.75	0	0	0	0	0	0	0
T cell/NK cell	0	3.349	0	0	0	2.318	1.719	4.024	4.103	3.628	0	0	0	0	0	0	0	0	0	0	0	0	0	0	0	0	0	1.719	0	0	0	0	0	0	0
T cell/NK cell	0	2.835	0	0	0.804	2.052	3.359	3.943	4.157	3.499	1.243	0	0.48	0	0	0	0	0	0	0	0	0	0	0.804	0	0	0	0.48	0	0	0	0	0	0	1.047
T cell/NK cell	0	3.133	0	0	1.005	1.005	1.496	3.738	4.14	3.416	0.768	0	0	0	0	0	1.005	0	0	0	0	0	0.768	0	0	0	0	1.197	0	0.456	0	0	0	0	0
T cell/NK cell	0	2.616	0	0	0	0	2.616	3.946	3.488	3.488	0	0	0	0	0	0	1.993	0	0	0	0	0	0	0	0	0	0	0	0	0	0	0	0	0	0
T cell/NK cell	0	3.522	0	0	1.495	1.672	1.823	3.192	3.386	2.858	1.279	0	0	0	0	0	0	0.623	0	0	0	0	0	1.004	0	0	0	0	0	0	0	0	0	0	0
T cell/NK cell	0	2.86	0	0	1.758	2.294	3.006	3.863	4.139	3.272	1.758	0	0	0	0	0.864	0.522	0.522	0	0	0	0	0.522	1.117	0	0	0	0	0	0.864	0	0	0	0	0.864
T cell/NK cell	0	2.882	0	0	1.651	2.445	2.757	4.226	4.626	4.162	0	0	0	0	0	0	0	1.134	0	0	0	0	0	1.651	0	1.134	0	0	0	0	0	0	0	0	0
T cell/NK cell	0	2.493	0	0	1.751	0	1.428	4.462	4.839	3.946	1.751	0.95	0	0	0	0.95	0	0	0	0	0	0	0	0	0	0	0	0	0	0	0	0	0	0	0
T cell/NK cell	0	2.996	0	0	1.494	1.003	1.671	4.409	4.518	3.899	1.952	0.623	0	0	0	0	0	0	0	0	0	0	0.623	0.623	0	0	0	0	0	0	0	0	0	0	0.623
T cell/NK cell	0	3.389	0	0	0.834	1.591	2.314	3.784	4.191	3.623	1.282	0	0	0.834	0	0	0	0	0	0	0	0	0.834	0	0	0	0	0	0	0	0	0	0	0	0
T cell/NK cell	0	3.279	0	0	2.359	2.359	2.831	4.393	4.469	3.822	1.434	0	0	0	1.434	0	0	0	0	0	0	0	0	0	0	0	0	0	0	0	0	0	0	0	0
T cell/NK cell	0	3.295	0	0	2.174	2.433	2.639	4.265	4.433	3.688	0	0	0	0	0	0	0	0	0	0	0	0	0	1.281	0	0	0	0	0	0	0	0	0	0	0
T cell/NK cell	0	3.22	0	0	1.947	1.947	2.566	4.692	4.978	4.112	1.947	0	0	0	0	0	0	0	0	0	0	0	0	0	0	0	0	0	0	0	0	0	0	0	0
T cell/NK cell	0	3.119	0	0	1.378	1.138	1.479	3.957	4.325	3.845	1.479	0	0	0	0	0	0	0	0	0	0	0	0	0.353	0	0	0	0	0	0	0	0	0	0	0.353
T cell/NK cell	0	2.441	0	0	1.01	1.01	1.01	4.52	4.71	4.21	2.078	1.01	0	0	0	0	1.01	0	0	0	0	0	0	0	0	0	0	0	0	0	0	0	0	0	0
T cell/NK cell	0	3.564	0	0	0.419	0.419	1.535	3.55	3.878	3.058	0.94	0	0	0	0	0.419	0	0	0	0	0	0	0	0.713	0	0	0	0	0	0.419	0	0	0	0	0
T cell/NK cell	0	2.397	0	0	1.098	2.079	2.639	3.891	4.042	3.367	1.386	0	0	0	0	1.098	0.693	0	0	0	0	0	0	1.386	0	0	0	0	0	0	0	0	0	0	0
T cell/NK cell	0	2.406	0	0	2.528	2.406	3.053	4.165	4.624	3.686	0.892	0	0	0.892	0	0.892	0.892	0	0	0	0	0	0	1.356	0	0	0	0.892	0	0	0	0	0	0	0
T cell/NK cell	0	2.959	0	0	0	0.856	2.579	3.997	4.332	3.551	1.109	0	0	0	0	0.517	0	0	0	0	0	0	0	0	0	0	0	0.856	0	0	0	0	0	0	0
T cell/NK cell	0	3.25	0	0	1.763	1.646	2.007	3.483	3.72	2.929	0.828	0	0	0	0	0.497	0.497	0	0	0	0	0	0	0	0	0	0	0.828	0	0	0	0	0	0	0
T cell/NK cell	0	2.505	0	0	2.548	2.074	2.898	3.768	4.234	3.65	0.728	0	0	0	0	0.958	0	0	0	0	0	0	0	0.429	0	0	0	0	0	0	0	0	0	0	0
T cell/NK cell	0	2.732	0	0	1.07	1.755	2.445	3.568	3.807	3.29	0	0	0	0	0	0	0	0	0	0	0	0	0	0.672	0	0	0	0	0	0	0	0	0	0	0
T cell/NK cell	0	2.235	0	0	0	0	0	3.408	3.408	3.408	2.235	0	0	0	0	0	0	0	0	0	0	0	0	0	0	0	0	0	0	0	0	0	0	0	0
T cell/NK cell	0	3.155	0	0	1.494	2.265	2.905	4.508	4.599	4.321	1.821	0	0	0	0	0	0	0	0	0	0	0	0	0	0	0	0	0	0	0	0	0	0	0	0
T cell/NK cell	0	2.349	0	0	2.349	2.349	3.709	4.181	4.582	3.99	1.9	0	0	0	0	1.063	0	0	0	0	0	0	1.063	1.9	0	0	0	0	0	0	0	0	0	0	0
T cell/NK cell	0	3.039	0	0	0	0	0.775	4.066	4.086	3.409	1.737	0	0	0	0	0	0	0	0	0	0	0	0	0	0	0	0	0	0	0	0	0	0	0	0
T cell/NK cell	0	2.96	0	0	1.79	2.035	2.232	4.433	4.886	3.712	0.98	0	0	0.98	0	0	0.98	0	0	0	0	0	0	0	0	0	0	0	0	0	0	0	0	0	0
T cell/NK cell	0	2.784	0	0	1.325	1.637	1.637	4.378	4.738	4.077	0.867	0	0	0.867	0	0	0.867	0.867	0	0	0	0	0	0	0	0	0	0	0	0	0	0	0	0	0
T cell/NK cell	0	3.072	0	0	1.478	1.654	2.553	3.032	3.518	2.715	0.447	0	0	0.248	0	0	0	0	0	0	0	0	0	0.447	0	0	0	0.447	0	0.248	0	0	0	0	0
T cell/NK cell	0	2.636	0	0	1.279	0.623	2.431	4.119	4.333	3.846	1.279	0	0	0	0	0.623	0	0	0	0	0	0	0	0	0	0	0	0.623	0	0	0	0	0	0	0
T cell/NK cell	0	2.843	0	0	0	0.904	2.424	4.33	4.115	3.507	0.904	0	0	0	0	0	0.904	0	0	0	0	0	0	0.904	0	0	0	0	0	0.904	0	0	0	0	0
T cell/NK cell	0	3.452	0	0	0.771	1.583	1.66	3.171	3.452	2.704	1.201	0	0	0	0	0.573	0	0	0	0	0	0	0	0.771	0	0	0	0.771	0	0	0	0	0	0	0
T cell/NK cell	0	2.083	0	0	1.291	0	1.968	4.136	4.876	4.063	1.015	0	0	0	0	1.015	0	0	0	0	0	0	0	0	0	0	0	0	0	0	0	0	0	0	0
T cell/NK cell	0	3.331	0	0	1.757	1.945	2.103	3.288	3.642	2.388	0.262	0	0	0	0	0	0	0.262	0	0	0	0	0	0.262	0	0.262	0	1.029	0	0.262	0	0	0	0	0
T cell/NK cell	0	2.526	0	0	2.264	1.91	3.178	3.72	4.469	3.85	1.355	0	0	0	0	1.355	0	1.355	0	0	0	0	0	0	0	0	0	0	0	0	0	0	0	0	0
T cell/NK cell	0	3.087	0	0	1.614	1.892	2.839	3.617	4.204	3.4	0	0	0	0	0	0	0	0.59	0	0	0	0	0	0	0	0.59	0	0	0	0	0	0	0	0	0.59
T cell/NK cell	0	2.564	0	0	1.045	0	2.125	4.079	4.125	4.21	1.724	0	0	0	0	0	0	0	0	0	0	0	0.653	0	0	0	0	0.653	0	0	0	0	0	0	0
T cell/NK cell	0	1.643	0	0	1.643	1.643	1.643	3.754	3.932	3.651	0	0	0	0	0	0	0	0	0	0	0	0	0	0	0	0	0	0	0	0	0	0	0	0	0
T cell/NK cell	0	2.987	0	0	0	1.255	2.214	3.885	4.257	3.67	1.255	0	0	0	0	0.487	0	0	0	0	0	0	0	0.813	0	0	0	0.813	0	0	0	0	0	0	0
T cell/NK cell	0	2.179	0	0	1.86	1.86	2.657	3.99	4.095	3.693	0.791	0	0	0	0	0	0	0	0	0	0	0	0	0	0	0	0	1.227	0	0	0	0	0	0	0
T cell/NK cell	0	1.702	0	0	1.702	2.299	2.299	3.607	4.155	4.003	0	0	0	0	0	0	0	0	0	0	0	0	0	0	0	0	0	0	0	0	0	0	0	0	0
T cell/NK cell	0	3.1	0	0	2.061	1.415	2.6	3.648	3.879	3.664	0	0	0	0	0	0	0	0	0	0	0	0	0	0.485	0	0	0	0.485	0	0.485	0	0	0	0	0.485
T cell/NK cell	0	1.966	0	0	1.966	0	2.586	4.133	4.133	3.456	0	0	0	0	0	0	0	0	0	0	0	0	0	0	0	0	0	0	0	0	0	0	0	0	0
T cell/NK cell	0	2.858	0	0	1.537	2.402	2.909	4.227	4.672	3.782	1.537	0	0	0	0	0	0	0	0	0	0	0	0.649	0	0	0.649	0	0	0	0.649	0	0	0	0	0
T cell/NK cell	0	2.504	0	0	0	1.889	2.407	3.874	4.304	3.92	1.889	0	0	0.753	0	0.753	0	0	0	0	0	0	0	0	0	0.753	0	0	0	0.753	0	0	0	0	0
T cell/NK cell	0	3.135	0	0	0.99	1.477	1.376	4.039	4.306	3.707	1.376	0	0	0	0	0.353	0.613	0.353	0	0	0	0	0.613	0.613	0	0.613	0	1.136	0	0	0	0	0	0	0.353
T cell/NK cell	0	3.35	0	0	0	2.319	2.319	3.629	4.709	4.529	2.319	0	0	0	0	0	0	0	0	0	0	0	0	0	0	0	0	0	0	0	0	0	0	0	0
T cell/NK cell	0	2.975	0	0	0	1.37	1.37	3.93	4.269	3.617	0.683	0	0	0	0	0	0	0	0	0	0	0	0	0	0	0	0	0	0	0	0	0	0	0	0
T cell/NK cell	0	2.339	0	0	2.688	3.119	3.443	4.084	4.272	3.969	1.673	0	0	0	0	0	0.543	0.893	0	0	0	0	0	0	0	0	0	0.543	0	0	0	0	0	0	0.893
T cell/NK cell	0	2.221	0	0	1.927	1.927	3.198	3.373	4.029	3.87	1.208	0	0	0	0	0.777	0.777	0.777	0	0	0	0	0	1.208	0	0	0	0	0	0.777	0	0	0	0	0
T cell/NK cell	0	3.64	0	0	0.988	2.244	2.047	3.803	3.91	2.972	1.475	0	0	0	0	0	0	0.988	0	0	0	0	0.988	0.988	0	0	0	0	0	0	0	0	0	0	0.988
T cell/NK cell	0	3.094	0	0	1.426	1.651	2.822	3.418	3.484	3.045	0	0	0	0	0	0	1.134	0	0	0	0	0	0	0	0	0	0	0	0	0	0	0	0	0	0
T cell/NK cell	0	3.348	0	0	2.471	2.429	3.032	4.09	4.553	3.437	1.358	0	0	0	0	0	0.216	0	0	0	0	0	0	0	0	0.393	0	0.216	0	0	0	0	0	0	0.393
T cell/NK cell	0	3.212	0	0	1.336	2.081	2.503	3.212	3.695	2.709	0	0	0	0	0	0	0	0	0	0	0	0	0	0	0	0	0	0	0	0	0	0	0	0	0
T cell/NK cell	0	2.008	0	0	0	3.504	3.681	4.276	4.867	4.078	0	0	0	0	0	0	0	0	0	0	0	0	0	0	0	0	0	0	0	0	0	0	0	0	0
T cell/NK cell	0	2.871	0	0	0.683	1.775	2.466	3.741	4.311	3.564	0	0	0	0	0	0	0	0	0	0	0	0	0	1.085	0	0	0	0	0	0	0	0	0	0	0
T cell/NK cell	0	3.05	0	0	1.287	1.503	1.681	4.011	4.367	3.583	1.287	0	0	0	0	0	0.628	0.628	0	0	0	0	0	1.503	0	0	0	2.079	0	0	0	0	0	0	0
T cell/NK cell	0	2.731	0	0	0.521	0	1.755	4.157	3.846	3.344	1.115	0.521	0	0	0	0.521	0	0	0	0	0	0	0	0.862	0	0	0	0	0	0	0	0	0	0	0.521
T cell/NK cell	0	2.768	0	0	2.394	2.958	3.43	3.624	3.532	2.867	0	0	0	0	0	0	0.978	0	0	0	0	0	0	0	0	0	0	0	0	0	0	0	0	0	2.033
T cell/NK cell	0	3.341	0	0	1.246	2.594	1.246	3.97	4.415	3.872	1.246	0	0	1.246	0	0	0	0	0	0	0	0	0	1.246	0	1.246	0	0	0	1.246	0	0	0	0	0
T cell/NK cell	0	2.969	0	0	1.677	2.378	2.851	3.692	3.795	3.745	1.45	0	0	0	0	1.45	0	0.736	0	0	0	0	0.736	0.736	0	0	0	0	0	0	0	0	0	0	0
T cell/NK cell	0	3.273	0	0	1.829	1.555	2.618	3.566	4.082	3.355	1.176	0	0	0	0	0	0	0	0	0	0	0	0	0.558	0	0.558	0	0.558	0	0	0	0	0	0	0
T cell/NK cell	0	2.473	0	0	1.033	1.861	1.861	4.013	3.664	3.91	1.531	0	0	0	0	0	1.033	0	0	0	0	0	0	1.033	0	0	0	0	0	0	0	0	0	0	0
T cell/NK cell	0	2.991	0	0	1.648	1.648	2.241	4.091	4.721	4.222	0	0	0	0	0	0	0	0	0	0	0	0	0	0	0	0	0	0	0	1.131	0	0	0	0	0
T cell/NK cell	0	3.534	0	0	1.577	1.811	1.811	3.766	4.337	3.231	0	0	0	0	0	0	0	0	0	0	0	0	0	1.269	0	0	0	0	0	0	0	0	0	0	0
T cell/NK cell	0	3.137	0	0	1.07	2.264	1.909	3.696	3.87	3.326	1.07	0	0	0	0	0	0	0	0	0	0	0	0	0	0	0	0	0.672	0	0	0	0	0	0	0
T cell/NK cell	0	2.819	0	0	1.375	1.089	2.551	3.897	4.234	3.281	0	0	0	0	0	0	1.089	0	0	0	0	0	0	0	0	0.686	0	0	0	0	0	0	0	0	0.686
T cell/NK cell	0	2.915	0	0	1.01	1.83	2.581	4.009	4.419	3.628	1.01	0	0	0	0	0	1.01	0	0	0	0	0	0	0	0	0	0	0	0	0	0	0	0	0	0
T cell/NK cell	0	2.921	0	0	2.446	1.014	2.083	3.765	4.016	3.242	1.014	0	0	0	0	0	0	0	0	0	0	0	0	0	0	1.014	0	0	0	0	0	0	0	0	0
T cell/NK cell	0	2.271	0	0	0	1.36	1.36	3.857	4.076	3.298	1.36	0	0	0	0	0	0	0	0	0	0	0	0	0	0	0	0	1.36	0	0	0	0	0	0	0
T cell/NK cell	0	2.96	0	0	1.32	1.718	2.403	4.039	4.331	3.469	2.118	0	0	0	0	0	0	0	0	0	0	0	0	0	0	0	0	0	0	0	0	0	0	0	0
T cell/NK cell	0	2.935	0	0	0.821	1.266	1.807	3.566	4.281	3.452	1.807	0	0	0	0	0	0	0	0	0	0	0	0	0	0	0	0	0	0	0.821	0	0	0	0	0
T cell/NK cell	0	3.125	0	0	2.886	2.367	2.886	3.36	4.247	3.36	1.229	0	0	0	0	0	0	0	0	0	0	0	0	0.792	0	0.792	0	0	0	0	0	0	0	0	0
T cell/NK cell	0	3.016	0	0	1.586	1.92	3.016	4.048	4.605	4.114	1.079	0	0	0	0	0	0	0	0	0	0	0	0	0	0	0	0	1.586	0	0	0	0	0	0	0
T cell/NK cell	0	3.33	0	0	2.09	1.898	2.569	3.773	4.092	3.379	0.536	0	0	0	0	0	0	0	0	0	0	0	0	0.883	0	0	0	0	0	0	0	0	0	0	0
T cell/NK cell	0	3.175	0	0	1.126	2.116	1.826	3.972	3.729	3.566	1.417	0	0	0	0	0	0	0	0	0	0	0	0	0.714	0	0	0	0	0	0	0	0	0	0	0
T cell/NK cell	0	3.055	0	0	0	2.15	2.783	3.784	4.405	3.724	0	0	0	0	0	0	0	0	0	0	0	0	0	0	0	0	0	0	0	0	0	0	0	0	0
T cell/NK cell	0	3.231	0	0	1.536	1.233	1.769	3.88	3.854	3.231	0.796	0.796	0	1.233	0	0.796	0	0	0	0	0	0	0	0	0	0	0	0	0	0	0	0	0	0	0
T cell/NK cell	0	2.921	0	0	1.59	1.082	2.375	3.867	4.37	3.587	1.925	0	0	0	0	1.082	0	0	0	0	0	0	0	0	0	0	0	0	0	0	0	0	0	0	0
T cell/NK cell	0	3.016	0	0	1.648	1.648	1.912	3.819	4.036	3.512	0.945	0	0	0	0	0	0	0	0	0	0	0	0	1.131	0	0	0	0	0	0	0	0	0	0	0
T cell/NK cell	0	3.043	0	0	2.859	1.74	2.79	3.653	4.008	3.149	0.777	0	0	0	0	0	0	0	0	0	0	0	0.777	1.209	0	0	0	0	0	0	0	0	0	0	0
T cell/NK cell	0	3.729	0	0	1.264	1.571	2.291	3.666	4.106	3.698	0	0	0	0	0	0	0	0	0	0	0	0	0	0	0	0	0	0	0	0	0	0	0	0	0
T cell/NK cell	0	3.139	0	0	1.776	2.488	3.332	3.783	4.226	3.632	1.776	0	0	0	0	0.801	0	0	0	0	0	0	0	0	0	0	0	0	0	0.801	0	0	0	0	0
T cell/NK cell	0	2.812	0	0	2.409	2.007	2.917	3.503	4.236	3.583	0.653	0	0	0	0	0.653	0	0	0	0	0	0	0	0	0	0	0	0	0	0	0	0	0	0	0
T cell/NK cell	0	2.9	0	0	2.7	1.938	2.39	3.974	4.538	3.689	0.842	0	0	0	0	0.507	0	0	0	0	0	0	0	0	0	0.507	0	0	0	0	0	0	0	0	0
T cell/NK cell	0	2.654	0	0	1.459	2.863	3.183	3.889	4.606	3.704	0.975	0	0	0	0	0	0	0	0	0	0	0	0	0	0	0	0	0	0	0	0	0	0	0	0
T cell/NK cell	0	2.593	0	0	2.388	2.268	2.593	3.34	4.037	3.818	0.805	0	0	0	0	0	0	0	0	0	0	0	0	0.805	0	0	0	1.245	0	0	0	0	0	0	0
T cell/NK cell	0	3.286	0	0	2.006	1.542	2.629	4.028	4.347	3.724	1.542	0	0.652	0	0	0	0	0	0	0	0	0	0	0	0.652	0	0	0	0	0	0	0	0	0	0
T cell/NK cell	0	2.261	0	0	2.426	2.568	2.802	4.114	4.114	3.895	1	1	0	0	0	0	1.49	0	0	0	0	0	0	1	0	0	0	1	0	0	0	0	0	0	0
T cell/NK cell	0	3.159	0	0	2.385	2.507	2.924	3.646	4.279	3.443	0.879	0	0	0	0	0.533	0	0	0	0	0	0	0	0	0	0.533	0	0.879	0	0	0	0	0	0	0
T cell/NK cell	0	3.08	0	0	1.377	1.936	1.936	3.94	4.014	3.422	1.091	0	0	0	0	0	0	0	0	0	0	0	0.687	0	0	0	0	0.687	0	0	0	0	0	0	0
T cell/NK cell	0	3.637	0	0	0.768	0.768	1.727	3.805	4.15	3.082	1.497	0	0	0	0	0	0.768	0	0	0	0	0	0	1.497	0	0	0	0	0	0	0	0	0	0	0
T cell/NK cell	0	3.286	0	0	1.964	2.585	3.084	3.599	4.171	3.529	1.239	0	0	0	0	0	0	0	0	0	0	0	0	0	0	0	0	0.8	0	0	0	0	0	0	0
T cell/NK cell	0	2.969	0	0	2.571	2.393	3.225	3.759	3.743	3.196	1.346	0	0	0	0	0	0.537	0	0	0	0	0	0.537	0.537	0	0	0	1.346	0	0	0	0	0	0	0
T cell/NK cell	0	2.846	0	0	1.62	0.7	2.652	3.651	4.188	3.447	1.62	0	0	0	0	0	0	0	0	0	0	0	0	0.7	0	0	0	0.7	0	0	0	0	0	0	0
T cell/NK cell	0	3.667	0	0	2.788	2.521	2.521	3.996	4.68	3.564	1.571	0	0	0	0	0	0	0	0	0	0	0	0	0	0	0	0	0	0	0	0	0	0	0	0
T cell/NK cell	0	3.227	0	0	0	1.885	0	4.073	4.583	3.973	1.052	0	0	0	0	0	1.052	0	0	0	0	0	0	0	0	0	0	0	0	0	0	0	0	0	0
T cell/NK cell	0	3.4	0	0	2.079	2.197	2.397	3.87	3.891	3.367	1.386	0.693	0	0	0	0	0	0	0	0	0	0	0	0	0	0	0	0.693	0	0.693	0	0	0	0	0
T cell/NK cell	0	3.167	0	0	0.787	1.524	1.943	3.541	3.982	3.308	2.102	0	0	0	0	0	0	0	0	0	0	0	0	0.787	0	0	0	0.787	0	0	0	0	0	0	0
T cell/NK cell	0	2.94	0	0	2.73	2.94	2.298	4.445	4.564	4.035	0	0	0	1.027	0	0	0	0	0	0	0	0	0	0	0	0	0	1.027	0	0	0	0	0	0	0
T cell/NK cell	0	3.211	0	0	1.54	1.871	3.051	3.742	4.176	3.721	0	0	0	0	0	0	0	0	0	0	0	0	0	0	0	0	0	0.65	0	0	0	0	0	0	0
T cell/NK cell	0	3.031	0	0	2.583	2.928	2.812	3.964	4.273	3.555	0	0	0	0	0	0	0.859	0.519	0	0	0	0	0	0	0.519	0	0	0.519	0	0	0	0	0	0	0
T cell/NK cell	0	2.479	0	0	2.158	2.158	2.792	3.52	4.247	3.382	1.454	0	0	0	0	0	0	0	0	0	0	0	0	1.159	0	0	0	0	0	0	0	0	0	0	0
T cell/NK cell	0	2.331	0	0	0.77	1.73	2.778	4.352	4.352	3.783	1.2	0	0	0	0	0	0	0	0	0	0	0	0	0	0	0	0	0	0	0	0	0	0	0	0
T cell/NK cell	0	2.343	0	0	2.67	2.841	3.052	4.202	4.298	3.619	1.616	0	0	0	0	0.852	0	0	0	0	0	0	0	0.852	0	0	0	0.852	0	0	0	0	0	0	0
T cell/NK cell	0	3.02	0	0	2.268	1.858	3.335	3.839	4.205	3.335	0.734	0.734	0	0	0	0	0.734	0	0	0	0	0	0	1.152	0	0	0	0	0	0	0	0	0	0	0
T cell/NK cell	0	2.479	0	0	1.737	1.98	3.316	3.961	4.745	4.37	1.737	0	0	0	0	0.94	0	0	0	0	0	0	0	0.94	0	0	0	0.94	0	0.94	0	0	0	0	0
T cell/NK cell	0	2.919	0	0	2.056	2.279	2.541	3.558	3.906	3.376	0.68	0	0	0.68	0	0	0	0	0	0	0	0	0	0.68	0	0	0	0.68	0	0	0	0	0	0	0.68
T cell/NK cell	0	2.562	0	0	1.943	2.101	3.166	3.936	4.335	3.639	1.221	0	0	0	0	0	0	0	0	0	0	0	0	0	0	0	0	1.221	0	0	0	0	0	0	0.787
T cell/NK cell	0	3.361	0	0	1.858	2.196	2.753	2.999	3.673	2.973	0.573	0	0	0.229	0	0.229	0	0	0	0	0	0	0.416	0.416	0	0	0	0.229	0	0	0	0	0	0	0
T cell/NK cell	0	3.237	0	0	2.474	1.862	2.214	3.665	3.855	3.289	0.858	0	0	0	0	0.519	0	0	0	0	0	0	0	0.519	0	0.519	0	0.519	0	0	0	0	0	0	0
T cell/NK cell	0	3.465	0	0	1.675	2.203	2.975	3.674	3.923	3.297	0	0	0	0	0	0	0	0	0	0	0	0	0	0	0	0.482	0	1.247	0	0	0	0	0	0	0
T cell/NK cell	0	1.989	0	0	1.746	0.947	0	3.738	4.38	3.7	1.424	0	0	0	0	0	0.947	0.947	0	0	0	0	0	0.947	0.947	0	0	0.947	0	0	0	0	0	0	0
T cell/NK cell	0	3.275	0	0	1.97	1.915	2.468	3.531	4	3.2	0.933	0	0	0	0	0	0.572	0	0	0	0	0	0.326	0.769	0	0	0	0.326	0	0.326	0	0	0	0	0
T cell/NK cell	0	2.952	0	0	2.064	1.982	2.952	3.843	4.477	3.856	1.253	0	0	0	0	0.811	0.486	0	0	0	0	0	0	0.486	0	0	0	0.486	0	0	0	0	0	0	0
T cell/NK cell	0	3.609	0	0	1.827	1.827	2.384	3.492	3.781	2.911	0.457	0	0	0	0	0.769	0	0.457	0	0	0	0	0	0	0	0.769	0	0	0	0	0	0	0	0	0.457
T cell/NK cell	0	2.844	0	0	1.444	2.114	2.89	3.903	4.396	3.744	1.619	0	0	0	0	0	0	0	0	0	0	0	0	0	0	0	0	0	0	0	0	0	0	0	0
T cell/NK cell	0	3.059	0	0	1.577	1.161	2.096	3.556	3.909	3.367	0.437	0	0	0	0	0	0.973	0	0	0	0	0	0.437	0	0	0	0	0.437	0	0	0	0	0	0	0
T cell/NK cell	0	3.239	0	0	0.849	1.697	2.096	3.274	3.769	3.068	1.416	0	0	0	0	0	0.369	0	0	0	0	0	0.369	0.369	0	0	0	0	0	0	0	0	0	0	0
T cell/NK cell	0	2.884	0	0	2.312	1.589	2.639	4.433	4.653	3.945	0	0	0	0	0	0	0	0.833	0	0	0	0	0	1.281	0	0	0	1.281	0	0	0	0	0	0	0
T cell/NK cell	0	3.251	0	0	1.89	1.338	1.817	3.848	4.162	3.492	0.661	0	0	0	0	0	0.384	0	0	0	0	0	0	0.661	0	0.384	0	0.384	0	0	0	0	0	0	0
T cell/NK cell	0	3.024	0	0	1.237	1.625	1.903	4.103	4.162	3.491	1.111	0	0	0	0	0.799	0	0	0	0	0	0	0	0	0	0.342	0	0.342	0	0	0	0	0	0	0.342
T cell/NK cell	0	2.725	0	0	0.783	0.783	0.783	4.54	4.776	3.569	0.783	0	0	0	0	0	0	0.783	0	0	0	0	0	1.217	0	0	0	0	0	0	0	0	0	0	0
T cell/NK cell	0	2.845	0	0	2.298	2.456	3.231	3.618	4.113	3.547	1.142	0	0	0	0	0.617	0	0	0	0	0	0	0.355	0.617	0	0.355	0	0.355	0	0.355	0	0	0	0	0
T cell/NK cell	0	3.546	0	0	1.816	1.337	2.338	3.093	3.796	3.337	0.877	0	0	0.66	0	0.384	0	0.384	0	0	0	0	0	0	0	0.66	0	0.66	0	0	0	0	0	0	0.384
T cell/NK cell	0	3.469	0	0	0	0	2.599	0	4.241	3.469	0	0	0	0	0	0	0	1.977	0	0	0	0	0	0	0	0	0	0	0	0	0	0	0	0	0
T cell/NK cell	0	3.12	0	0	1.141	1.434	2.176	3.039	3.69	3.004	0.725	0	0	0	0	0.304	0	0	0	0	0	0	0	0.884	0	0.536	0	0	0	0	0	0	0	0	0
T cell/NK cell	0	3.262	0	0	0	1.627	2.151	3.913	3.616	3.065	1.205	0	0	0	0	0.46	0	0	0	0	0	0	0.46	0.774	0	0	0	0.46	0	0	0	0	0	0	0
T cell/NK cell	0	3.143	0	0	1.243	3.031	3.498	4.672	5.301	4.88	2.127	0	0	0	0	0	0	0	0	0	0	0	0	0	0	0	0	1.243	0	0	0	0	0	0	0
T cell/NK cell	0	2.601	0	0	2.337	1.251	2.451	4.001	4.234	3.599	1.415	0	0	0	0	0.485	0.81	0	0	0	0	0	0	0.485	0	0	0	0.81	0	0	0	0	0	0	0
T cell/NK cell	0	2.868	0	0	1.772	1.772	1.083	3.848	4.104	3.868	1.083	0	0	0	0	0	0	0	0	0	0	0	0	0	0	0	0	1.083	0	0	0	0	0	0	0
T cell/NK cell	0	3.329	0	0	2.027	2.13	2.528	3.11	3.661	2.796	0.864	0	0	0	0	0	0	0	0	0	0	0	0	0.243	0	0.243	0	0.438	0	0	0	0	0	0	0
T cell/NK cell	0	3.118	0	0	0.392	1.224	1.072	3.686	4.012	3.16	0.673	0.392	0	0	0	0.673	0	0.673	0	0	0	0	0	0.892	0	0	0	1.072	0	0	0	0	0	0	0
T cell/NK cell	0	3.033	0	0	1.588	2.027	2.466	3.601	4.176	3.542	1.028	0	0	0	0	0	0.787	0.262	0	0	0	0	0	0.262	0	0.262	0	1.223	0	0	0	0	0	0	0
T cell/NK cell	0	2.595	0	0	1.842	1.513	3.019	4.128	4.828	4.085	0.634	0.634	0	0	0	1.019	0.634	0	0	0	0	0	0	1.019	0	0	0	0.634	0	0	0	0	0	0	0
T cell/NK cell	0	2.923	0	0	2.403	1.926	2.777	3.325	4.102	3.656	0	0	0	0	0	0	0	0	0	0	0	0	0	0	0	0	0	0	0	0	0	0	0	0	0
T cell/NK cell	0	3.031	0	0	1.228	1.439	2.202	3.767	4.123	3.477	1.339	0	0	0	0	0	0	0	0	0	0	0	0.59	0.338	0	0	0	0	0	0	0	0	0	0	0
T cell/NK cell	0	3.232	0	0	1.646	1.782	2.277	3.448	3.784	3.291	0.925	0	0	0	0	0	0	0	0	0	0	0	0	0.322	0	0	0	1.065	0	0.322	0	0	0	0	0
T cell/NK cell	0	3.079	0	0	2.368	2.069	2.599	3.812	4.168	3.491	1.639	0	0	0	0	0.868	0.868	0	0	0	0	0	0	0.868	0	0	0	0.868	0	0	0	0	0	0	0
T cell/NK cell	0	3.18	0	0	0.694	1.388	1.611	3.18	3.715	2.892	0.694	0	0	0	0	0.694	0	0.694	0	0	0	0	0.694	0.694	0	1.1	0	0.694	0	0	0	0	0	0	0
T cell/NK cell	0	3.083	0	0	2.27	2.81	1.825	4.551	4.915	4.279	2.27	0	0	0	0	0	0	0	0	0	0	0	0	0	0	0	0	0	0	0	0	0	0	0	0
T cell/NK cell	0	3.12	0	0	1.986	1.502	2.555	4.003	4.381	3.656	0.874	0	0	0	0	0.874	0.53	0	0	0	0	0	0	0.874	0	0	0	0.874	0	0	0	0	0	0	0
T cell/NK cell	0	3.05	0	0	1.303	0.85	2.202	3.418	3.841	3.05	1.614	0	0	0.85	0	0	0	0	0	0	0	0	0	1.303	0	0.85	0	0.85	0	0	0	0	0	0	0
T cell/NK cell	0	2.915	0	0	1.79	2.337	3.303	3.905	4.224	3.741	1.054	0	0	0	0	0	0.485	0	0	0	0	0	0	0.485	0	0.485	0	0.81	0	0	0	0	0	0	0
T cell/NK cell	0	2.238	0	0	0	0.716	1.985	4.088	4.219	3.302	0.716	0	0	0	0	1.129	0	0	0	0	0	0	0	0	0	0.716	0	0.716	0	0	0	0	0	0	0
T cell/NK cell	0	2.637	0	0	1.384	1.608	2.563	4.058	4.734	4.092	1.097	0	0	0	0	0	0.692	1.097	0	0	0	0	0	0	0	0	0	0.692	0	0	0	0	0	0	0.692
T cell/NK cell	0	3.182	0	0	1.674	2.47	3.467	3.421	4.048	3.421	1.152	0	0	0	0	0.543	0.543	0.543	0	0	0	0	0	0	0	0	0	0.543	0	0	0	0	0	0	0
T cell/NK cell	0	3.329	0	0	1.264	1.717	2.653	3.626	3.716	3.273	1.109	0	0	0	0	0	0	0.701	0	0	0	0	0.411	1.264	0	0	0	0	0	0	0	0	0	0	0
T cell/NK cell	0	2.595	0	0	1.893	1.478	2.185	3.806	4.381	3.613	1.478	0	0	0	0	0	0	0	0	0	0	0	0	0	0	0	0	0	0	0	0	0	0	0	0
T cell/NK cell	0	2.575	0	0	1.106	1.106	1.618	4.088	4.215	3.902	1.618	0	0	0	0	0	0	0	0	0	0	0	0	0	0	0	0	0	0	0	0	0	0	0	0
T cell/NK cell	0	3.103	0	0	1.729	1.906	2.275	3.379	3.742	3.261	0.737	0	0	0	0	0.435	0.241	0.86	0	0	0	0	0	0.86	0	0.241	0	0.86	0	0	0	0	0	0	0
T cell/NK cell	0	2.956	0	0	2.031	1.786	2.313	3.666	3.892	3.454	0	0	0	0.603	0	0	0	0	0	0	0	0	0	0.603	0	0	0	0.603	0	0	0	0	0	0	0
T cell/NK cell	0	2.977	0	0	1.9	1.82	2.516	3.771	4.085	3.291	1.277	0	0	0	0	0.417	0	0.417	0	0	0	0	0.417	0.71	0	0.417	0	0	0	0	0	0	0	0	0.417
T cell/NK cell	0	2.808	0	0	1.223	0.787	2.239	4.069	4.148	3.702	1.223	0	0	0	0	0	0.787	0	0	0	0	0	0.787	0.787	0	0	0	0.787	0	0	0	0	0	0	0
T cell/NK cell	0	3.104	0	0	1.507	1.724	2.136	3.498	3.824	3.3	0.931	0	0	0.198	0	0.198	0.741	0.198	0	0	0	0	0.198	0.63	0	0.506	0	0.198	0	0.198	0	0	0	0	0
T cell/NK cell	0	2.519	0	0	1.144	1.144	2.519	4.012	4.47	3.931	1.349	0	0	0	0	0	0	0	0	0	0	0	0	0.539	0	0	0	0	0	0.539	0	0	0	0	0
T cell/NK cell	0	2.726	0	0	1.903	1.664	2.897	4.11	4.155	3.712	1.664	1.349	0	0	0	0	0.887	0	0	0	0	0	1.664	0	0	0	0	0	0	0.887	0	0	0	0	0.887
T cell/NK cell	0	3.33	0	0	2.544	2.702	2.759	3.124	3.775	3.405	0	0	0	0	0	0	0	0.626	0	0	0	0	0	1.283	0.361	0	0	0.626	0	0.361	0	0	0	0	0
T cell/NK cell	0	3.109	0	0	2.134	1.849	2.766	3.427	3.775	2.795	0.382	0	0	0	0	0.529	0.209	0.209	0	0	0	0	0	0.382	0.209	0	0	0.382	0	0	0	0	0	0	0
T cell/NK cell	0	3.245	0	0	1.31	0.918	1.904	3.185	3.669	2.697	1.031	0	0	0	0	0	0.263	0	0	0	0	0	0	0.471	0	0.263	0	1.461	0	0	0	0	0	0	0
T cell/NK cell	0	2.691	0	0	2.37	2.113	3.092	4.375	4.453	3.762	1.766	0	0	0	0	0.592	0.592	0	0	0	0	0	0.592	0.592	0	0	0	0	0	0.592	0	0	0	0	0
T cell/NK cell	0	3.189	0	0	1.502	0.772	2.78	3.758	3.885	3.514	0.772	0	0	0.772	0	0.772	0	1.202	0	0	0	0	0	0	0	0.772	0	0	0	0	0	0	0	0	0
T cell/NK cell	0	3.398	0	0	1.936	2.431	2.61	3.558	3.925	2.893	0.909	0	0	0	0	0	0	0	0	0	0	0	0	0	0	0	0	0.554	0	0.554	0	0	0	0	0
T cell/NK cell	0	1.817	0	0	2.261	1.817	3.35	3.743	4.465	3.613	0	0	1	0	0	1	0	0	0	0	0	0	0	0	0	0	0	1.817	0	0	0	0	0	0	0
T cell/NK cell	0	3.141	0	0	2.441	1.733	2.745	3.214	3.825	3.141	1.011	0	0	0.459	0.459	0.772	0	0	0	0	0	0	0	0.772	0	0	0	0.459	0	0.459	0	0	0	0	0
T cell/NK cell	0	2.715	0	0	2.195	1.776	3.112	3.416	3.962	3.216	1.24	0	0	0	0	0	0	0.478	0	0	0	0	0	0.478	0	0.478	0	0.478	0	0	0	0	0	0	0
T cell/NK cell	0	2.836	0	0	1.653	2.332	2.41	3.945	4.487	3.573	1.477	0	0	0	0	0	0	0	0	0	0	0	0.612	1.477	0	0	0	0.612	0	0	0	0	0	0	0
T cell/NK cell	0	3.239	0	0	2.093	1.642	2.402	2.912	3.514	2.899	0.551	0	0	0	0	0.399	0	0	0	0	0	0	0.399	0.683	0	0.219	0	1.165	0	0	0	0	0	0	0
T cell/NK cell	0	2.932	0	0	1.136	0	1.994	3.896	4.146	3.654	1.478	0	0	0	0	0.353	0.353	0.353	0	0	0	0	0.819	0.353	0	0	0	1.478	0	0	0	0	0	0	0.353
T cell/NK cell	0	2.467	0	0	2.207	2.047	2.207	4.372	4.5	4.1	1.307	0	0	0	0	0	0	0	0	0	0	0	0	0	0	0	0	0.854	0	0	0	0	0	0	0
T cell/NK cell	0	2.853	0	0	0	0	2.02	4.016	4.289	3.845	0.737	0	0	0	0	0	0	0.737	0	0	0	0	0	0.737	0	0	0	0	0	0.737	0	0	0	0	0
T cell/NK cell	0	2.128	0	0	2.128	1.547	2.635	3.894	3.894	3.774	1.047	0	0	0	0	0	0	0	0	0	0	0	0	1.047	0	0	0	0	0	1.047	0	0	0	0	0
T cell/NK cell	0	2.911	0	0	2.436	1.826	2.073	3.973	4.28	3.669	1.826	0	0	0	0	0	0	1.007	0	0	0	0	0	1.007	0	0	0	1.007	0	0	0	0	0	0	1.007
T cell/NK cell	0	2.327	0	0	1.969	2.327	3.358	3.855	4.162	3.245	0	0	0	0	0	0	0	0	0	0	0	0	0.933	0	0	0.933	0	0	0	0	0	0	0	0	0
T cell/NK cell	0	2.24	0	0	1.832	2.121	2.683	4.295	4.59	3.784	1.648	0.717	0.717	0	0	0	0	0.717	0	0	0	0	0	0.717	0	0	0	1.131	0	0	0	0	0	0	0
T cell/NK cell	0	3.399	0	0	0.926	1.718	2.061	2.998	3.425	3.106	0.566	0	0	0	0	0.566	0.566	0	0	0	0	0	0	0	0	0.566	0	0.926	0	0.566	0	0	0	0	0
T cell/NK cell	0	3.166	0	0	1.565	1.84	2.148	3.52	3.821	3.418	1.105	0.225	0	0	0	0.564	0.225	0.225	0	0	0	0	0	0.816	0	0.225	0	0.409	0	0	0	0	0	0	0
T cell/NK cell	0	3.207	0	0	1.332	1.501	2.836	3.434	3.989	3.289	0.873	0	0	0	0	0	0.529	0	0	0	0	0	0.529	0.529	0	0	0	0.529	0	0	0	0	0	0	0
T cell/NK cell	0	2.62	0	0	1.266	1.997	3.062	3.669	4.443	3.732	0.821	0	0	0	0	0	0.821	0	0	0	0	0	0	0.821	0	0	0	0	0	0	0	0	0	0	0
T cell/NK cell	0	2.852	0	0	2.509	2.737	3.161	3.57	4.267	3.671	0.487	0	0	0.487	0	0	0.487	0	0	0	0	0	0.487	0.487	0	1.059	0	0	0	0	0	0	0	0	0
T cell/NK cell	0	2.815	0	0	2.38	1.775	2.467	4.155	4.285	3.97	1.372	0	0	0	0	1.372	0	0	0	0	0	0	0.683	0.683	0	0	0	0.683	0	0	0	0	0	0	0
T cell/NK cell	0	2.161	0	0	2.001	1.27	2.161	3.852	4.321	3.373	0.824	0	0	0	0	0	0.824	0	0	0	0	0	0	0.824	0	0	0	1.27	0	0	0	0	0	0	0
T cell/NK cell	0	2.956	0	0	1.444	1.696	2.479	3.887	4.129	3.52	0.963	0	0	0	0	0	0.593	0	0	0	0	0	0.34	0.593	0	0	0	0	0	0	0	0	0	0	0
T cell/NK cell	0	2.469	0	0	0	0.789	2.654	3.705	4.576	3.917	1.527	0	0	0	0	0.789	0	0	0	0	0	0	0	0	0	0	0	1.224	0	0	0	0	0	0	0
T cell/NK cell	0	3.128	0	0	1.503	2.362	2.646	3.395	4.01	3.395	1.287	0	0	0	0	1.287	0.628	0.628	0	0	0	0	0.628	1.01	0	0	0	0	0	0	0	0	0	0	0
T cell/NK cell	0	2.682	0	0	1.515	0.781	2.403	3.828	4.047	3.361	1.214	0.465	0	0.465	0	0	0	0	0	0	0	0	0	0.465	0	0	0	1.515	0	0	0	0	0	0	0
T cell/NK cell	0	3.055	0	0	1.14	1.999	3.494	3.238	3.698	3.055	1.14	0	0	0	0	0	1.659	0	0	0	0	0	0	0.725	0	0	0	1.659	0	0	0	0	0	0	0
T cell/NK cell	0	3.204	0	0	1.622	1.82	2.429	3.822	4.27	3.646	1.046	0	0	0	0	0.314	0	0	0	0	0	0	0.314	0.907	0	0	0	0.314	0	0	0	0	0	0	0
T cell/NK cell	0	3.016	0	0	1.689	1.84	2.827	3.829	4.365	3.749	1.294	0	0	0	0	0	0	0	0	0	0	0	0	0.633	0	0	0	0	0	0	0	0	0	0	0
T cell/NK cell	0	2.965	0	0	1.753	1.965	2.683	3.455	3.767	3.576	0.86	0	0	0.52	0	0.52	0	0.52	0	0	0	0	0	0.86	0	0	0	1.753	0	0	0	0	0	0	0
T cell/NK cell	0	3.427	0	0	1.582	1.582	2.488	3.546	3.81	3.139	0.977	0	0	0	0	0.439	0	0	0	0	0	0	0	0	0	0	0	0.439	0	0.439	0	0	0	0	0
T cell/NK cell	0	3.348	0	0	0.517	0.857	2.094	3.312	3.562	3.011	0.857	0	0	0.292	0	0.517	0.517	0.517	0	0	0	0	0	0.292	0	0	0	0	0	0	0	0	0	0	0
T cell/NK cell	0	2.795	0	0	1.404	1.523	2.1	3.457	4.134	3.424	0.705	0	0	0	0	0.705	0.705	0	0	0	0	0	0	1.115	0	0	0	0.414	0	0	0	0	0	0	0
T cell/NK cell	0	2.635	0	0	1.096	1.606	1.096	3.462	3.685	3.43	0.691	0	0	0.691	0	1.096	0.691	0.691	0	0	0	0	0	0	0	0	0	1.096	0	0	0	0	0	0	0
T cell/NK cell	0	2.981	0	0	1.375	2.625	2.625	3.281	3.699	3.121	0	0	0	0	0	0.685	0	0.685	0	0	0	0	0	0	0	0	0	0	0	0	0	0	0	0	0
T cell/NK cell	0	2.935	0	0	2.293	2.293	3.038	3.848	3.972	3.218	1.319	0	0.522	0	0	0	0.522	0	0	0	0	0	0	0	0	0	0	0.522	0	0	0	0	0	0	0.863
T cell/NK cell	0	2.986	0	0	2.086	1.983	2.765	3.903	4.166	3.319	0.578	0	0	0	0	0	1.209	0	0	0	0	0	0	0	0	0	0	0.943	0	0	0	0	0	0	0
T cell/NK cell	0	2.699	0	0	0.9	2.023	2.278	4.096	4.263	3.643	0	0	0	0	0	0	0.548	0	0	0	0	0	0.548	0	0	0	0	1.159	0	0	0	0	0	0	0
T cell/NK cell	0	2.724	0	0	2.006	2.365	3.501	3.849	4.241	3.655	0.866	0.378	0	0	0	0.866	0	0	0	0	0	0	0	0.378	0	0	0	0	0	0	0	0	0	0	0
T cell/NK cell	0	2.898	0	0	0.8	1.401	2.046	4.027	4.343	3.781	1.238	0	0	0	0	0.478	0	0.478	0	0	0	0	0	0.8	0	0	0	0	0	0	0	0	0	0	0
T cell/NK cell	0	3.217	0	0	1.599	1.548	2.452	3.302	3.592	2.836	1.004	0	0	0	0	0.221	0	0	0	0	0	0	0	0.401	0	0	0	0	0	0	0	0	0	0	0
T cell/NK cell	0	3.269	0	0	1.774	2.121	2.583	3.927	3.878	3.3	1.45	0	0.597	0	0	0	0	0.968	0	0	0	0	0	0	0	0	0	0.597	0	0	0	0	0	0	0
T cell/NK cell	0	2.529	0	0	2.832	2.196	2.832	3.573	4.026	3.89	1.298	0	0	0	0	0	0.635	0	0	0	0	0	0	0.635	0.635	0.635	0	0.635	0	0	0	0	0	0	0
T cell/NK cell	0	2.746	0	0	0.795	1.536	2.252	4.252	4.788	3.904	1.536	0	0	0	0	0.795	0.795	0	0	0	0	0	0	0	0	0.795	0	2.252	0	0	0	0	0	0	0.795
T cell/NK cell	0	2.804	0	0	1.905	1.451	2.644	4.219	4.579	3.879	0.597	0	0.597	0	0	0.968	0	0.597	0	0	0	0	0.597	0.968	0	0	0	0	0	0	0	0	0	0	0
T cell/NK cell	0	2.548	0	0	1.743	1.872	2.664	4.067	4.347	3.636	1.872	0	0	0	0	0	0	0.58	0	0	0	0	0	0	0	0.58	0	0.944	0	0	0	0	0	0	0
T cell/NK cell	0	2.566	0	0	1.3	1.3	2.664	4.176	4.363	3.778	1.847	0	0	0.848	0	0	0	0.848	0	0	0	0	0	0.848	0	0	0	0	0	0	0	0	0	0	0
T cell/NK cell	0	3.166	0	0	2.253	2.81	3.104	3.45	3.939	3.195	0.883	0	0	0	0	0	0.536	0.883	0	0	0	0	0	0.536	0	0.536	0	0.536	0	0	0	0	0	0	0
T cell/NK cell	0	2.957	0	0	1.084	1.827	2.248	3.842	4.212	3.754	0.502	0	0	0	0	0.834	0	0.502	0	0	0	0	0.502	0.502	0	0	0	0.834	0	0	0	0	0	0	0
T cell/NK cell	0	2.378	0	0	1.237	1.541	1.962	3.779	4.079	3.527	0.477	0	0	0	0	0.799	0	0	0	0	0	0	0	0.477	0.477	0	0	0.799	0	0.477	0	0	0	0	0
T cell/NK cell	0	2.521	0	0	1.641	1.416	1.641	4.182	4.73	3.8	1.416	0.713	0	0	0	0.713	0	0	0	0	0	0	0	0.713	0	0	0	1.641	0	0	0	0	0	0	0
T cell/NK cell	0	2.931	0	0	1.598	1.598	2.385	3.164	3.956	3.244	0.686	0	0	0	0	0.686	0	0	0	0	0	0	0	0	0	0	0	0.686	0	0	0	0	0	0	0
T cell/NK cell	0	3.588	0	0	1.351	1.113	2.216	2.877	3.173	2.521	0	0	0	0	0	0	0.343	0	0	0	0	0	0	0.343	0	0	0	0.8	0	0	0	0	0	0	0
T cell/NK cell	0	1.875	0	0	2.228	2.323	3.446	3.79	4.152	3.583	1.875	0	0	0	0	0	0	0.652	0	0	0	0	1.044	0	0	0	0	0.652	0	0	0	0	0	0	0
T cell/NK cell	0	1.955	0	0	1.824	1.674	2.354	3.574	4.483	3.97	1.824	0	0	1.281	0	1.281	0	0	0	0	0	0	0	1.281	0	0	0	1.005	0	0	0	0	0	0	0
T cell/NK cell	0	3.155	0	0	1.147	1.469	1.871	2.714	3.34	2.805	0	0	0	0	0	0.214	0.39	0.39	0	0	0	0	0	0	0.214	0.39	0	0.671	0	0	0	0	0	0	0
T cell/NK cell	0	2.73	0	0	0	0.953	2.498	3.951	4.502	3.71	1.432	0	0	0	0	0.953	0	0	0	0	0	0	0	0	0	0	0	0	0	0	0	0	0	0	0
T cell/NK cell	0	3.12	0	0	1.697	1.997	2.572	3.367	3.95	3.529	0.821	0	0	0.493	0	0.493	0	0.821	0	0	0	0	0	0.493	0	0	0	0.493	0	0	0	0	0	0	0
T cell/NK cell	0	2.804	0	0	2.596	1.82	2.976	3.817	4.427	3.746	1.411	0	0	0	0	0	0	0	0	0	0	0	0	0.71	0	0	0	0.71	0	0	0	0	0	0	0
T cell/NK cell	0	3.014	0	0	1.911	1.911	2.906	4.14	4.235	3.874	1.647	0	0	0	0	0	0	0	0	0	0	0	0	0.421	0	0.944	0	0.944	0	0	0	0	0	0	0
T cell/NK cell	0	3.131	0	0	1.683	2.024	3.082	3.918	4.15	3.7	1.683	0	0	0	0	0	0	1.16	0	0	0	0	0	0	0	0	0	1.16	0	0	0	0	0	0	0
T cell/NK cell	0	2.299	0	0	1.701	1.701	2.589	3.607	3.748	3.244	0	0	0	0	0	0	0	0	0	0	0	0	0	0.751	0	0.751	0	1.176	0	0	0	0	0	0	0
T cell/NK cell	0	3.124	0	0	2.191	1.128	1.984	3.143	3.621	3.143	0.608	0	0	0	0	0	0	0	0	0	0	0	0.349	0.349	0	0	0	0.349	0	0	0	0	0	0	0
T cell/NK cell	0	2.951	0	0	1.909	1.018	2.413	3.922	4.229	3.686	0.633	0	0	0.366	0	0	0.633	0	0	0	0	0	0	0.844	0	0	0	0.633	0	0.366	0	0	0	0	0
T cell/NK cell	0	2.436	0	0	1.827	0.942	2.843	4.239	4.423	3.704	1.827	0	0.42	0.42	0	0.42	0.714	0	0	0	0	0	0	0.714	0.42	0	0	0.714	0	0	0	0	0	0	0.714
T cell/NK cell	0	3.352	0	0	1.492	0	0	3.746	3.661	2.694	1.492	0	0	0	0	0	1.492	0	0	0	0	0	0	0	0	0	0	0	0	0	0	0	0	0	0
T cell/NK cell	0	2.837	0	0	1.102	1.302	2.124	4.137	4.572	3.882	1.85	0	0	0	0	0.513	0.85	0.513	0	0	0	0	0	0	0	0.513	0	1.102	0	0	0	0	0	0	0
T cell/NK cell	0	3.21	0	0	1.886	1.334	2.878	4.222	4.425	3.792	0.875	0	0	0	0	0	0.875	0	0	0	0	0	0	0	0	0	0	1.334	0	0	0	0	0	0	0
T cell/NK cell	0	3.255	0	0	1.388	1.818	2.347	3.85	4.085	3.503	0.828	0	0	0	0	0	0	0	0	0	0	0	0	0	0.357	0	0	0.828	0	0.357	0	0	0	0	0
T cell/NK cell	0	3.599	0	0	1.782	1.377	1.936	3.356	3.39	2.73	1.091	0.402	0	0	0	0.402	0	0	0	0	0	0	0	0	0	0.687	0	0.402	0	0	0	0	0	0	0
T cell/NK cell	0	2.603	0	0	2.207	2.926	3.366	3.873	4.208	3.439	0.905	0	0.551	0	0	0.905	0	0	0	0	0	0	0	0.551	0	0	0	1.816	0	0.551	0	0	0	0	0
T cell/NK cell	0	3.313	0	0	1.984	1.332	3.054	3.689	3.773	3.477	1.501	0	0	0.529	0	0	0.529	0	0	0	0	0	0	0.529	0.529	0	0	0.873	0	0	0	0	0	0	0
T cell/NK cell	0	2.914	0	0	0.897	1.679	2.112	3.83	4.067	3.302	0.897	0	0	0	0	0	0.546	1.157	0	0	0	0	0.546	0	0	0.546	0	0.546	0	0	0	0	0	0	0
T cell/NK cell	0	2.829	0	0	0.575	1.413	1.413	3.527	3.986	3.223	0.575	0	0	0	0	0.328	0	0	0	0	0	0	0.328	0	0	0	0	0	0	0	0	0	0	0	0.328
T cell/NK cell	0	3.112	0	0	2.098	1.43	2.191	3.466	3.727	3.147	0	0	0	0	0	0	0	1.219	0	0	0	0	0	0.585	0	0	0	1.219	0	0	0	0	0	0	0
T cell/NK cell	0	2.734	0	0	1.846	1.846	2.923	3.463	3.812	3.32	0.427	0	0	0	0	0	0	0.726	0	0	0	0	0	0.726	0	0.726	0	0.726	0	0	0	0	0	0	0
T cell/NK cell	0	2.907	0	0	1.966	1.699	2.705	3.573	3.758	3.15	1.47	0	0	0	0	0	0	0	0	0	0	0	0.444	0.444	0	0	0	0	0	0	0	0	0	0	0.75
T cell/NK cell	0	2.918	0	0	1.816	0.708	2.735	4.036	4.332	3.899	0	0	0	0	0	0	0	0.708	0	0	0	0	0.708	0.708	0	0	0	1.408	0	0	0	0	0	0	0
T cell/NK cell	0	2.781	0	0	2.077	2.333	3.106	3.502	4.198	3.703	0.937	0	0	0	0	0.574	0	0	0	0	0	0	0.328	0.328	0	0	0	0.574	0.328	0	0	0	0	0	0
T cell/NK cell	0	2.593	0	0	2.107	1.41	2.802	4.541	4.656	4.189	1.41	0	0	0	0	0.709	0	0	0	0	0	0	0	0	0	0	0	0	0	0	0	0	0	0	0
T cell/NK cell	0	2.563	0	0	1.143	1.881	2.563	3.561	4.087	3.445	0.825	0	0	0	0	0.356	0.997	0	0	0	0	0	0	0	0	0	0	0.618	0	0	0	0	0	0	0.356
T cell/NK cell	0	3.26	0	0	1.458	1.601	1.936	3.618	3.853	3.181	0.841	0	0	0	0	0	1.091	0	0	0	0	0	0	0	0	0	0	1.091	0	0	0	0	0	0	0
T cell/NK cell	0	2.52	0	0	0.669	1.751	2.845	3.904	4.547	4.201	1.066	0	0	0	0	1.066	0.669	0	0	0	0	0	0	0	0	0	0	0.669	0	0	0	0	0	0	0
T cell/NK cell	0	3	0	0	1.703	1.474	3	4.174	4.557	4.005	1.177	0	0	0	0	0	0	0	0	0	0	0	0	0	0	0	0	1.177	0	0	0	0	0	0	0
T cell/NK cell	0	2.791	0	0	2.157	2.054	3.102	3.811	4.493	3.753	0.993	0.615	0	0	0	0	0	0	0	0	0	0	0	0.615	0	0	0	0	0	0	0	0	0	0	0
T cell/NK cell	0	3.45	0	0	0.911	1.939	2.133	3.82	3.82	3.117	1.698	0	0	0	0	0	0.556	0	0	0	0	0	0	0.911	0	0	0	0	0	0	0	0	0	0	0
T cell/NK cell	0	3.15	0	0	1.844	1.844	2.253	3.616	3.993	3.724	1.14	0	0	0	0	0.725	0	0	0	0	0	0	0	0.725	0	0	0	0.725	0	0.725	0	0	0	0	0
T cell/NK cell	0	2.838	0	0	1.585	1.465	2.232	4.136	4.682	4.023	1.328	0	0.441	0	0	0.441	0	0	0	0	0	0	0	0.98	0	0	0	0.441	0	0	0	0	0	0	0
T cell/NK cell	0	3.247	0	0	1.766	2.01	2.391	2.957	3.506	2.908	0.654	0	0	0	0	0.208	0.526	0	0	0.208	0	0	0	0.208	0	0	0	0.768	0	0	0	0	0	0	0
T cell/NK cell	0	2.666	0	0	1.849	1.963	2.46	3.895	3.985	3.578	1.491	0	0	0	0	0	0.324	0	0	0	0	0	0	0.324	0	0.324	0	0	0	0	0	0	0	0	0
T cell/NK cell	0	2.823	0	0	2.368	2.282	2.922	4.545	4.517	3.786	1.015	0.631	0	0	0	0	0	0	0	0	0	0	0.631	0	0.631	0	0	0.631	0	1.015	0	0	0	0	0
T cell/NK cell	0	3.349	0	0	1.443	1.307	1.766	3.092	3.684	3.163	0.431	0	0	0	0	0.431	0.431	0.731	0	0	0	0	0	0.731	0	0	0	0.431	0	0	0	0	0	0	0
T cell/NK cell	0	2.862	0	0	0	1.458	2.224	4.044	4.653	3.782	1.458	0	0	0	0	0	0	0	0	0	0	0	0	1.458	0	0	0	0	0	0	0	0	0	0	0
T cell/NK cell	0	3.294	0	0	0.822	1.482	2.158	3.58	4.067	3.426	1.267	0	0.354	0	0	0.354	0	0	0	0	0	0	0	0.354	0	0	0	0.354	0	0	0	0	0	0	0
T cell/NK cell	0	3.045	0	0	1.253	1.892	1.892	3.843	4.356	3.455	0.811	0	0	0	0	0	0	0	0	0	0	0	0	0.811	0	0	0	0	0	0	0	0	0	0	0
T cell/NK cell	0	2.832	0	0	2.529	2.455	3.064	4.01	4.359	3.597	1.021	0	0	0	0	0	0	0	0	0	0	0	0	0	0	0	0	1.021	0	0	0	0	0	0	0
T cell/NK cell	0	3.081	0	0	1.21	1.32	2.087	3.081	3.525	2.926	0	0	0	0.331	0	0	0	0	0	0	0	0	0	0.579	0	0	0	0.778	0	0	0	0	0	0	0
T cell/NK cell	0	3.234	0	0	2.193	1.942	2.438	3.272	3.756	3.173	0.404	0	0	0.404	0	0.404	0	0.404	0	0	0	0	0.404	0	0	0	0	0.691	0	0.404	0	0	0	0	0
T cell/NK cell	0	2.687	0	0	2.06	2.589	2.934	3.636	3.917	3.244	0.862	0	0	0	0	0.862	0.862	0	0	0	0	0	0	0	0	0	0	1.318	0	0	0	0	0	0	0
T cell/NK cell	0	2.305	0	0	1.388	1.388	2.775	3.954	4.113	3.763	0.918	0	0.918	0	0	0	0	0	0	0	0	0	0.918	0	0	0	0	1.388	0	0	0	0	0	0	0
T cell/NK cell	0	3.368	0	0	1.414	1.914	2.419	3.066	3.321	2.599	0.848	0	0	0	0	0	0	0.368	0	0	0	0	0	0	0	0	0	0	0	0	0	0	0	0	0
T cell/NK cell	0	3.065	0	0	0	0.79	2.106	4.341	4.601	3.918	1.528	0	0	0	0	0	0.79	0	0	0	0	0	0	0	0	0.79	0	0.79	0	0	0	0	0	0	0
T cell/NK cell	0	2.501	0	0	2.394	2.728	3.544	4.326	4.659	4.185	1.678	0	0	0	0	0	0.808	0	0	0	0	0	0	0.808	0	0	0	0.484	0	0.484	0	0	0	0	0
T cell/NK cell	0	3.452	0	0	1.939	2.049	2.73	3.362	3.581	2.907	1.152	0	0	0	0	0.432	0.432	0.594	0	0	0	0	0.432	0.432	0	0.239	0	0	0	0.239	0	0	0	0	0
T cell/NK cell	0	2.956	0	0	2.337	2.126	2.758	3.511	3.887	3.099	0.907	0	0	0	0	0.4	0.4	0	0	0	0	0	0	0.4	0	0	0	0.4	0	0	0	0	0	0	0
T cell/NK cell	0	3.53	0	0	1.304	1.919	2.297	3.051	2.939	2.813	0.639	0	0	0	0	0	0.37	0.37	0	0	0	0	0.37	0.37	0	0	0	0.37	0	0	0	0	0	0	0
T cell/NK cell	0	1.897	0	0	2.012	2.208	3.198	4.235	4.387	3.836	0.963	0	0	0	0	0	0	0.593	0	0	0	0	0	0.593	0.593	0	0	0.593	0	0	0	0	0	0	0
T cell/NK cell	0	3.114	0	0	1.522	2.412	3.261	4.024	4.466	3.654	1.383	0	0	0	0	0.786	0	0	0	0	0	0	0	0.468	0	0	0	0	0	0	0	0	0	0	0
T cell/NK cell	0	2.953	0	0	2.047	1.978	2.599	4.006	4.226	3.699	0.712	0	0	0	0	0.418	0.712	0.418	0	0	0	0	0	1.123	0	0.418	0	0	0	0	0	0	0	0	0
T cell/NK cell	0	3.18	0	0	1.232	2.114	2.251	3.927	4.179	3.519	1.232	0	0.794	0	0	0	0	0	0	0	0	0	0	1.535	0	0	0	1.232	0	0	0	0	0	0	0
T cell/NK cell	0	3.047	0	0	1.135	1.427	2.127	3.945	4.228	3.742	0.721	0	0	0	0	0	0.721	0	0	0	0	0	0	0	0	0	0	0	0	0	0	0	0	0	0
T cell/NK cell	0	3.641	0	0	2.356	2.131	2.539	3.842	4.009	3.554	2.131	0	0	0	0	0	0	1.138	0	0	0	0	0	1.138	0	0	0	0	0	0	0	0	0	0	0
T cell/NK cell	0	2.4	0	0	2.874	2.039	3.437	3.977	4.671	4.076	0.749	0	0	0	0	0	0	0	0	0	0	0	0	0.749	0	0	0	0.749	0	0	0	0	0	0	0
T cell/NK cell	0	3.193	0	0	0.95	1.328	1.518	2.914	3.463	2.892	0	0	0	0	0	0	0.334	0	0	0	0	0	0.334	0.783	0	0.334	0	0	0	0	0	0	0	0	0
T cell/NK cell	0	3.251	0	0	1.999	1.999	2.454	3.103	3.449	2.513	0	0	0	0	0	0.536	0.536	0	0	0	0	0	0	0	0	0	0	0	0	0	0	0	0	0	0
T cell/NK cell	0	3.384	0	0	1.853	1.934	2.67	3.205	3.708	3.183	0	0	0	0	0	0	0.43	0.43	0	0	0	0	0.43	0.73	0	0	0	0.43	0	0	0	0	0	0	0
T cell/NK cell	0	2.824	0	0	0.732	0	1.444	3	3.345	2.734	1.15	0	0	0	0	0.307	0	0	0	0	0	0	0	0.307	0	0	0	0	0	0.542	0	0	0	0	0
T cell/NK cell	0	3.045	0	0	1.685	1.685	1.368	3.235	3.772	3.442	0.902	0.397	0	0	0	0.681	0	0	0	0	0	0	0	0.397	0	0	0	0.397	0	0.397	0	0	0	0	0
T cell/NK cell	0	2.509	0	0	1.949	2.051	3.128	3.692	3.911	3.438	1.389	0	0	0	0	0.561	0	0	0	0	0	0	0.561	0.918	0	0.561	0	0	0	0	0	0	0	0	0
T cell/NK cell	0	2.409	0	0	0.988	0.988	2.409	3.548	4.176	3.595	1.476	0	0	0	0	0	0.988	0	0	0	0	0	0	0	0	0	0	0	0	0	0	0	0	0	0
T cell/NK cell	0	3.082	0	0	1.63	1.732	2.159	3.335	3.692	3.017	0.599	0	0	0.242	0	0	0.242	0	0	0	0	0	0	0	0	0	0	0.599	0	0.242	0	0	0	0	0
T cell/NK cell	0	3.448	0	0	1.094	2.191	2.506	3.8	4.188	3.509	1.094	0	0	0	0	0	0	0	0	0	0	0	0.508	0.508	0	0.508	0	0	0	0.508	0	0	0	0	0
T cell/NK cell	0	2.669	0	0	2.203	2.298	3.03	3.448	4.002	3.503	0.639	0	0	0	0	0	0	0	0	0	0	0	0	0.639	0	0	0	1.026	0	0	0	0	0	0	0
T cell/NK cell	0	2.583	0	0	2.791	2.157	2.692	4.268	4.497	3.815	1.401	0	0	0	0	0	0.928	0	0	0	0	0	0	0	0	0	0	0.928	0	0	0	0	0	0	0
T cell/NK cell	0	3.102	0	0	1.452	2.38	2.02	2.853	3.81	2.853	0	0	0	0	0	0	0	0	0	0	0	0	0	0	0	0	0	0.969	0	0	0	0	0	0	0
T cell/NK cell	0	3.323	0	0	0.422	0.422	1.648	3.504	3.923	3.136	1.042	0	0	0	0	0	0.422	0.233	0	0	0	0	0.233	0	0	0	0	0.717	0	0	0	0	0	0	0
T cell/NK cell	0	2.462	0	0	2.042	1.303	2.462	3.652	4.159	3.782	1.614	0	0	0	0	0	0.851	0	0	0	0	0	0	1.303	0	0	0	0.851	0	0	0	0	0	0	0
T cell/NK cell	0	2.802	0	0	2.002	1.759	2.895	3.904	4.269	3.619	0.428	0	0	0	0	0.428	0	0	0	0	0	0	0	0	0	0	0	0.428	0	0	0	0	0	0	0
T cell/NK cell	0	2.332	0	0	1.201	0.771	1.919	3.81	4.353	3.441	1.201	0	0	0.771	0	0.771	0	1.201	0	0	0	0	0	0	0	0	0	1.201	0	0	0	0	0	0	0.771
T cell/NK cell	0	2.105	0	0	1.759	1.947	2.469	3.868	4.525	3.964	0	0	0	0	0	0	0	0.789	0	0	0	0	0	0	0	0	0	1.225	0	0	0	0	0	0	0
T cell/NK cell	0	2.643	0	0	2.292	1.216	2.643	3.663	4.327	3.778	1.936	0	0	0.466	0	0.466	0	0	0	0	0	0	0	0.782	0	0	0	1.022	0	0.466	0	0	0	0	0.466
T cell/NK cell	0	3.088	0	0	2.036	1.169	2.258	3.526	3.78	3.088	0.819	0	0	0	0	0	0.275	0.275	0	0	0	0	0.491	0.275	0	0	0	1.169	0	0	0	0	0	0	0
T cell/NK cell	0	3.001	0	0	1.958	1.283	2.701	4.021	4.466	3.869	1.499	0	0.625	0	0	0	0.625	0.625	0	0	0	0	0	0	0	0	0	0	0	0	0	0	0	0	0
T cell/NK cell	0	2.478	0	0	0.795	1.535	2.251	4.268	4.713	4.122	0.795	0	0	0	0	0	0	0	0	0	0	0	0	0	0	0	0	0	0	0	0	0	0	0	0
T cell/NK cell	0	2.76	0	0	0	0.973	0.973	4.177	4.65	4.07	1.781	0.973	0.973	0	0	0	0	0	0	0	0	0	0	0	0	0	0	0.973	0	0	0	0	0	0	0
T cell/NK cell	0	3.358	0	0	0.949	0.234	1.135	3.429	3.534	2.899	0.583	0.234	0	0	0	0	0.234	0.234	0	0	0	0	0	0.234	0	0	0	0	0	0.234	0	0	0	0	0.234
T cell/NK cell	0	3.223	0	0	1.69	1.762	2.569	3.737	4.215	3.582	1.227	0	0	0	0	0.338	0.338	0.338	0	0	0	0	0	0.59	0	0	0	0.338	0	0.59	0	0	0	0	0
T cell/NK cell	0	2.942	0	0	1.41	0.806	1.246	3.689	3.658	3.249	0.482	0	0.482	0	0	0.806	0.482	0.806	0	0	0	0	0	0.482	0	0.482	0	1.05	0	0	0	0	0	0	0
T cell/NK cell	0	2.969	0	0	1.582	1.667	2.631	3.379	3.602	2.801	0.828	0.357	0	0	0	0	0	0.357	0	0	0	0	0	0	0	0	0	1	0	0	0	0	0	0	0
T cell/NK cell	0	2.797	0	0	1.579	1.813	2.003	3.92	4.225	3.259	1.703	0	0	0	0	0	0	0	0	0	0	0	0	0.496	0	0.496	0	0.825	0	0	0	0	0	0	0
T cell/NK cell	0	2.849	0	0	2.332	2.404	2.535	4.191	4.551	3.662	1.201	0	0	0	0	0.574	0	0.574	0	0	0	0	0	0.574	0	0	0	0	0	0	0	0	0	0	0
T cell/NK cell	0	3.156	0	0	2.03	2.261	3.359	3.949	4.273	3.566	1.093	0	0	0	0	0.507	0	0	0	0	0	0	0	0.842	0	0	0	0.507	0	0	0	0	0	0	0
T cell/NK cell	0	2.965	0	0	1.446	1.446	2.374	3.927	4.354	3.927	0.733	0	0	0	0	0.733	0	0	0	0	0	0	0	0.733	0	0.733	0	0.733	0	0	0	0	0	0	0
T cell/NK cell	0	2.842	0	0	2.78	2.564	2.523	3.754	3.992	3.175	0.941	0	0.419	0	0	0.419	0	0.419	0	0	0	0	0	0	0	0	0	0	0	0	0	0	0	0	0
T cell/NK cell	0	2.828	0	0	1.605	1.605	2.366	3.898	4.43	3.525	1.346	0.45	0	0	0	0.759	0	0	0	0	0	0	0	0.45	0	0	0	0	0	0	0	0	0	0	0
T cell/NK cell	0	3.234	0	0	1.959	1.717	2.635	3.541	3.995	3.473	0.926	0	0	0	0	0.566	0	0	0	0	0	0	0	0.566	0	0	0	1.189	0	0	0	0	0	0	0
T cell/NK cell	0	2.609	0	0	2.114	1.94	2.938	3.951	4.38	3.964	1.094	0.508	0	0	0	0	0	0.508	0	0	0	0	0	0.843	0	0	0	0.508	0	0	0	0	0	0	0
T cell/NK cell	0	2.717	0	0	1.512	2.451	2.879	4.022	4.285	3.973	0.633	0	0	0	0	0	0	0	0	0	0	0	0.633	0	0	0	0	0.633	0	0	0	0	0	0	0.633
T cell/NK cell	0	3.193	0	0	1.898	1.898	2.161	3.18	3.498	3.03	0.694	0	0	0	0	0	0	0	0	0	0	0	0	0.288	0	0.288	0	0.288	0	0.288	0	0	0	0	0
T cell/NK cell	0	3.286	0	0	0.836	1.594	1.961	2.961	3.695	2.915	0.627	0	0	0	0	0.836	0	0.627	0	0	0	0	0.362	0	0	0.362	0	0.627	0	0	0	0	0	0	0
T cell/NK cell	0	3.252	0	0	1.941	2.01	2.856	3.252	3.823	2.912	0.913	0	0	0	0	0	0.69	0.403	0	0	0	0	0.403	0.69	0	0	0	1.095	0	0	0	0	0	0	0
T cell/NK cell	0	3.146	0	0	1.513	1.714	2.312	4.062	4.424	3.648	1.106	0	0	0	0	0.409	0.699	0	0	0	0	0	0	0	0	0	0	0.699	0	0	0	0	0	0	0
T cell/NK cell	0	2.656	0	0	1.689	1.84	2.877	3.728	3.955	3.375	1.017	0	0	0	0	0	0	0	0	0	0	0	0	0.633	0	0	0	0	0	0	0	0	0	0	0
T cell/NK cell	0	2.741	0	0	2.215	2.309	3.042	3.816	4.166	3.432	0	0	0	0	0	0	0	0	0	0	0	0	0.645	0	0	0	0	0	0.645	0.645	0	0	0	0	0
T cell/NK cell	0	3.198	0	0	1.418	1.74	2.414	3.523	4.115	3.451	0	0	0	0	0	0	0	0	0	0	0	0	0	0	0	0	0	0.942	0	0	0	0	0	0	0.578
T cell/NK cell	0	3.142	0	0	1.615	1.103	2.779	3.72	4.376	3.791	1.615	0	0	0	0	0	0.697	1.392	0	0	0	0	0	0.697	0	0	0	0.697	0	0	0	0	0	0	0
T cell/NK cell	0	3.127	0	0	1.363	1.679	0.897	4.055	4.528	3.695	0	0	0	0	0	0	0	0.897	0	0	0	0	0	0.897	0	0	0	0	0	0	0	0	0	0	0
T cell/NK cell	0	3.147	0	0	1.882	2.605	2.374	3.987	4.722	3.819	0	0	0	0	0	0	0	0	0	0	0	0	0	0	0	0	0	0	0	0	0	0	0	0	0
T cell/NK cell	0	2.717	0	0	1.986	1.421	2.816	3.806	3.937	3.615	0	0	0	0	0	0	0.944	0	0	0	0	0	0	0	0	0	0	0	0	0.944	0	0	0	0	0
T cell/NK cell	0	3.123	0	0	0.994	1.999	2.455	3.246	3.671	3.16	0.823	0	0	0.355	0	0	0.355	0.355	0	0	0	0	0.355	0.355	0.355	0	0	0.355	0	0.355	0	0	0	0	0
T cell/NK cell	0	3.212	0	0	1.665	2.154	2.727	3.371	3.434	2.788	0	0	0	0.39	0	0	0	0.39	0	0	0	0	0	0.887	0	0	0	0	0	0	0	0	0	0	0
T cell/NK cell	0	2.782	0	0	0	0	1.474	3.763	3.941	3.33	2.672	0	0	0	0	0	0.987	0	0	0	0	0	0	0	0	0	0	0	0	0	0	0	0	0	1.474
T cell/NK cell	0	3.264	0	0	0	1.422	2.345	3.735	3.997	3.657	0	0	0	0	0	0	0	0	0	0	0	0	0	1.422	0	0	0	0	0	0	0	0	0	0	0
T cell/NK cell	0	3.187	0	0	0	0	2.677	3.464	4.201	3.729	1.077	0	0	0	0	1.077	0	1.077	0	0	0	0	0	1.077	0	0	0	1.077	0	0	0	0	0	0	0
T cell/NK cell	0	2.762	0	0	0.534	1.137	2.565	4.027	3.552	3.247	1.341	0.534	0	0	0	0	0	0	0	0	0	0	0.534	0	0	0	0	0.881	0	0	0	0	0	0	0
T cell/NK cell	0	2.21	0	0	0	0	2.21	4.305	4.359	3.625	1.621	0	0	0	0	0	0	0	0	0	0	0	0	0	0	0	0	1.621	0	0	0	0	0	0	0
T cell/NK cell	0	3.205	0	0	0	2.008	2.008	3.437	3.365	2.776	1.147	0	0	0	0	0	0	0	0	0	0	0	0	0	0	0	0	0	0	0	0	0	0	0	0
T cell/NK cell	0	3.087	0	0	0	2.331	1.918	3.757	4.059	3.512	0.771	0	0	0	0	0	0	0	0	0	0	0	0.771	0	0	0	0	0	0	0	0	0	0	0	0
T cell/NK cell	0	2.659	0	0	0	2.453	2.659	3.57	4.128	3.408	1.296	0	1.296	0	0	1.296	0	0	0	0	0	0	0	1.296	0	0	0	0	0	0	0	0	0	0	0
T cell/NK cell	0	2.505	0	0	0	2.505	3.548	3.743	4.28	3.787	0	0	0	0	0	0	0	0	0	0	0	0	0	0	0	0	0	0	0	0	0	0	0	0	0
T cell/NK cell	0	2.546	0	0	1.21	2.087	3.375	4.091	4.478	3.654	0	1.21	0	0	0	0	1.21	0	0	0	0	0	0	0	0	0	0	1.741	1.21	0	0	0	0	0	0
T cell/NK cell	0	2.767	0	0	0	2.135	3.068	4.008	4.041	3.151	0	0	0	0	0	0	0	0	0	0	0	0	0	0	0	0	0	0	0	0	0	0	0	0	0
T cell/NK cell	0	2.486	0	0	1.479	2.248	2.413	3.394	3.576	3.173	1.264	0	0.614	0	0	0.614	0.614	0	0	0	0	0	0.614	0.614	0	0	0	0	0	0	0	0	0	0	0
T cell/NK cell	0	3.164	0	0	0	2.236	2.236	3.466	4.085	3.213	0	0	0	0.785	0	0	0	0	0	0	0	0	0	0	0	0	0	0	0	0	0	0	0	0	0
T cell/NK cell	0	2.832	0	0	0	2.564	1.609	3.61	4.042	3.367	3.044	0	0	0	0	0	0	0	0	0	0	0	0	2.197	0	2.197	0	1.609	0	0	0	0	0	0	0
T cell/NK cell	0	2.979	0	0	0	2.807	2.897	4.016	3.958	3.192	0.939	0	0	0.939	0	0	0.939	0	0	0	0	0	0	0	0	0	0	0	0	0	0	0	0	0	0.939
T cell/NK cell	0	3.45	0	0	1.805	1.805	1.805	2.788	3.729	3.06	0	0	0	0	0	0	0	0	0	0	0	0	0	0	0	0	0	0	0	0	0	0	0	0	0
T cell/NK cell	0	1.318	0	0	0	1.867	3.599	4.068	3.917	3.599	2.22	0	0	0	0	0	0	0	0	0	0	0	0	1.318	0	0	0	0	0	0	0	0	0	0	0
T cell/NK cell	0	3.064	0	0	1.314	2.852	3.29	3.938	3.938	3.796	1.626	0	0	0	0	0.859	0	0.859	0	0	0	0	0	0.859	0	0	0	0.859	0	0	0	0	0	0	0
T cell/NK cell	0	3.281	0	0	0	2.255	2.255	3.888	4.238	3.215	0.996	0.996	0	0	0	0	0	0	0	0	0	0	0	0	0	0	0	0	0	0	0	0	0	0	0
T cell/NK cell	0	3.27	0	0	0	2.187	2.724	3.913	3.944	3.436	0.949	0	0	0	0	0	0.949	0	0	0	0	0	0	0	0	0	0	0	0	0	0	0	0	0	0
T cell/NK cell	0	3.383	0	0	0	0	0	3.699	3.699	3.699	0	0	0	0	0	0	0	0	0	0	0	0	0	0	0	0	0	0	0	0	0	0	0	0	1.683
T cell/NK cell	0	2.922	0	0	0.902	2.119	2.84	3.628	3.837	3.458	0	0	0	0	0	0	0	0.902	0	0	0	0	0	0	0	0	0	0	0	0	0	0	0	0	0
T cell/NK cell	0	0	0	0	1.702	3.154	2.941	3.608	3.608	3.478	0	1.702	0	0	0	0	0	0	0	0	0	0	0	0	0	0	0	0	0	0	0	0	0	0	0
T cell/NK cell	0	3.141	0	0	1.241	0	3.242	3.916	4.173	3.418	1.241	0	0	0	0	0	1.241	0	0	0	0	0	0	0	0	1.241	0	0	0	0	0	0	0	0	0
T cell/NK cell	0	2.328	0	0	0	1.047	0	3.48	3.931	3.638	1.047	0	0	0	0	0	0	0	0	0	0	0	0	1.047	0	0	0	0	0	0	0	0	0	0	0
T cell/NK cell	0	2.247	0	0	0	0	2.247	4.301	4.58	3.769	1.805	0	0	0	0	0	0	0	0	0	0	0	0	0	0	0	0	0	0	0	0	0	0	0	0
T cell/NK cell	0	2.723	0	0	1.215	1.215	1.748	4.175	4.402	3.928	1.215	0	0	0	0	0	0	0	0	0	0	0	0	0	0	0	0	0	0	0	0	0	0	0	0
T cell/NK cell	0	2.743	0	0	0	1.533	2.112	2.477	3.275	2.743	2.112	0	0	0	0	0	0	0	0	0	0	0	0	0	0	0	0	0	0	0	0	0	0	0	0
T cell/NK cell	0	2.641	0	0	1.282	0	2.177	3.474	3.754	3.474	1.282	0	0	0	0	1.282	1.282	0	0	0	0	0	0	0	0	0	0	1.282	0	0	0	0	0	0	0
T cell/NK cell	0	2.155	0	0	1.067	2.155	2.522	3.886	4.065	3.388	1.067	0	0	0	0	0	0	1.067	0	0	0	0	0	1.067	0	0	0	0	0	0	0	0	0	0	0
T cell/NK cell	0	2.784	0	0	0	1.957	2.314	3.841	4.171	3.841	0	1.396	0	0	0	0	0	0	0	0	0	0	0	0	0	0	0	0	0	0	0	0	0	0	0
T cell/NK cell	0	3.023	0	0	0.966	1.773	2.641	4.216	4.488	3.691	0	0	0	0	0	0	0	0.966	0	0	0	0	0	0	0	0	0	0.966	0	0	0	0	0	0	0
T cell/NK cell	0	2.868	0	0	1.463	0	2.868	3.532	3.788	3.188	1.463	0	0	0	0	1.463	0	0	0	0	0	0	0	0	0	0	0	0	0	0	0	0	0	0	0
T cell/NK cell	0	3.259	0	0	1.127	1.127	2.747	3.802	4.436	3.652	1.982	0	0	0	0	0	0	0	0	0	0	0	0	0	0	0	0	0	0	0	0	0	0	0	0
T cell/NK cell	0	2.992	0	0	0	1.062	2.148	3.166	3.878	3.38	0	0	0	0	0	0	1.062	0	0	0	0	0	0	0	0	0	0	1.565	0	0	0	0	0	0	0
T cell/NK cell	0	2.809	0	0	0	2.601	3.472	3.649	3.93	3.37	0	0	0	0	0	0	0	0	0	0	0	0	0	0	0	0	0	0	0	0	0	0	0	0	0
T cell/NK cell	0	2.724	0	0	0	1.517	1.517	3.778	4.176	2.724	2.094	0	0	0	0	0	0	0	0	0	0	0	0	0	0	0	0	1.517	0	0	0	0	0	0	0
T cell/NK cell	0	2.644	0	0	0	1.39	1.102	3.789	3.956	3.616	0.696	0.696	0	0	0	0.696	0.696	0	0	0	0	0	0	0	0	0.696	0	0	0	0	0	0	0	0	0
T cell/NK cell	0	1.989	0	0	0	1.989	1.132	3.545	3.856	3.545	1.132	0	0	0	0	1.132	0	1.132	0	0	0	0	0	0	0	0	0	0	0	0	0	0	0	0	0
T cell/NK cell	0	3.207	0	0	1.748	1.748	2.723	3.383	3.532	2.994	0	0	0	0	0	0	0	0	0	0	0	0	0	0	0	0	0	0	0	0	0	0	0	0	0
T cell/NK cell	0	3.259	0	0	0.871	1.33	1.643	3.361	3.877	3.084	0.871	0	0	0	0	0.871	0.871	0.871	0	0	0	0	0	0	0	0	0	0	0	0	0	0	0	0	0
T cell/NK cell	0	2.979	0	0	0.741	1.685	2.027	4.297	3.963	3.755	1.162	0	0	0	0	0	0	0	0	0	0	0	0	0	0	0	0	0	0	0	0	0	0	0	0
T cell/NK cell	0	2.438	0	0	0.914	2.438	1.701	3.477	3.685	3.215	0	0	0	0	0	0	0	0	0	0	0	0	0	0	0	0	0	0	0	0	0	0	0	0	0.914
T cell/NK cell	0	3.119	0	0	0.996	1.982	1.982	3.04	3.607	3.144	0	0.45	0	0	0	0.45	0.45	0	0	0	0	0	0	0	0	0.45	0	0.45	0	0	0	0	0	0	0
T cell/NK cell	0	2.658	0	0	0.792	1.951	2.246	3.583	3.709	3.271	1.228	0	0	0	0	0.792	0	0	0	0	0	0	0	0	0	0	0	0.792	0	0.792	0	0	0	0	0
T cell/NK cell	0	2.873	0	0	0.607	1.644	2.825	4.012	4.386	3.883	1.644	0	0	0	0	0	0.982	0	0	0	0	0	0	0	0	0.982	0	0.607	0	0.607	0	0	0	0	0.982
T cell/NK cell	0	2.55	0	0	0.989	1.476	2.409	3.27	3.641	3.332	0.989	0	0	0	0	0	0	0	0	0	0	0	0	0	0	0	0	0.989	0	0	0	0	0	0	0
T cell/NK cell	0	2.678	0	0	1.311	2.471	1.859	3.512	3.512	3.121	2.471	0	0	0	0	0	0	0	0	0	0	0	0	0	0	0	0	0	0	0	0	0	0	0	0
T cell/NK cell	0	2.865	0	0	0	2.091	2.348	4.056	3.878	3.458	0	0	0	0	0	0	0	0	0	0	0	0	0	0	0	0	0	0	0	0	0	0	0	0	0
T cell/NK cell	0	2.674	0	0	0	2.336	3.127	4.097	4.131	3.502	0.712	0.712	0	0	0	0	0	0	0	0	0	0	0	1.414	0	0	0	0	0	0	0	0	0	0	0
T cell/NK cell	0	2.54	0	0	0.774	2.08	2.336	3.936	4.044	3.446	1.205	0	0	0	0	0	0	0	0	0	0	0	0	0	0	0.774	0	0	0	0	0	0	0	0	0.774
T cell/NK cell	0	2.974	0	0	1.2	1.73	2.703	3.187	3.44	2.974	2.075	1.2	0	0	0	0	0	0	0	0	0	0	0	0	0	0	0	1.2	0	0	0	0	0	0	0
T cell/NK cell	0	2.115	0	0	0	3.017	2.891	3.904	4.366	3.904	1.232	0	0	0	0	0	0	0	0	0	0	0	0	1.232	0	0	0	0	0	0	0	0	0	0	0
T cell/NK cell	0	2.729	0	0	1.521	0	2.463	4.309	4.124	3.823	0	0	0	0	0	0	1.026	0	0	0	0	0	0	1.026	0	0	0	0	0	0	0	0	0	0	0
T cell/NK cell	0	2.835	0	0	0	1.1	1.611	3.138	4.265	3.809	0	0	0	0	0	0	1.1	0	0	0	0	0	0	0	0	0	0	1.1	0	0	0	0	0	0	0
T cell/NK cell	0	2.606	0	0	2.438	2.342	2.932	4.013	4.202	3.569	0.715	0	0	0	0	0	0	0	0	0	0	0	0	0.715	0	0	0	0.715	0	0	0	0	0	0	0
T cell/NK cell	0	2.67	0	0	2.589	2.745	3.544	3.666	4.239	3.544	1.473	0	0	0	0	0	0	0	0	0	0	0	0.752	0.752	0	0	0	0.752	0	0	0	0	0	0	0.752
T cell/NK cell	0	2.824	0	0	0	0	0	4.068	4.195	3.287	0	0	0	0	0	0	0	0	0	0	0	0	1.092	1.092	0	0	0	1.092	0	0	0	0	0	0	0
T cell/NK cell	0	1.84	0	0	1.294	0	1.294	4.208	4.42	3.707	0	0	0	0	0	0	0	0	0	0	0	0	0	1.294	0	0	0	0	0	0	0	0	0	0	0
T cell/NK cell	0	2.7	0	0	2.7	2.208	3.083	4.113	4.55	4.075	1.497	0	0	0	0	0.768	0	0	0	0	0	0	0	1.198	0	0	0	0.768	0	0	0	0	0	0	0
T cell/NK cell	0	2.579	0	0	1.621	0	2.579	4.092	4.305	3.57	0	0	0	0	0	0	0	0	0	0	0	0	0	0	0	0	0	0	0	0	0	0	0	0	0
T cell/NK cell	0	2.69	0	0	1.442	1.23	2.01	4.038	4.133	3.851	1.23	0	0	0	0	0	0	0	0	0	0	0	0	1.442	0	0	0	0.592	0	0	0	0	0	0	0.961
T cell/NK cell	0	2.123	0	0	2.381	3.416	3.332	4.133	4.818	3.863	1.239	0	0	0	0	1.239	0	0	0	0	0	0	0	1.239	0	0	0	1.239	0	0	0	0	0	0	0
T cell/NK cell	0	2.694	0	0	1.324	0	1.543	3.632	4.208	3.445	0.652	0	0	0	0	0	0	0.652	0	0	0	0	0	0	0	0	0	0	0	0	0	0	0	0	0
T cell/NK cell	0	2.799	0	0	2.165	0.998	1.815	3.347	3.656	3.148	0.619	0	0	0	0	0	0	0	0	0	0	0	0	0	0	0	0	0.619	0.619	0.619	0	0	0	0	0.619
T cell/NK cell	0	2.949	0	0	1.819	1.819	3.076	3.58	3.775	2.949	0	0	0	0	0	0.829	0	0	0	0	0	0	0	0	0	0	0	0.829	0	0	0	0	0	0	0
T cell/NK cell	0	2.212	0	0	0.966	0	0.966	3.513	4.216	3.356	0.966	0	0	0	0	0	0.966	0	0	0	0	0	0	0	0	0	0	0	0	0.966	0	0	0	0	0
T cell/NK cell	0	2.597	0	0	1.386	1.273	2.303	3.667	4.104	3.253	1.273	0	0	0	0.357	0.357	0	0	0	0	0	0	0	0	0	0.357	0	0.998	1.273	0	0	0	0	0	0
T cell/NK cell	0	2.916	0	0	1.203	0.772	1.503	3.812	3.786	3.237	0	0	0	0	0	0	0.772	0	0	0	0	0	0	0.772	0	0	0	0	0	0	0	0	0	0	0
T cell/NK cell	0	1.027	0	0	1.853	2.1	3.449	4.182	4.703	4.035	1.027	0	0	0	0	0	0	0	0	0	0	0	0	0	0	0	0	0	0	0	0	0	0	0	0
T cell/NK cell	0	3.142	0	0	1.877	0.802	1.405	3.243	4.115	2.999	0.802	0	0	0	0	0	1.046	0.802	0	0	0	0	0	0.802	0	0	0	0.479	0	0	0	0	0	0	0
T cell/NK cell	0	2.608	0	0	3.135	2.344	2.608	2.989	4.294	3.479	0	0	0	0	0	0	0	0	0	0	0	0	0	1.421	0	0	0	1.421	0	0	0	0	0	0	0
T cell/NK cell	0	3.437	0	0	2.882	3.008	3.313	3.313	4.243	3.356	1.528	0	0	0	0	0	0	0	0	0	0	0	0	1.226	0	0.79	0	1.226	0	0	0	0	0	0	0
T cell/NK cell	0	2.45	0	0	0.443	0.983	1.964	3.743	3.946	3.24	0.749	0.443	0	0	0	0.443	0	0	0	0	0	0	0	0	0	0	0	0.983	0	0.443	0	0	0	0	0
T cell/NK cell	0	1.903	0	0	1.903	0	1.348	3.283	4.109	3.562	1.348	0	0	0	0	0	0	0	0	0	0	0	0	0	0	0	0	0	0	0	0	0	0	0	0
T cell/NK cell	0	3.259	0	0	1.484	1.186	2.127	3.651	3.966	3.04	0.76	0	0	0	0	0	0.995	0	0	0	0	0	0.45	0.45	0	0	0	0	0	0.45	0	0	0	0	0
T cell/NK cell	0	2.971	0	0	1.632	1.97	2.222	3.583	4.202	3.583	0	0	0	0	0	0	0.707	0.707	0	0	0	0	0	0	0	0	0	0	0	0	0	0	0	0	0
T cell/NK cell	0	2.931	0	0	2.009	2.441	2.29	3.227	3.741	2.368	0	0	0	0	0	0.592	0	0.961	0	0	0	0	0	1.616	0	0	0	0.592	0	0	0	0	0	0	0.592
T cell/NK cell	0	2.963	0	0	1.042	0	2.321	3.767	3.924	3.214	0	0	0	0	0	0	0	0	0	0	0	0	0	1.042	0	0	0	0	0	0	0	0	0	0	0
T cell/NK cell	0	2.827	0	0	3.017	2.088	3.177	3.1	4.247	3.377	0	0	0	0	0	0	0	1.018	0	0	0	0	0	0	0	0	0	1.018	0	0	0	0	0	0	0
T cell/NK cell	0	1.819	0	0	0	0	2.428	4.058	4.395	3.466	1.276	0	0	0	0	0	0	0	0	0	0	0	0	0	0	0	0	0	0	0	0	0	0	0	0
T cell/NK cell	0	2.25	0	0	1.139	0	2.25	3.819	3.819	3.101	1.657	0	0	0	0	0	0	0	0	0	0	0	0	0	0	1.139	0	0	0	1.139	0	0	0	0	0
T cell/NK cell	0	3.336	0	0	0	0.919	0.919	3.955	4.315	3.336	0	0.919	0	0	0	0	0	0	0	0	0	0	0	0	0	0	0	0	0	0	0	0	0	0	0
T cell/NK cell	0	2.965	0	0	1.833	0	1.833	3.821	4.412	3.56	1.289	0	0	0.839	0	0.839	0	0	0	0	0	0	0	0.839	0	0	0	0	0	0	0	0	0	0	0
T cell/NK cell	0	2.901	0	0	2.523	2.73	1.352	4.245	4.498	3.716	1.352	1.352	0	0	0	0	0	0	0	0	0	0	0	0	0	0	0	0	0	0	0	0	0	0	0
T cell/NK cell	0	2.756	0	0	2.523	2.523	2.855	3.655	4.198	3.175	0.97	0	0	0	0	0	0	0	0	0	0	0	0	0.97	0	0	0	0.97	0	0	0	0	0	0	0
T cell/NK cell	0	2.338	0	0	1.848	0.849	2.039	3.998	4.604	3.539	0.849	0.849	0	0	0	0	0	0.849	0	0	0	0	0	0	0	0	0	0.849	0	0	0	0	0	0	0
T cell/NK cell	0	2.129	0	0	1.244	0	1.97	4.057	4.25	3.145	0.804	0	0	0	0	0	0	0	0	0	0	0	0	0	0	0	0	1.548	0	0	0	0	0	0	0
T cell/NK cell	0	2.822	0.583	0	0.948	0.948	2.272	3.071	3.356	2.554	0.583	0	0	0	0	0	0	0	0	0	0	0	0	0.583	0	0.583	0	0	0	0	0	0	0	0	0
T cell/NK cell	0	2.92	0	0	1.506	1.013	2.445	3.879	4.615	3.241	1.013	0	0	0	0	0	0	0	0	0	0	0	0	0	0	0	0	0	0	0	0	0	0	0	0
T cell/NK cell	0	2.453	0	0	2.453	2.621	3.054	3.643	4.279	3.391	0.724	0	0	0	0	0	0	0	0	0	0	0	0	0	0	0	0	0	0	0	0	0	0	0	0
T cell/NK cell	0	2.798	0	0	2.798	2.467	3.183	3.788	4.521	3.822	0	0	0	0	0	0	0	0	0	0	0	0	0	0.933	0	0	0	0	0.933	0	0	0	0	0	0
T cell/NK cell	0	2.592	0	0	2.469	0	2.469	4.008	4.572	3.679	1.408	0	0	0	0	0	0	0	0	0	0	0	0	0.934	0	0	0	0.934	0	0	0	0	0	0	0
T cell/NK cell	0	3.155	0	0	0.957	0	0	3.676	4.152	3.635	0.957	0	0	0	0	0.957	0	0	0	0	0	0	0	0	0	0	0	0	0	0	0	0	0	0	0
T cell/NK cell	0	2.367	0	0	2.167	1.582	2.912	3.578	4.409	3.817	0	1.076	0	0	0	1.076	0	1.076	0	0	0	0	0	0	0	0	0	0	0	0	0	0	0	0	0
T cell/NK cell	0	2.616	0	0	2.247	2.448	2.76	3.768	4.289	3.609	1.136	0	0	0	0	0	0	0	0	0	0	0	0	0	0	0	0	1.136	0	0	0	0	0	0	0
T cell/NK cell	0	2.95	0	0	2.414	0.757	1.709	3.927	4.033	3.337	1.182	0	0	0	0.757	0	0	0	0	0	0	0	0	0	0	0	0	0	0	0.757	0	0	0	0	0
T cell/NK cell	0	2.643	0	0	1.828	1.008	2.511	3.975	4.554	3.815	1.5	0	0	0	0	0	0	0	0	0	0	0	0	0	0	0.626	0	0.626	0	0	0	0	0	0	0
T cell/NK cell	0	2.471	0	0	1.31	1.031	1.859	3.038	3.564	2.947	0	0	0	0.643	0	0	0	0	0	0	0	0	0	0.643	0	0	0	0.643	0	0	0	0	0	0	0
T cell/NK cell	0	3.066	0	0	3.3	2.683	3.679	4.037	4.731	3.762	0.759	0	0	0	0	0	0	0	0	0	0	0	0	0.759	0	0	0	0.759	0.759	0	0	0	0	0	1.185
T cell/NK cell	0	2.56	0	0	1.043	0.652	1.323	3.701	3.701	2.754	0	0	0	0	0	0.652	0	0	0	0	0	0	0	0	0	0	0	1.043	0	0	0	0	0	0	0.652
T cell/NK cell	0	2.466	0	0	2.061	2.284	3.071	3.987	4.336	3.414	1.371	0	0	0	0	0	0	0	0	0	0	0	0	0	0	0	0	0.683	0	0	0	0	0	0	0
T cell/NK cell	0	3.012	0	0	0	0	2.007	3.68	3.758	3.401	1.44	0	0	0	0	0	0	1.44	0	0	0	0	0	0	0	0	0	0	0	0	0	0	0	0	0
T cell/NK cell	0	2.097	0	0	2.097	1.024	2.295	4.031	4.376	3.695	1.849	0	0	0	0	1.024	0	0	0	0	0	0	0	0	0	0	0	0	0	0	0	0	0	0	0
T cell/NK cell	0	2.781	0	0	0	0	0	3.314	4.52	3.753	1.062	0	0	0	0	0	0	0	0	0	0	0	0	0	0	0	0	1.062	0	0	0	0	0	0	0
T cell/NK cell	0	2.891	0	0	2.681	2.158	2.489	3.245	3.733	2.489	0.615	0	0	0	0	0	0	0.615	0	0	0	0	0	0	0	0	0	0	0	0	0	0	0	0	0
T cell/NK cell	0	2.599	0	0	2.599	1.414	2.599	3.797	4.496	3.367	1.735	0	0	0	0	0	0	0	0	0	0	0	0	0	0	0	0	0.938	0	0	0	0	0	0	0
T cell/NK cell	0	2.718	0	0	2.817	2.486	3.842	3.938	4.682	3.875	0.945	0	0	0	0	0	0	0	0	0	0	0	0	0	0	0	0	0	0	0	0	0	0	0	0
T cell/NK cell	0	3.106	0	0	2.512	2.615	2.708	3.32	3.957	3.012	0.847	0	0	0	0	0	0.511	0	0	0	0	0	0	0.847	0	0	0	0.511	0	0	0	0	0	0	0
T cell/NK cell	0	2.482	0	0	3.308	3.308	4.061	4.354	4.409	3.754	1.161	0	0	0	0	0	0	0	0	0	0	0	0	0	0	0	0	0	0	0	0	0	0	0	1.161
T cell/NK cell	0	2.157	0	0	2.936	2.791	3.063	3.848	4.584	3.67	1.267	0	0	0	0	0	1.808	0	0	0	0	0	1.267	0	0	0	0	0	0	0	0	0	0	0	0
T cell/NK cell	0	1.638	0	0	2.597	2.695	2.695	4.307	4.477	4.188	1.325	0	0	0	0	0.867	0	1.325	0	0	0	0	0	0.867	0	0	0	0	0	0	0	0	0	0	0
T cell/NK cell	0	2.962	0	0	2.247	1.34	2.086	3.735	4.121	3.218	0	0	0	0	0	0	0	0	0	0	0	0	0	0	0	0	0	0	0	0	0	0	0	0	0
T cell/NK cell	0	3.026	0	0	1.973	1.635	2.427	4.092	4.28	3.398	0.709	0	0	0	0	0	0	0	0	0	0	0	0	0.709	0	0	0	0	0	0	0	0	0	0	0
T cell/NK cell	0	2.099	0	0	2.729	3.389	3.861	4.617	4.971	3.605	2.099	0	0	0	0	0	0	0	0	0	0	0	0	0	0	0	0	0	0	0	0	0	0	0	0
T cell/NK cell	0	2.959	0	0	1.891	0.878	3.095	3.97	4.667	3.858	1.338	0	0	0	0	0	0	0	0	0	0	0	0.878	0.878	0	0	0	1.338	0.878	0	0	0	0	0	0
T cell/NK cell	0	2.877	0	0	2.333	0	3.151	3.9	4.621	3.737	1.553	0	0	0	0	1.052	0	0	0	0	0	0	0	0	0	0	0	0	0	0	0	0	0	0	0
T cell/NK cell	0	2.584	0	0	0.859	1.315	0	3.797	4.11	3.433	0	0	0	0	0	0	0	0	0	0	0	0	0	0.859	0	0	0	0	0	0	0	0	0	0	0
T cell/NK cell	0	2.747	0	0	1.233	1.233	0	3.557	4.2	3.485	0	0	0	1.233	0	0	0	0	0	0	0	0	0	0	0	0	0	1.233	0	0	0	0	0	0	0
T cell/NK cell	0	3.008	0	0	2.271	2.205	2.549	3.067	3.577	2.642	0	0	0	0	0	0	0	0.483	0	0	0	0	0	0.483	0	0	0	0.807	0	0.483	0	0	0	0	0
T cell/NK cell	0	3.11	0	0	2.259	2.379	3.054	3.678	3.874	3.352	0.799	0	0	0	0	0	0.478	0	0	0	0	0	0	0	0	0	0	0.478	0	0	0	0	0	0	0
T cell/NK cell	0	2.729	0	0	0.952	1.996	2.828	3.783	4.306	3.583	0	0	0	0	0.952	0	0.952	0	0	0	0	0	0	0	0	0	0	0	0	0	0	0	0	0	0
T cell/NK cell	0	2.953	0	0	1.353	0.671	2.04	3.981	4.26	3.135	1.069	0	0	0	0	0.671	0	0	0	0	0	0	0	0	0	0	0	0	0	0	0	0	0	0	0
T cell/NK cell	0	3.126	0	0	1.414	0	2.173	3.126	3.687	3.254	0	0	0	0	0	0	0	0	0	0	0	0	0	0	0	0	0	0	0	0	0	0	0	0	0
T cell/NK cell	0	2.654	0	0	2.39	1.784	2.654	4.23	4.716	3.705	1.459	0	0	0	0	0	0	0	0	0	0	0	0	0	0	0	0	0	0	0	0	0	0	0	0
T cell/NK cell	0	3.038	0	0	1.062	1.062	1.565	3.557	3.971	3.082	0.666	0	0	0	0	0	1.062	0	0	0	0	0	0	0.666	0	0	0	0	0	0.666	0	0	0	0	0
T cell/NK cell	0	2.571	0	0	2.367	2.507	2.44	3.739	4.193	3.287	1.615	0	0	0	0	0	0.591	0	0	0	0	0	0	0.96	0	0	0	0.96	0	0.591	0	0	0	0	0
T cell/NK cell	0	2.236	0	0	2.075	1.644	2.605	4.217	4.645	3.653	1.644	0	0	0	0	0	0	0	0	0	0	0	0	1.331	0	0	0	0	0	0	0	0	0	0	0
T cell/NK cell	0	2.854	0	0	2.322	2.099	2.965	3.893	4.326	3.317	2.099	0	0	0	0	0	0	0	0	0	0	0	0	0	0	0	0	0	0	0	0	0	0	0	0
T cell/NK cell	0	2.742	0.842	0	1.292	1.602	2.556	3.358	4.385	3.565	0.842	0	0	0	0	0.842	0.842	0	0	0	0	0	0	0	0	0	0	1.602	0	0	0	0	0	0	0
T cell/NK cell	0	3.395	0	0	1.527	1.527	1.857	3.705	4.072	3.51	0	0	0	0	0	0	1.03	0	0	0	0	0	0	0	0	0	0	0	0	0	0	0	0	0	0
T cell/NK cell	0	2.793	0	0	1.863	1.863	3.01	3.545	3.997	3.188	0.91	0	0	0	0	0.402	0	0	0	0	0	0	0	0	0	0.402	0	0	0	1.091	0	0	0	0	0
T cell/NK cell	0	3.016	0	0	1.955	2.371	2.889	3.95	4.395	3.482	1.231	0.794	0	0	0	0	0	0.794	0	0	0	0	0	0	0	0	0	0.794	1.231	0	0	0	0	0	0
T cell/NK cell	0	2.628	0	0	1.042	1.042	2.004	3.318	4.026	3.351	1.042	0.651	0	0.651	0	0	0	0	0	0	0	0	0	0.651	0	0	0	0	0	0.651	0	0	0	0	0
T cell/NK cell	0	2.744	0	0	1.078	1.585	1.766	3.554	4.19	3.436	0.678	0	0	0.678	0	0	0.678	1.078	0	0	0	0	0	0	0	0	0	1.585	0	0	0	0	0	0	0
T cell/NK cell	0	3.142	0	0	2.974	2.812	3.514	3.401	3.89	2.831	0.282	0.282	0	0	0	0.282	0.282	0.282	0	0	0	0	0.282	0	0	0.282	0	0	0	0	0	0	0	0	0
T cell/NK cell	0	3.141	0	0	0	0	0.745	3.092	3.041	3.041	0	0	0	0	0	0	0.745	0	0	0	0	0	0	0.745	0	0	0	0	0	0	0	0	0	0	0
T cell/NK cell	0	3.022	0	0	0	0.501	0.501	3.084	3.389	2.849	0.501	0	0	0	0	0	0	0	0	0	0	0	0	0.501	0	0	0	0	0	0	0	0	0	0	0
T cell/NK cell	0	3.027	0	0	1.086	0.684	0	3.416	3.24	3.24	0.684	0	0	0	0	0	0	0	0	0	0	0	0.684	0	0	0	0	0	0	0	0	0	0	0	0
T cell/NK cell	0	2.81	0	0	2.04	2.04	3.048	3.401	3.602	3.401	1.172	0	0	0	0	0	0	0	0	0	0	0	0	0	0	0	0	1.172	0	0	0	0	0	0	0
T cell/NK cell	0	2.15	0	0	1.064	2.516	3.383	3.245	3.504	3.383	1.064	0	0	1.064	0	1.064	0	0	0	0	0	0	0	0	0	0	0	1.064	0	0	0	0	0	0	0
T cell/NK cell	0	2.924	0	0	0	1.509	2.448	3.097	3.59	3.846	2.448	0	0	0	0	0	0	0	0	0	0	0	0	0	0	0	0	0	0	0	0	0	0	0	0
T cell/NK cell	0	2.869	0	0	0	1.216	2.273	2.955	2.775	3.437	0	0.583	0	0	0	0.583	0	0.583	0	0	0	0	0	0.949	0	0	0	1.601	0.583	0	0	0	0	0	0
T cell/NK cell	0	2.79	0	0	1.573	0	2.294	3.276	2.866	3.669	1.266	0	0	0	0	0	0	0	0	0	0	0	0	0	0	0	0	0	0	0.821	0	0	0	0	0
T cell/NK cell	0	2.88	0	0	0.986	0	1.473	3.442	3.2	3.328	0	0	0	0	0	0	0.986	0	0	0	0	0	0	0.986	0	0	0	0	0	0	0	0	0	0	0
T cell/NK cell	0	2.133	0	0	0	1.552	2.133	3.298	3.364	3.426	0	0	0	0	0	0	0	1.051	0	0	0	0	0	0	1.051	0	0	0	0	0	0	0	0	0	0
T cell/NK cell	0	3.227	0	0	1.362	1.362	1.362	2.369	2.965	3.188	0.677	0	0	0	0	0	0	0.677	0	0	0	0	0.677	0.677	0	0	0	0.677	0	0	0	0	0	0	0
T cell/NK cell	0	2.72	0	0	0	0	1.213	2.991	3.38	2.865	0	1.213	0	0	0	0	0	0	0	0	0	0	1.213	0	0	0	0	1.213	0	0	0	0	0	0	0
T cell/NK cell	0	3.2	0	0	1.086	2.38	1.086	2.69	3.2	3.645	0	0	0	0	0	0	0	0	0	0	0	0	0	1.086	0	0	0	0	0	0	0	0	0	0	0
T cell/NK cell	0	2.902	0	0	0.89	2.401	1.353	2.401	2.101	3.234	0	0	0	0	0	0	0	0	0	0	0	0	0	0	0.89	0	0	0.89	0	0.89	0	0	0	0	0
T cell/NK cell	0	2.683	0	0	1.036	2.112	2.311	3.127	3.373	3.596	1.036	0	0	0	0	0.646	0.646	0.646	0	0	0	0	0	0.646	0	0	0	0	0	0	0	0	0	0	0
T cell/NK cell	0	3.019	0	0	0.893	2.267	1.8	2.782	2.867	2.946	0.893	0	0	0	0	0.893	0	0	0	0	0	0	0	0.543	0	0	0	0	0	0	0	0	0	0	0
T cell/NK cell	0	2.206	0	0	1.307	1.307	2.466	3.116	3.723	2.988	1.307	0	0	1.307	0	0	0	0	0	0	0	0	0	0	0	0	0	0	0	0	0	0	0	0	0
T cell/NK cell	0	2.791	0	0	1.112	1.963	2.658	3.848	3.683	3.657	1.401	0	0	0	0	0	0	0	0	0	0	0	0	0	0	0	0	0.703	0	0	0	0	0	0	0
T cell/NK cell	0	3.005	0	0	0.907	1.692	1.932	3.262	3.511	2.758	0	0	0	0	0	0	0	0	0	0	0	0	0	0	0	0	0	0	0	0	0	0	0	0	0
T cell/NK cell	0	3.164	0	0	0	0	0	3.555	2.89	3.426	0	0	0	0	0	0	0	0	0	0	0	0	0	0.882	0	0	0	0	0	0.882	0	0	0	0	0
T cell/NK cell	0	3.104	0	0	0.465	0.465	0.465	2.348	2.759	2.831	0	0	0	0.465	0	0.465	0	0	0	0	0	0	0	0.465	0	0	0	0	0	0.465	0	0	0	0	0
T cell/NK cell	0	2.929	0	0	0	2.034	3.142	2.803	3.654	3.654	1.168	0	0	0	0	0	0	0	0	0	0	0	0	0	0	0	0	0	0	1.168	0	0	0	0	0
T cell/NK cell	0	3.233	0	0	1.008	1.499	0.626	3.814	3.735	3.601	0.626	0	0	0	0	0.626	0	0	0	0	0	0	0	0	0	0	0	0.626	0	0.626	0	0	0	0	0
T cell/NK cell	0	2.511	0	0	0	1.632	2.735	3.323	3.429	3.639	0.708	0	0	0	0	0	0	0	0	0	0	0	0	0	0	0	0	0	0	0	0	0	0	0	0
T cell/NK cell	0	2.847	0	0	1.031	1.528	2.47	4.364	3.906	3.942	1.858	0	0	1.031	0	0	0	0	0	0	0	0	0	0	1.031	0	0	0	0	0	0	0	0	0	0
T cell/NK cell	0	2.881	0	0	1.054	1.889	2.337	3.432	3.598	3.598	1.556	0	1.054	0	0	0	0	0	0	0	0	0	0	0	0	0	0	1.556	0	1.054	0	0	0	0	0
T cell/NK cell	0	2.568	0	0	0	1.101	1.949	3.935	3.895	3.853	0	0	0	0	0	1.101	0	0	0	0	0	0	0	1.101	0	0	0	1.101	0	0	0	0	0	0	0
T cell/NK cell	0	3.176	0	0	0	1.159	1.453	3.552	3.724	3.52	0	0	0	0	0	0	0.738	0	0	0	0	0	0	0	0	0	0	0	0	0	0	0	0	0	0.738
T cell/NK cell	0	2.742	0	0	0.75	1.699	2.041	2.041	3.05	3.365	0.75	0.75	0	0	0	0.75	0	0	0	0	0	0	0	1.174	0	0	0	0.75	0	0	0	0	0	0	0
T cell/NK cell	0	2.65	0	0	1.56	2.342	2.508	3.374	2.775	3.374	1.058	0	0	0	0	0	1.058	1.058	0	0	0	0	0	0	0	0	0	1.058	0	0	0	0	0	0	0
T cell/NK cell	0	2.668	0	0	1.471	0.985	1.797	3.326	2.878	2.878	1.471	0.985	0	0	0	0.985	0	0	0	0	0	0	0	0	0	0	0	0	0	0.985	0	0	0	0	0
T cell/NK cell	0	3.081	0	0	0	1.197	1.726	3.947	3.854	3.947	1.197	0	0	0	0	0	0	0	0	0	0	0	0	0	0	0	0	1.726	0	0	0	0	0	0	0
T cell/NK cell	0	3	0	0	1.572	2.522	2.789	3.886	3.961	3.804	1.068	0	0	0	0	1.068	1.068	0	0	0	0	0	0	0	0	0	0	0	0	0	0	0	0	0	0
T cell/NK cell	0	2.531	0	0	0	1.65	1.65	3.482	3.712	3.787	1.132	0	0	0.718	0	0.718	0	0	0	0	0	0	0.718	0	0	0	0	0	0	0	0	0	0	0	0
T cell/NK cell	0	3.09	0	0	1.596	1.287	2.442	3.595	3.396	3.82	1.596	0	0	0	0	0	0.838	0	0	0	0	0	0	0	0.838	0	0	0	0	0	0	0	0	0	0
T cell/NK cell	0	3.534	0	0	0	1.465	2.035	3.993	3.043	3.432	1.465	0	0	0	0	0	0	0	0	0	0	0	0	1.465	0	0	0	0	0	0	0	0	0	0	0
T cell/NK cell	0	3.499	0	0	0.783	2.096	2.352	2.556	2.997	2.352	0	0	0	0.783	0	0	0	0.783	0	0	0	0	0	1.217	0	0	0.783	1.217	0	0	0	0	0	0	0
T cell/NK cell	0	3.294	0	0	1.719	2.879	1.719	3.108	3.174	3.108	0.927	0	0	0	0	0	0	0	0	0	0	0	0	0	0	0	0	1.4	0	0.927	0	0	0	0	0
T cell/NK cell	0	2.95	0	0	1.733	1.531	2.474	3.467	3.272	3.603	1.122	0	0	0	0	0	0.417	0	0	0	0	0	0	0	0	0	0	1.122	0	0.937	0	0	0	0	0
T cell/NK cell	0	0	0	0	0	1.803	1.803	3.271	3.057	2.785	0	0	0	0	0	0	0	0	0	0	0	0	0	2.41	0	0	0	0	0	0	0	0	0	0	0
T cell/NK cell	0	2.738	0	0	1.358	2.107	2.107	3.653	4.074	3.614	0	0	0	0.894	0	0	1.358	0	0	0	0	0	0	0.894	0	0	0	0.894	0	0	0	0	0	0	0
T cell/NK cell	0	2.567	0	0	0	0	0.917	3.924	3.386	3.862	1.706	0	0	0	0	0	0	0	0	0	0	0	0	1.388	0	0	0	1.706	0	0	0	0	0	0	0.917
T cell/NK cell	0	2.363	0	0	1.073	1.579	2.673	3.008	3.259	2.673	0	0	0	0	0	0	0	0	0	0	0	0	0	1.073	0	0	0	1.073	0	0	0	0	0	0	0
T cell/NK cell	0	2.844	0	0	0	1.978	2.502	3.389	3.301	3.508	0.809	0	0	0	0	0	0	0	0	0	0	0	0	0.809	0	0	0	0.809	0	0	0	0	0	0	0
T cell/NK cell	0	2.952	0	0	0	0.874	0	2.377	2.607	2.794	0.529	0	0.529	0	0	0	0	0	0	0	0	0	0.529	0	0	0	0	1.129	0	0	0	0	0	0	0
T cell/NK cell	0	2.324	0	0	1.724	2.324	3.693	3.851	3.355	3.432	0	0	0	0	0	0	0	0	0	0	0	0	0	0	0	0	0	0	0	0	0	0	0	0	0
T cell/NK cell	0	1.904	0	0	0	2.662	2.662	3.386	3.563	3.248	1.066	0	0	0	0	0	0	0	0	0	0	0	0	0	0	0	0	1.57	0	1.066	0	0	0	0	0
T cell/NK cell	0	3.198	0	0	0	1.529	2.305	3.269	3.269	3.707	0	0	0	0	0	0	0	0	0	0	0	0	0	0	1.529	0	0	1.032	0	0	0	0	0	0	0
T cell/NK cell	0	2.497	0	0	0	0	1.172	3.769	3.472	3.819	0	0	0	0	0	0	0	0	0	0	0	0	0	1.172	0	0	0	0	0	0	0	0	0	0	0
T cell/NK cell	0	2.768	0	0	0.726	1.661	2.361	3.589	3.005	3.152	0	0	0	0	0	0	0	0	0	0	0	0	0	0	0	0	0	0	0	0	0	0	0	0	0
T cell/NK cell	0	2.914	0	0	0	0	0.851	2.668	2.757	3.276	1.304	0	0	0	0	0.851	0.851	0	0	0	0	0	0	0	0	0	0	0	0	0	0	0	0	0	0
T cell/NK cell	0	2.547	0	0	0	2.18	1.594	3.277	3.117	3.695	1.594	0	0	0	0	0	1.086	0	0	0	0	0	0	0	0	0	0	0	0	0	0	0	0	0	0
T cell/NK cell	0	3.298	0	0	0.79	1.225	1.889	2.567	2.762	2.925	0.337	0	0	0	0	0	0.79	0	0	0	0	0	0.337	0.337	0	0	0	0.79	0	0	0	0	0	0	0
T cell/NK cell	0	2.486	0	0	1.541	1.541	2.863	3.472	3.413	3.722	1.042	0	0	1.042	0	0	0	1.541	0	0	0	0	0	0	0	0	0	0	0	0	0	0	0	0	0
T cell/NK cell	0	3.264	0	0	1.077	1.362	2.051	3.606	3.752	3.86	0.677	0	0.677	0	0	0.677	0	0	0	0	0	0	0	0	0	0	0	0	0	0	0	0	0	0	0
T cell/NK cell	0	3.642	0	0	1.682	1.682	2.023	3.583	3.382	3.583	1.159	0	0	0	0	0	0	0	0	0	0	0	0	0	0	0	0	1.159	0	0	0	0	0	0	1.159
T cell/NK cell	0	2.124	0	0	1.24	1.24	2.586	2.901	3.241	3.028	1.24	0	0	0	0	0	0	0	0	0	0	0	0	0	0	0	0	0	0	0	0	0	0	0	0
T cell/NK cell	0	2.568	0	0	1.491	1.491	2.568	3.074	3.35	3.567	0	0	0	0	0	1.001	0	0	0	0	0	0	1.001	0	1.001	0	0	1.491	0	0	0	0	0	0	1.001
T cell/NK cell	0	2.948	0	0	2.107	1.226	2.244	4.032	3.792	3.871	0.79	0.79	0	0	0	0.79	0	0	0	0	0	0	0	0.79	0.79	0	0	0	0	0	0	0	0	0	0
T cell/NK cell	0	2.531	0	0	1.784	0.975	3.112	3.425	3.425	3.89	2.029	0	0	0	0	0	0	0	0	0	0	0	0	0	0	0	0	0	0	0	0	0	0	0	0
T cell/NK cell	0	2.78	0	0	1.472	0.986	2.546	2.969	3.266	3.636	0	0.986	0	0.986	0	1.472	0	0	0	0	0	0	0	0	0	0.986	0	0	0	0	0	0	0	0	0
T cell/NK cell	0	2.39	0	0	0	1.093	2.19	3.211	3.603	4.196	0	0	0	0	0	0	1.093	1.093	0	0	0	0	0	1.093	0	0	0	0	0	0	0	0	0	0	0
T cell/NK cell	0	2.755	0	0	0.969	0.969	1.452	2.854	2.854	3.103	1.777	0	0	0	0	0.969	0	0	0	0	0	0	0	0	0	0	0	1.777	0	0	0	0	0	0	0
T cell/NK cell	0	2.439	0	0	0.914	1.943	1.943	2.859	2.859	3.381	0.914	0	0	0	0	0	0.914	0	0	0	0	0	0	0	0	0	0	0.914	0	0	0	0	0	0	0
T cell/NK cell	0	2.084	0	0	1.926	1.926	2.632	3.196	3.521	3.411	0.776	0	0	0	0	0	0.776	0	0	0	0	0	0	0.776	0	0	0	1.508	0	0	0	0	0	0	0
T cell/NK cell	0	3.375	0	0	1.181	0.756	1.479	2.887	3.005	3.336	0	0	0	0	0	0	0	0	0	0	0	0	0	1.181	0	0	0	0	0	0	0	0	0	0	0
T cell/NK cell	0	2.227	0	0	0	1.121	2.596	2.976	3.077	3.746	0	0	0	0	0	0	1.121	0	0	0	0	0	0	1.121	0	0	0	0	0	0	0	0	0	0	0
T cell/NK cell	0	2.407	0	0	0	1.105	1.617	3.145	3.054	3.228	0	0	0	0	0	0	0	0	0	0	0	0	0	1.617	0	0	0	0	0	0	0	0	0	0	0
T cell/NK cell	0	2.221	0	0	0.972	0	2.76	2.949	3.57	3.523	1.456	0	0	0	0	0	0.972	0	0	0	0	0	0	0.972	0	0	0	1.456	0	0.972	0	0	0	0	0
T cell/NK cell	0	2.805	0	0	1.586	1.079	2.538	3.922	3.941	3.903	1.586	0	0	0	0	0	0	0	0	0	0	0	0	0	0	0	0	0	0	0	0	0	0	0	0
T cell/NK cell	0	3.173	0	0	0	0	1.55	2.874	3.424	3.424	0	0	0	0	0	0	0	0	0	0	0	0	0	0	0	0	0	0.805	0	0	0	0	0	0	0
T cell/NK cell	0	2.207	0	0	0	0.768	1.726	3.027	3.229	3.606	0.768	0	0	0	0	1.496	0	0	0	0	0	0	0	0.768	0	0.768	0	0.768	0	0.768	0	0	0	0	0
T cell/NK cell	0	3.141	0	0	0.907	0	1.932	3.317	2.659	3.418	0	0	0	0	0	0	0	0	0	0	0	0	0	0	0.907	0	0	0	0	0	0	0	0	0	0
T cell/NK cell	0	2.55	0	0	0.78	1.745	2.226	2.99	3.338	3.338	0	0	0	0	0	0	0	0	0	0	0	0	0.78	0.78	0	0	0	1.212	0	0	0	0	0	0	0
T cell/NK cell	0	2.182	0	0	1.011	1.681	1.832	3.366	3.396	3.396	0	0	0	0	0	0	0	0	0	0	0	0	0	0	0	0	0	0.628	0.628	0	0	0	0	0	0
T cell/NK cell	0	3.317	0	0	1.627	2.854	2.729	2.854	3.914	3.633	1.113	0	0	0	0	0	0	1.113	0	0	0	0	0	1.113	0	0	0	1.627	0	0	0	0	0	0	0
T cell/NK cell	0	2.491	0	0	0.773	2.39	2.277	2.948	3.215	3.533	0.459	0	0	0	0	0.459	0	0	0	0	0	0	0	0	0	0	0	1.365	0	0	0	0	0	0	0.773
T cell/NK cell	0	2.648	0	0	0	0	0	2.964	3.091	3.397	0	0	0	0	0	0	0	0	0	0	0	0	0	0	0	0	0	1.288	0	0	0	0	0	0	0
T cell/NK cell	0	3.409	0	0	0	1.001	1.491	2.064	2.064	2.692	0	0	0	0	0	0	0	0	0	0	0	0	0	0	0	0	0	0	0	0	0	0	0	0	0
T cell/NK cell	0	3.133	0	0	0.943	1.209	0.943	3.025	2.946	3.098	0.579	0	0	0	0	0	0	0	0	0	0	0	0	0.579	0	0	0	0.943	0	0	0	0	0	0	0
T cell/NK cell	0	2.734	0	0	0	0	2.467	3.194	3.788	3.658	1.029	1.029	0	0	0	0	1.029	0	0	0	0	0	1.029	0	0	0	0	0	0	0	0	0	0	0	0
T cell/NK cell	0	2.903	0	0	0	1.841	2.559	3.039	3.74	3.964	1.295	0	0	0	0	0	0	0	0	0	0	0	0	0.844	0	0.844	0	0	0	0	0	0	0	0	0
T cell/NK cell	0	3.504	0	0	1.039	0.475	1.537	2.926	2.926	3.049	0	0.796	0	0	0	0	0.475	0	0	0	0	0	0	0.796	0	0	0	0.796	0	0	0	0	0	0	0
T cell/NK cell	0	3.261	0	0	1.331	1.883	1.883	3.689	3.689	3.454	0	0	0	0	0	0	0	0	0	0	0	0	0	0	0	0	0	1.331	0	0	0	0	0	0	0
T cell/NK cell	0	2.361	0	0	1.758	2.197	2.501	3.152	3.673	3.219	0	0	0	0	0	0	0.955	0	0	0	0	0	0	0	0	0	0	0	0	0	0	0	0	0	0
T cell/NK cell	0	2.659	0	0	0	1.932	2.288	3.745	3.812	3.844	1.691	0.906	0	0	0	0	0	0	0	0	0	0	0	0.906	0	0	0	1.932	0	0.906	0	0	0	0	0
T cell/NK cell	0	2.665	0	0	1.068	1.068	1.573	3.091	2.901	3.323	1.068	0	0	0	0	0	0	0	0	0	0	0	0	0	0	0	0	0	0	0	0	0	0	0	0
T cell/NK cell	0	2.997	0	0	1.217	1.217	2.096	2.87	2.556	3.534	0	0	0	0	0	0	0	0	0	0	0	0	0	1.217	0	0	0	0	0	0	0	0	0	0	0
T cell/NK cell	0	2.942	0	0	1.384	1.097	2.563	3.494	3.581	3.256	0.692	0	0	0	0	0	1.097	0	0	0	0	0	0	0	0	0	0	0	0	0.692	0	0	0	0	0
T cell/NK cell	0	2.732	0	0	0	1.222	1.222	2.102	2.563	3.116	1.222	0	0	0	0	0	0	0	0	0	0	0	0	1.222	0	0	0	0	0	0	0	0	0	0	0
T cell/NK cell	0	2.905	0	0	0	0.622	0	3.191	3.384	3.595	0.622	0	0	0.622	0	0	0.622	0.622	0	0	0	0	0	0	0	0	0	0	0	0	0	0	0	0	0
T cell/NK cell	0	2.958	0	0	1.717	2.221	2.481	3.575	3.209	3.549	0	0	0	0	0	0	0	0	0	0	0	0	0	0.649	0	0	0	0	0	0.649	0	0	0	0	0
T cell/NK cell	0	1.716	0	0	0	1.716	3.17	3.624	2.957	2.831	1.188	0	0	0	0	1.188	0	0	0	0	0	0	0	0	0	0	0	0	0	0	0	0	0	0	0
T cell/NK cell	0	3.412	0	0	0	2.152	2.377	2.85	3.257	3.447	0	0	0	0	0	0	0	0	0	0	0	0	0	0	0	0	0	1.154	0	0.735	0	0	0	0	0
T cell/NK cell	0	3.541	0	0	1.069	2.731	2.263	3.049	2.903	3.136	0.671	0	0	0	0	0	0	0	0	0	0	0	0.671	0.671	0	0	0	1.353	0.671	0	0	0	0	0	0
T cell/NK cell	0	2.97	0	0	0.707	0	1.814	3.021	2.916	2.327	0	0	0	0	0	0	0	0	0	0	0	0	0	1.407	0	0.707	0	0	0	0	0	0	0	0	0
T cell/NK cell	0	2.855	0	0	0.775	1.737	1.737	3.286	3.145	3.145	1.506	0	0	0	0	0	0.775	0	0	0	0	0	0	0	0	0	0	1.206	0	0	0	0	0	0	0
T cell/NK cell	0	2.685	0	0	1.395	1.395	2.058	3.755	3.7	3.538	0	0	0	0	0	0	0.565	0	0	0	0	0	0	0	0	0	0	0.565	0	0	0	0	0	0	0
T cell/NK cell	0	3.299	0	0	0	1.155	2.018	4.089	3.124	4.014	1.677	0	0	0	0	0	1.155	0	0	0	0	0	0	1.155	0	0	0	0	0	0	0	0	0	0	0
T cell/NK cell	0	2.995	0	0	1.003	0	1.821	3.412	3.966	3.898	1.003	0	0	0	0	0	0	0	0	0	0	0	1.003	0	0	0	0	1.003	0	1.003	0	0	0	0	0
T cell/NK cell	0	3.064	0	0	1.526	1.758	1.758	3.395	3.311	3.006	1.224	0	0	0	0	0.789	0	0	0	0	0	0	0	0.789	0	0	0	0.789	0	0	0	0	0	0	0.789
T cell/NK cell	0	2.09	0	0	0	0	1.344	3.277	2.808	3.426	0	0	0	0	0	0	0	0	0	0	0	0	0	0	0	0	0	0.882	0	0	0	0	0	0	0
T cell/NK cell	0	3.427	0	0	0	1.191	1	2.836	3.15	2.652	0.453	0	0	0	0	0	0	0	0	0	0	0	0	0	0	0	0	0	0	0	0	0	0	0	0
T cell/NK cell	0	2.696	0	0	1.457	1.457	2.445	3.504	3.443	3.668	1.29	0	0	0	0	0	0	0	0	0	0	0	0	0	0	0	0	1.599	1.09	0.506	0	0	0	0	0
T cell/NK cell	0	1.716	0	0	1.716	1.716	2.687	3.17	2.957	3.17	1.716	0	0	0	0	0	0	0	0	0	0	0	0	0	0	0	0	0	0	0	0	0	0	0	0
T cell/NK cell	0	2.992	0	0	1.364	1.364	2.415	2.646	3.19	3.452	0	0	0	0	0	0.898	0	0	0	0	0	0	0	0.898	0	0	0	0.898	0	0	0	0	0	0	0
T cell/NK cell	0	3.549	0	0	0.281	0.281	1.081	2.789	2.769	2.661	0.5	0	0	0	0	0.281	0.281	0.281	0	0	0	0	0.281	0.281	0	0	0	1.446	0	0	0	0	0	0	0
T cell/NK cell	0	2.059	0	0	0	1.715	1.715	3.261	3.261	3.738	0	0	1.188	0	0	0	0	0	0	0	0	0	0	1.188	0	0	0	1.188	0	0	0	0	0	0	0
T cell/NK cell	0	2.044	0	0	0	1.798	1.473	4.198	4.198	3.8	0.986	0	0	0	0	0	0	0	0	0	0	0	0	0	0	0	0	0.986	0	0	0	0	0	0	0
T cell/NK cell	0	2.255	0	0	0.797	1.538	1.959	3.234	3.593	3.689	0.797	0	0	0	0	0	0	0	0	0	0	0	0	1.538	0	0.797	0	0	0	0	0	0	0	0	0
T cell/NK cell	0	3.138	0	0	0.832	1.445	2.096	3.019	2.726	3.294	0.832	0	0	0	0	0	0.5	0	0	0	0	0	0	0.832	0	0	0	0	0	0.5	0	0	0	0	0
T cell/NK cell	0	1.543	0	0	1.543	1.543	2.965	3.416	3.474	3.85	1.543	0	0	0	0	1.044	1.044	0	0	0	0	0	0	0	0	0	0	0	0	0	0	0	0	0	0
T cell/NK cell	0	1.555	0	0	1.053	1.053	1.555	3.069	3.544	3.43	1.555	0	0	0	0	0	0	0	0	0	0	0	0	1.053	1.053	0	0	0	0	0	0	0	0	0	0
T cell/NK cell	0	2.991	0	0	0	1.857	1.857	3.849	4.008	4.407	1.309	0	0	0	0	0	1.309	0	0	0	0	0	0	0	0	0	0	1.309	0	0	0	0	0	0	0
T cell/NK cell	0	2.47	0	0	0.935	1.972	2.801	3.464	3.556	3.599	0.935	0	0	0	0	0	0	0	0	0	0	0	0	0	0	0	0	0	0	0	0	0	0	0	0
T cell/NK cell	0	2.767	0	0	0.913	1.7	1.382	3.272	3.429	3.605	0.913	0	0	0	0	0	0	0	0	0	0	0	0	0.913	0.913	0	0	0	0	0	0	0	0	0	0
T cell/NK cell	0	2.802	0	0	0.878	1.454	1.338	2.959	3.157	3.27	0.661	0	0	0	0	0	0	0.384	0	0	0	0	0.384	0	0	0	0	0.384	0	0	0	0	0	0	0
T cell/NK cell	0	2.797	0	0	1.073	1.579	1.073	3.459	3.397	3.518	0	1.073	0	0	0	0	0	0	0	0	0	0	1.073	1.073	0	0	0	1.073	0	0	0	0	0	0	0
T cell/NK cell	0	3.108	0	0	0.783	0.466	0.466	3.108	2.601	2.601	0	0	0	0	0	0	0	0	0	0	0	0	0	0.466	0	0	0	0	0	0	0	0	0	0	0
T cell/NK cell	0	2.555	0	0	1.717	1.538	2.402	3.468	3.245	3.314	1.039	0	0	0.649	0	0	0	0	0	0	0	0	0.649	1.319	0	1.039	0	1.039	0	0.649	0	0	0	0	0
T cell/NK cell	0	3.087	0	0	0	0.958	0	3.501	3.757	3.451	0.958	0	0	0	0	0	0.958	0	0	0	0	0	0	0.958	0.958	0	0	0.958	0	0	0	0	0	0	0
T cell/NK cell	0	3.151	0	0	1.96	1.96	2.212	3.383	3.383	3.45	1.109	0	0	0	0	0	1.109	0	0	0	0	0	0	0	0	0	0	1.109	0	0	0	0	0	0	0
T cell/NK cell	0	3.201	0	0	1.743	2.088	1.743	2.862	3.377	3.201	0	0	0	0	0	0	0	0	0	0	0	0	0	0	0	0	0	0	0	1.211	0	0	0	0	0
T cell/NK cell	0	3.347	0	0	1.344	1.062	2.03	2.656	2.991	2.72	0	0	0	0	0	0.665	0	0	0	0	0	0	0	0	0	0	0	0.665	0	0	0	0	0	0	0
T cell/NK cell	0	2.909	0	0	0.894	0	1.674	3.724	3.997	3.724	0.894	0	0.894	0	0	0	0	0	0	0	0	0	0.894	1.358	0	0	0	0	0	0	0	0	0	0	0
T cell/NK cell	0	3.233	0	0	1.008	1.284	2.813	3.448	3.392	2.813	0.626	0	0	0	0	0	0.626	0	0	0	0	0	0	0.626	0	0	0	1.284	0	0	0	0	0	0	0
T cell/NK cell	0	2.768	0	0	1.193	1.722	2.321	3.392	3.352	3.535	0	0	0	0	0	0	0	0	0	0	0	0	0.765	0.765	0	0	0	0	0	0.765	0	0	0	0	0
T cell/NK cell	0	2.756	0	0	0	0	0	1.777	1.24	2.125	1.24	0	0	0	0	0	0	0	0	0	0	0	0	0	0	0	0	0	0	0	0	0	0	0	0
T cell/NK cell	0	2.839	0	0	0	1.615	1.615	3.503	3.373	3.142	1.615	0	1.103	0	0	0	0	0	0	0	0	0	0	0	0	0	0	0	0	0	0	0	0	0	0
T cell/NK cell	0	1.401	0	0	0	0	0	1.963	2.791	3.11	1.401	0	0	0	0	0	0	0	0	0	0	0	0	0	0	0	0	0	0	0	0	0	0	0	0
T cell/NK cell	0	2.418	0	0	0.9	1.366	1.923	3.802	4.034	4.008	1.923	0	0	0	0	0	0	0	0	0	0	0	0	0	0	0	0	0	0	0	0	0	0	0	0
T cell/NK cell	0	2.453	0	0	1.019	1.019	1.513	3.731	3.492	3.437	0	0	0	0	0	0	0	0	0	0	0	0	0	0	0	0	0	1.019	0	0	0	0	0	0	0
T cell/NK cell	0	2.219	0	0	1.866	1.317	2.685	3.598	4.239	4.067	1.866	0	0	0	0	0	0	0	0	0	0	0	0	0	1.317	0	0	0	0	0	0	0	0	0	0
T cell/NK cell	0	2.354	0	0	1.066	1.571	2.354	3.172	3.666	3.564	1.066	0	0	0	0	0	0	0	0	0	0	0	0	1.066	0	0	0	0	0	0	0	0	0	0	0
T cell/NK cell	0	2.268	0	0	2.268	2.268	2.782	3.12	3.12	3.372	0	0	0	0	0	0	0	0	0	0	0	0	0	0	0	0	0	1.152	0	0	0	0	0	0	0
T cell/NK cell	0	2.486	0	0	0	0	1.042	3.054	2.864	3.285	1.042	0	0	0	0	0	1.042	1.042	0	0	0	0	0	0	0	0	0	0	0	1.042	0	0	0	0	0
T cell/NK cell	0	1.639	0	0	1.123	1.123	2.23	3.532	3.646	3.532	0	0	0	0	0	0	0	0	0	0	0	0	0	1.123	0	0	0	2.431	0	0	0	0	0	0	0
T cell/NK cell	0	2.836	0	0	1.302	0.849	2.46	3.948	3.577	4.046	1.612	0	0	0	0	0	0	0	0	0	0	0	0.849	0	0	0	0	0	0.849	0	0	0	0	0	0.849
T cell/NK cell	0	2.538	0	0	0	0.98	2.232	3.627	3.319	3.257	0	0	0	0	0	0	0	0	0	0	0	0	0	0.98	0	0	0	2.538	0	0	0	0	0	0	0
T cell/NK cell	0	2.334	0	0	0.574	1.203	1.203	3.221	3.365	3.56	1.203	0	0	0	0	0	0.574	0	0	0	0	0	0	0	0	0	0	0	0	0	0	0	0	0	0
T cell/NK cell	0	2.74	0	0	0	0	0.71	2.596	2.227	3.168	0	0	0	0.71	0	0	0	0	0	0	0	0	0.71	1.121	0	0	0	0.71	0	0	0	0	0	0	0
T cell/NK cell	0	2.702	0	0	1.008	0	2.074	3.002	3.161	3.42	0	0	0	0	0	1.008	0	0	0	0	0	0	0	1.008	0	0	0	0	0	0	0	0	0	0	1.008
T cell/NK cell	0	3.1	0	0	1.325	1.544	2.632	3.997	4.689	3.909	1.045	0	0	0.653	0	0	0	0	0	0	0	0	0	0.653	0	0	0	0.653	0	0.653	0	0	0	0	0
T cell/NK cell	0	1.964	0	0	1.775	0.8	2.38	3.936	4.583	3.415	0	0	0	0	0	0	0	0	0	0	0	0	0	0.8	0	0	0	0.8	0	0	0	0	0	0	0
T cell/NK cell	0	2.747	0	0	1.446	2.013	2.209	3.095	3.937	3.353	1.446	0	0	0	0	0	0	0	0	0	0	0	0	0	0	0	0	0	0	0.964	0	0	0	0	0
T cell/NK cell	0	2.837	0	0	1.101	0	2.402	4.082	4.493	3.718	1.101	0	0	0	0	0	0	0	0	0	0	0	0	0	0	1.101	1.101	0	0	0	0	0	0	0	0
T cell/NK cell	0	3.096	0	0	1.071	1.435	2.001	4.231	4.312	3.751	1.435	0	0	0	0	0	0	0	0	0	0	0	0	0.824	0	0	0	0	0	0.495	0	0	0	0	0
T cell/NK cell	0	3.334	0	0	2.181	2.077	2.514	3.674	4.44	3.696	1.01	0	0	0	0	0	0	0	0	0	0	0	0	0	0	0	0	0	0	0	0	0	0	0	0
T cell/NK cell	0	3.162	0	0	1.319	1.117	2.061	3.543	4.326	3.37	0.522	0	0	0.522	0	0	0.522	0	0	0	0	0	0	0.863	0	0	0	0	0	0	0	0	0	0	0
T cell/NK cell	0	3.003	0	0	2.238	0.787	1.221	3.307	4.287	3.758	0.787	0	0	0	0	0.787	0.787	0	0	0	0	0	0	0	0	0.787	0	1.943	0	0	0	0	0	0	0
T cell/NK cell	0	2.953	0	0	0.832	0	0	3.62	4.384	3.47	0.832	0	0	0	0	0	0	0	0	0	0	0	0	0.832	0	0	0	0.832	0	0	0	0	0	0	0
T cell/NK cell	0	3.144	0	0	1.641	0	0.87	3.685	4.557	3.45	0	0	0	0	0	0	0	0	0	0	0	0	0	0	0	0	0	0	0	0	0	0	0	0	0
T cell/NK cell	0	2.934	0	0	0	0	0.862	3.502	4.412	3.542	0.521	0	0	0	0	0	0.521	0	0	0	0	0	0	0.521	0	0	0	0	0	0.521	0	0	0	0	0
T cell/NK cell	0	3.048	0	0	1.612	2.684	3.009	3.828	4.731	3.879	1.612	0	0	0	0	0.589	0.589	0.589	0	0	0	0	0	0	0	0.589	0	0.589	0	0	0	0	0	0	0
T cell/NK cell	0	2.656	0	0	2.031	1.874	2.166	4.331	4.877	3.834	1.461	0	0	0.744	0	0	0	0	0	0	0	0	0	0.744	0	0	0	0.744	0.744	0	0	0	0	0	0
T cell/NK cell	0	3.029	0	0	1.738	1.558	1.338	4.079	3.808	3.765	1.338	0	0	0	0	1.056	0	0	0	0	0	0	0	0	0	0	0	0	0.661	0.661	0	0	0	0	0
T cell/NK cell	0	2.517	0	0	3.672	3.841	4.453	4.162	4.879	4.077	0.711	0	0	0	0	0	0.711	0.711	0	0	0	0	0	0.711	0	1.413	0	0	0	0	0	0	0	0	0
T cell/NK cell	0	1.991	0	0	3.207	2.186	2.822	4.187	4.953	3.912	1.426	0	0	0	0	0.948	0	0	0	0	0	0	0	1.426	0	0	0	1.426	0	0	0	0	0	0	0
T cell/NK cell	0	2.864	0	0	0.976	2.226	2.531	4.047	4.686	3.478	0	0	0	0	0	0	0	0	0	0	0	0	0	0	0	0	0	0	0	0	0	0	0	0	0
T cell/NK cell	0	3.268	0	0	2.008	1.934	2.368	3.82	4.069	3.309	0.96	0	0	0.43	0	0	0	0.73	0	0	0	0	0.43	0.43	0	0	0	0	0	0	0	0	0	0	0.73
T cell/NK cell	0	3.132	0	0	2.309	2.309	2.825	3.836	4.551	3.339	0	0	0	0	0	0	0	0	0	0	0	0	0	0.563	0	0	0	0	0	0	0	0	0	0	0
T cell/NK cell	0	3.778	0	0	1.586	0	1.079	3.527	3.468	2.917	1.365	0.679	0	0	0	0.679	0	0	0	0	0	0	0	0	0	0	0	0	0	0.679	0	0	0	0	0
T cell/NK cell	0	2.433	0	0	2.131	2.496	2.715	3.941	4.467	3.679	1.172	0	0	0	0	0	0	0	0	0	0	0	0	0	0	0	0	0.91	0	0	0	0	0	0	0
T cell/NK cell	0	3.273	0	0	2.387	2.509	1.341	4.122	4.483	3.666	1.341	0	0	0	0	0.88	0	0.88	0	0	0	0	0	0.88	0	0	0	0	0.88	0	0	0	0	0	0
T cell/NK cell	0	2.745	0	0	3.006	2.263	3.158	4.459	4.864	3.785	1.604	0	0	0	0	0	0.508	0	0	0	0	0	0	0	0	0	0	0	0	0	0	0	0	0	0
T cell/NK cell	0	2.66	0	0	2.222	1.992	2.289	3.771	4.375	3.169	0	0	0	0	0	0	0	0.49	0	0	0	0	0	0.49	0	0	0	0	0	0	0	0	0	0	0
T cell/NK cell	0	2.997	0	0	2.281	2.119	2.42	4.581	4.877	4.266	1.925	0	0	0	0	0.902	0	0.902	0	0	0	0	0	0	0	0	0	0	0	0	0	0	0	0	0
T cell/NK cell	0	2.874	0	0	1.968	1.686	2.589	3.766	4.668	3.636	1.015	0	0	0	0.631	0	0	0	0	0	0	0	1.015	1.015	0	0	0	0	0	0	0	0	0	0	0
T cell/NK cell	0	3.095	0	0	0	1.338	1.891	4.023	4.267	3.766	0.878	0	0	0	0	0.878	0	0	0	0	0	0	0	0	0	0	0	1.891	0	0	0	0	0	0	0
T cell/NK cell	0	2.698	0	0	2.456	2.624	2.698	3.645	4.563	3.934	1.434	0	0	0.725	0	1.661	0	0	0	0	0	0	0	1.434	0	0	0	1.661	0	0	0	0	0	0	0
T cell/NK cell	0	3.383	0	0	1.96	2.135	2.212	3.823	4.307	3.471	0.857	0.517	0	0	0	0	0	0.517	0	0	0	0	0	0.517	0	0	0	0.857	0	0	0	0	0	0	0
T cell/NK cell	0	3.229	0	0	1.376	1.214	2.092	4.715	5.151	3.972	1.214	0	0	0	0	0.465	1.021	0	0	0	0	0	0	0.465	0	0.465	0	0.465	0	0	0	0	0	0	0
T cell/NK cell	0	2.68	0	0	1.829	1.42	2.526	3.569	4.438	3.444	0	0	0	0	0	0	0	0	0	0	0	0	0	0	0	0	0	0	0	0	0	0	0	0	0
T cell/NK cell	0	2.994	0	0	2.033	2.304	2.437	3.82	4.211	3.415	0.388	0.388	0	0	0	0.667	0	0.388	0	0	0	0	0.388	0	0	0	0	0.667	0	0.388	0	0	0.388	0	0
T cell/NK cell	0	2.859	0	0	0.973	1.456	1.781	2.527	3.366	2.222	1.781	0	0	0.973	0	0	0	0.973	0	0	0	0	0	0	0	0	0	0	0.973	0	0	0	0	0	0
T cell/NK cell	0	2.357	0	0	1.221	1.942	2.237	4.107	4.741	3.504	0.786	0	0	0	0	0.786	0	0	0	0	0	0	0	0	0	0	0	0	0	0	0	0	0	0	0
T cell/NK cell	0	2.86	0	0	2.062	2.361	2.778	4.117	4.337	3.524	1.32	0	0	0	0	0	0.864	0	0	0	0	0	0	0	0	0	0	0.864	0	0	0	0	0	0	0
T cell/NK cell	0	2.647	0	0	2.6	2.997	3.229	4.039	4.928	3.916	1.088	0	0	0	0	0.504	0.504	0	0	0	0	0	0	0.838	0	0.504	0	0	0	0	0	0	0	0	0.504
T cell/NK cell	0	3.21	0	0	1.901	1.95	2.594	3.36	4.277	3.438	0.695	0	0	0.289	0	0.289	0	0	0	0	0	0	0.513	0.513	0	0	0	0.513	0	0.289	0	0	0	0	0.289
T cell/NK cell	0	2.792	0	0	3.045	3.201	3.543	4.15	4.872	4.052	1.018	0	0	0	0	0	0	0.778	0	0	0	0	0	0	0	0	0	0	0	0.778	0	0	0	0	0.463
T cell/NK cell	0	2.709	0	0	2.287	2.125	2.033	4.082	4.274	3.488	1.691	0	0	0	0	0.906	0	0.552	0	0	0	0	0	0.552	0	0	0	0	0	0	0	0	0	0	0
T cell/NK cell	0	2.844	0	0	1.744	1.619	2.13	3.917	4.558	3.708	0.515	0	0	0	0	0.515	0	0	0	0	0	0	0	0.515	0	0	0	0	0	0	0	0	0	0	0
T cell/NK cell	0	3.289	0	0	2.053	1.861	2.262	3.753	4.39	3.629	0.373	0.373	0	0	0	0	0.373	0	0	0	0	0	0.373	1.033	0	0	0	0.373	0	0	0	0	0	0	0
T cell/NK cell	0	3.133	0	0	1.658	1.897	2.251	4.078	4.322	3.977	1.513	0	0	0	0	0	0	0	0	0	0	0	0	0	0	0	0	0.535	0	0	0	0	0	0	0
T cell/NK cell	0	2.824	0	0	1.838	1.969	2.771	4.256	4.574	3.614	0.632	0	0	0	0	0.632	0	0	0	0	0	0	0.632	0	0	0.632	0	0.632	0	0	0	0	0	0	0
T cell/NK cell	0	2.601	0	0	1.641	1.641	1.328	3.874	4.801	3.358	0	0	0	0	0	0	0	0	0	0	0	0	0	0	0	0	0	0	0	0	0	0	0	0	0
T cell/NK cell	0	2.806	0	0	0.908	1.169	0.554	3.782	4.42	3.694	0.908	0	0	0	0	0.908	0.554	0.554	0	0	0	0	0.554	0.554	0	0	0	0.554	0	0.554	0	0	0	0	0
T cell/NK cell	0	2.678	0	0	0.919	2.144	1.708	3.896	4.579	3.223	1.708	0	0	0	0	0.919	0	0	0	0	0	0	0	0.919	0	0	0	0	0	0	0	0	0	0	0
T cell/NK cell	0	2.803	0	0	2.411	2.587	2.362	3.561	4.216	3.359	0	0	0	0.428	0	0	0	0.428	0	0	0	0	0	0.428	0	0	0	0	0	0	0	0	0	0	0
T cell/NK cell	0	2.799	0	0	1.748	1.517	0	4.039	4.388	3.632	2.35	0	0	0	0	0	0	0	0	0	0	0	0	0.782	0	0	0	1.216	0	0	0	0	0	0	0
T cell/NK cell	0	2.779	0	0	2.972	3.007	3.525	4.234	4.973	4.072	0.864	0	0	0	0	0	0	0	0	0	0	0	0	0	0	0	0	0.523	0	0	0	0	0	0	0
T cell/NK cell	0	3.267	0	0	1.65	1.888	2.503	3.267	3.941	3.212	1.336	0	0	0	0	0	0.876	0	0	0	0	0	0	0	0	0	0	0	0	0	0	0	0	0	0
T cell/NK cell	0	2.872	0	0	2.436	1.643	1.643	4.331	4.636	3.704	2.234	0	0	0	0	1.126	0	0	0	0	0	0	0	0	0	0	0	0	0	0	0	0	0	0	0
T cell/NK cell	0	1.925	0	0	0	0.902	1.368	3.837	4.453	3.546	0.902	0.902	0	0	0	0	0	0.902	0	0	0	0	0	0.902	0	0	0	0.902	0	0	0	0	0	0	0
T cell/NK cell	0	3.123	0	0	1.781	1.599	2.473	3.453	4.236	3.206	0.687	0	0	0	0	1.09	0	0	0	0	0	0	0	1.09	0	0	0	0	0	0	0	0	0	0	0
T cell/NK cell	0	2.679	0	0	2.76	2.59	3.461	4.098	4.979	3.842	1.243	0	0	0	0	0	0	0	0	0	0	0	0	0	0	0	0	0.804	0	0	0	0	0	0	0
T cell/NK cell	0	2.322	0	0	3.32	3.32	4.045	4.552	5.319	4.406	1.723	0.652	0	0	0	0	0.652	1.044	0	0	0	0	0	0.652	0	0	0	0	0	0	0	0	0	0	0
T cell/NK cell	0	2.906	0	0	0.963	0	0.732	3.313	3.997	3.209	0.732	0	0	0	0	0.732	0	0	0	0	0	0	0	0.732	0	0	0	0.432	0	0.432	0	0	0	0	0
T cell/NK cell	0	2.597	0	0	2.04	2.262	2.791	4.362	4.939	3.848	0	0	0	0	0	0	0	1.069	0	0	0	0	0.671	1.754	0	0	0	0.671	0	0	0	0	0	0	0.671
T cell/NK cell	0	2.99	0	0	2.346	2.719	2.908	4.622	4.575	3.908	1.987	0	0	0	0	0	0	0	0	0	0	0	0	1.423	0	0	0	0	0	0	0	0	0	0	0
T cell/NK cell	0	2.786	0	0	1.832	2.057	2.648	4.411	4.856	3.919	1.542	0	0	0	0	0	0.422	0	0	0	0	0	0.422	0.422	0	0.718	0	0	0	0	0	0	0	0	0
T cell/NK cell	0	3.157	0	0	1.179	1.705	1.476	4.193	4.243	3.409	0	0	0	0	0	0	0	0	0	0	0	0	0	0	0	0	0	0	0	0	0	0	0	0	0.754
T cell/NK cell	0	3.017	0	0	2.539	2.054	3.556	3.884	4.525	3.527	1.08	0	0	0	0	0	0.679	1.587	0	0	0	0	0	0	0	0	0	0.679	0	0	0	0	0	0	0
T cell/NK cell	0	1.546	0	0	2.491	2.491	2.126	3.892	3.813	2.968	1.546	0	0	0	0	0	0	2.126	0	0	0	0	0	1.546	0	0	0	0	0	0	0	0	0	0	0
T cell/NK cell	0	3.127	0	0	1.632	1.709	2.026	3.76	4.291	3.711	1.118	0.345	0	0	0	0	0.345	0	0	0	0	0	0	0	0	0	0	0	0	0.345	0	0	0	0	0.345
T cell/NK cell	0	2.636	0	0	2.539	1.279	2.539	4.206	4.722	4.244	0.831	0	0	0	0	0	0.831	0.831	0	0	0	0	0	0	0	0	0	0	0	0	0	0	0	0	0
T cell/NK cell	0	2.916	0	0	1.251	1.251	0.81	3.853	4.312	3.742	1.251	0	0	0	0	0	0	0	0	0	0	0	0	1.251	0	0	0	0.81	0	0	0	0	0	0	0
T cell/NK cell	0	2.771	0	0	2.358	1.921	2.894	3.836	4.61	3.702	1.465	0.348	0	0	0	0	0.605	0	0	0	0	0	0	0.348	0	0	0	0	0	0.348	0	0	0	0	0.348
T cell/NK cell	0	2.964	0	0	2.236	2.039	2.964	3.675	4.865	3.631	0.982	0	0	0	0	0	0.982	0	0	0	0	0	0	0	0	0	0	0	0	0	0	0	0	0	0
T cell/NK cell	0	2.948	0	0	1.529	1.529	2.108	4.011	4.343	3.548	1.761	0	0	0	0	1.227	1.227	0	0	0	0	0	0	0	0	0	0	0	0	0	0	0	0	0	0
T cell/NK cell	0	2.714	0	0	2.162	2.381	2.42	4.027	4.656	3.596	0.996	0.356	0	0	0	0	0.617	0.356	0	0	0	0	0.356	0.617	0	0	0	0	0	0.356	0	0	0	0	0
T cell/NK cell	0	2.708	0	0	2.387	2.46	3.367	3.548	4.817	3.952	1.244	0.601	0	0	0	0	0.601	0	0	0	0	0	0	0	0	0	0	0	0	0	0	0	0	0	0.601
T cell/NK cell	0	2.995	0	0	2.462	2.029	2.311	4.354	4.872	3.801	0.975	0.602	0	0.602	0	0.602	0.602	0	0	0	0	0	0	0.602	0	0	0	0.602	0	0	0	0	0	0	0
T cell/NK cell	0	2.33	0	0	1.841	1.841	2.657	3.886	4.421	3.45	0	0	0	0.844	0	0	0	0	0	0	0	0	0	1.295	0	0	0	0	0	0	0	0	0	0	0
T cell/NK cell	0	3.244	0	0	2.053	2.415	2.336	3.772	4.27	3.139	0	0	0	0.615	0	0.615	0	0.993	0	0	0	0	0	0	0	0	0	0.993	0	0.615	0	0	0	0	0
T cell/NK cell	0	2.494	0	0	1.781	1.781	2.68	3.991	4.539	4.078	1.244	0	0	1.244	0	0	0.804	0	0	0	0	0	0	0.804	0	0	0	0	0	0.804	0	0	0	0	0
T cell/NK cell	0	2.592	0	0	1.782	0.804	2.387	4.159	4.72	3.944	0	0.804	0	0	0	0.804	0	0	0	0	0	0	0	0.804	0	0	0	0	0	0.804	0	0	0	0	0
T cell/NK cell	0	3.021	0	0	2.015	2.15	3.122	4.198	4.892	4.001	1.311	0	0	0	0	0.433	0	0	0	0	0	0	0.734	0.433	0	0	0	0	0	0	0	0	0	0	0
T cell/NK cell	0	2.89	0	0	2.345	2.654	2.512	4.362	4.337	3.24	1.06	0	0	0	0	0	0	1.06	0	0	0	0	0	1.896	0	0	0	1.06	0	0	0	0	0	0	0
T cell/NK cell	0	2.811	0	0	2.377	1.083	3.022	3.615	4.182	3.443	0	0	0	0	0	0	0	0	0	0	0	0	0	0.682	0	0	0	0	0	0	0	0	0	0	0
T cell/NK cell	0	2.835	0	0	3.089	2.871	3.245	4.001	4.404	3.38	1.047	0	0	0	0	0	0.803	0.803	0	0	0	0	0	0.48	0	0	0	0.48	0	0	0	0	0	0	0
T cell/NK cell	0	2.653	0	0	1.245	2.224	1.458	4.101	4.405	3.28	1.245	0.601	0	0	0	0	0.601	0	0	0	0	0	0	0.601	0	0	0	0	0	0	0	0	0	0	0
T cell/NK cell	0	3.098	0	0	1.839	1.839	2.328	4.146	4.45	3.706	1.839	0	0	0	0	0	0.843	0	0	0	0	0	0	0.843	0	0	0	0	0	0.843	0	0	0	0	0
T cell/NK cell	0	3.244	0	0	1.547	1.242	1.547	3.125	3.558	2.834	0.344	0	0	0	0	0.344	0	0	0	0	0	0	0.599	0.344	0	0	0	0	0	0	0	0	0	0	0
T cell/NK cell	0	2.983	0	0	2.19	2.407	3.151	3.74	4.559	3.268	1.528	0	0	0	0.543	0.543	0.543	0	0	0	0	0	0	0	0	0.543	0	1.152	0.543	0	0	0	0	0	0
T cell/NK cell	0	1.462	0	0	1.462	1.462	1.462	4.257	4.303	3.926	2.657	0	0	0	0	0	0	0	0	0	0	0	0	1.462	0	1.462	0	0	0	0	0	0	0	0	0
T cell/NK cell	0	2.752	0	0	0.651	0.651	1.042	4.074	5.09	4.149	0.651	0	0	0	0	0	0	0	0	0	0	0	0	1.042	0	0	0	0	0	0	0	0	0	0	0
T cell/NK cell	0	2.179	0	0	1.009	0	1.009	3.991	4.715	3.797	0	0	0	0	0	0	0	0	0	0	0	0	0.626	0.626	0	0	0	0	0	0	0	0	0	0	0
T cell/NK cell	0	3.134	0	0	2.119	1.772	2.825	4.166	4.514	3.525	1.539	0	0	0	0	0	0	0	0	0	0	0	0	1.236	0	0.798	0	0	0	0.798	0	0	0	0	0
T cell/NK cell	0	3.445	0	0	1.815	2.04	2.889	3.477	4.044	3.205	0.933	0	0	0	0	0.707	0.415	0	0	0	0	0	0	0.415	0	0.415	0	0	0	0	0	0	0	0	0
T cell/NK cell	0	2.713	0	0	3.882	4.137	4.137	3.9	4.936	3.487	1.015	0.631	0	0	0	0	0	0	0	0	0	0	0	0.631	0	1.292	0	0.631	0	0	0	0	0	0	0.631
T cell/NK cell	0	2.208	0	0	3.028	3.805	3.949	3.971	4.676	3.23	1.198	0	0	0	0	0	0.768	0.768	0	0	0	0	0	0	0	0	0	0	0	0	0	0	0	0	0.768
T cell/NK cell	0	2.93	0	0	1.865	2.056	1.627	4.176	4.663	3.941	1.316	0	0	0	0	0	0.86	0	0	0	0	0	0	1.316	0	0	0	0	0	0	0	0	0	0	0
T cell/NK cell	0	2.907	0	0	2.027	2.907	2.387	3.952	4.49	3.572	1.244	0	0	0	0	0.601	0.601	0	0	0	0	0	0	0	0	0	0	0	0	0.973	0	0	0	0	0
T cell/NK cell	0	2.786	0	0	1.804	1.263	0.819	3.787	4.185	3.116	1.263	0	0	0	0.819	0	0	0	0	0	0	0	0	0	0	0	0	0	0	0.819	0	0	0	0	0
T cell/NK cell	0	2.682	0	0	3.106	2.397	2.355	3.701	4.153	2.999	0.859	0	0	0	0	1.035	0	0	0	0	0	0	0	0.646	0	0	0	0	0	0	0	0	0	0	0
T cell/NK cell	0	2.615	0	0	2.384	2.96	3.271	3.766	4.804	3.372	0.878	0	0	0	0	0	0.878	0.878	0	0	0	0	0	0.878	0	0	0	0	0	0	0	0	0	0	0
T cell/NK cell	0	2.532	0	0	0.797	0	0.476	4.429	4.962	4.022	1.039	0.476	0	0	0	0	0	0	0	0	0	0	0	0	0	0	0	0.797	0	0	0	0	0	0	0
T cell/NK cell	0	2.759	0	0	3.157	2.674	3.377	4.138	4.776	3.828	0.826	0	0	0	0	1.074	0.496	0	0	0	0	0	0.496	1.074	0	0.826	0	0.826	0	0	0	0	0	0	0
T cell/NK cell	0	3.144	0	0	1.047	1.548	1.198	3.309	4.157	3.202	1.047	0	0	0	0	0.38	0.87	0	0	0	0	0	0.38	0	0	0	0	0	0	0.87	0	0	0	0	0
T cell/NK cell	0	2.595	0	0	1.212	1.513	2.014	3.379	3.924	2.864	1.019	0.464	0.464	0	0	0.464	0.78	1.019	0	0	0	0	0	0.464	0	0	0	0	0	0	0	0	0	0	0
T cell/NK cell	0	3.098	0	0	2.326	1.982	2.134	3.554	4.267	3.236	0.638	0	0	0	0	0	0.467	0.467	0	0	0	0	0	0.467	0	0	0	0	0	0	0	0	0	0	0
T cell/NK cell	0	2.603	0	0	1.981	0	0	3.258	2.983	3.13	0	0	0	0	0	0	0	0	0	0	0	0	0	0	0	0	0	0	1.417	0	0	0	0	0	0
T cell/NK cell	0	3.269	0	0	1.528	1.948	1.948	3.511	4.01	3.707	0.79	0	0	0	0	0	0	0	0	0	0	0	0	1.226	0	0	0	0.79	0	0	0	0	0	0	0
T cell/NK cell	0	3.182	0	0	1.393	1.295	1.483	3.513	3.669	2.758	0.564	0	0	0	0	0	0	0	0	0	0	0	0	0.321	0	0	0	0	0	0.564	0	0	0	0	0
T cell/NK cell	0	3.181	0	0	2.743	2.847	3.145	3.816	4.46	3.458	1.486	0	0	0	0	0	0	0	0	0	0	0	0.618	0.618	0	0	0	0.618	0	0	0	0	0	0	0
T cell/NK cell	0	2.996	0	0	1.993	2.556	3.272	3.704	4.433	3.487	1.217	0	0	0	0	0.95	0.583	0	0	0	0	0	0	0.583	0	0	0	0.583	0	0	0	0	0	0	0
T cell/NK cell	0	2.795	0	0	2.651	2.203	2.651	3.852	4.47	3.546	1.539	0	0	0	0	0	0.549	0	0	0	0	0	0	0	0	0	0	0	0	0	0	0	0	0	0.549
T cell/NK cell	0	3.232	0	0	0.528	0.871	2.157	3.384	4.419	3.285	1.33	0	0	0	0	0	0	0	0	0	0	0	0	0	0	0	0	0	0	0	0	0	0	0	0
T cell/NK cell	0	2.908	0	0	1.55	1.55	1.783	3.993	4.18	3.538	1.972	0.805	0	0	0	0.805	0.805	0	0	0	0	0	0	0	0	0	0	0	0	0	0	0	0	0	1.55
T cell/NK cell	0	2.99	0	0	0.797	1.661	2.375	3.505	4.202	3.389	0	0	0	0	0	0	0	0	0	0	0	0	0.476	0	0	0	0	0	0	0	0	0	0	0	0
T cell/NK cell	0	2.62	0	0	1.928	1.928	1.928	4.005	4.512	3.764	1.085	0	0	0	0	0	0.399	0	0	0	0	0	0.399	1.085	0	0	0	0.399	0	0	0	0	0	0	0
T cell/NK cell	0	3.206	0	0	2.998	2.553	3.024	3.89	4.572	3.206	0.708	0.708	0	0	0	0	0	0	0	0	0	0	0.415	0.415	0	0.708	0	0	0	0	0	0	0	0	0.708
T cell/NK cell	0	2.106	0	0	2.106	1.859	1.528	3.977	4.513	3.661	0	0	0	1.031	0	1.031	0	0	0	0	0	0	0	1.031	0	0	0	1.528	0	0	0	0	0	0	0
T cell/NK cell	0	3.252	0	0	2.931	2.629	2.977	3.89	4.376	3.334	1.02	0	0	0	0	0.367	0	0.367	0	0	0	0	0.367	0.367	0	0.367	0	0	0	0.367	0	0	0	0	0
T cell/NK cell	0	3.197	0	0	2.612	2.47	3.12	3.976	5.16	4.161	0	0	0	0	0	0	0	0	0	0	0	0	0	0	0	0	0	0	1.031	1.031	0	0	0	0	0
T cell/NK cell	0	2.971	0	0	2.086	1.907	2.284	3.928	4.727	3.705	1.293	0	0	0	0	0	0.843	0	0	0	0	0	0.365	1.016	0	0	0	0.632	0	0	0	0	0	0	0
T cell/NK cell	0	3.364	0	0	1.371	1.164	2.284	3.668	4.04	3.168	0	0	0	0	0	0	0	0.551	0	0	0	0	0.551	0.551	0	0	0	0.551	0	0	0	0	0	0	0
T cell/NK cell	0	2.853	0	0	2.348	1.818	2.692	3.682	4.282	3.289	0.621	0	0	0	0	0	0	0	0	0	0	0	0	0.621	0	0	0	0	0	0	0	0	0	0	0
T cell/NK cell	0	3.124	0	0	1.741	1.51	1.51	3.834	3.998	3.312	1.371	0	0	0	0	0.462	0	0	0	0	0	0	0	0.777	0	0	0	0	0	0	0	0	0	0	0
T cell/NK cell	0	2.907	0	0	0	1.244	2.387	4.014	4.319	3.702	1.244	0	0	0	0	0	0	0	0	0	0	0	1.244	0	0	0	0	0	0	0	0	0	0	0	0
T cell/NK cell	0	2.969	0	0	2.53	1.726	2.843	3.854	4.386	3.384	0.571	0	0	0	0	0.571	0	0	0	0	0	0	0	0.571	0	0	0	0	0	0.932	0	0	0	0	0
T cell/NK cell	0	2.718	0	0	1.647	0.717	1.647	4.107	4.734	3.807	1.13	0.422	0	0.422	0	0.422	0.945	0	0	0	0	0	0.422	0.422	0	0	0	0	0	0.422	0	0	0	0	0.422
T cell/NK cell	0	3.252	0	0	1.77	1.85	2.228	3.736	4.102	3.289	0.901	0	0	0	0	0	0.68	0.68	0	0	0	0	0	1.081	0	0	0	0	0	0.397	0	0	0	0	0.397
T cell/NK cell	0	2.521	0	0	2.063	2.198	2.318	4.064	4.834	3.939	0	0	0	0	0	0	0	0	0	0	0	0	0	0.763	0	0	0	0	0	0	0	0	0	0	0
T cell/NK cell	0	2.619	0	0	2.435	2.531	2.435	3.831	4.587	3.638	1.497	0	0	0	0	0	0	0	0	0	0	0	0	1.497	0	0	0	0	0	0	0	0	0	0	0
T cell/NK cell	0	2.765	0	0	2.183	2.648	3.204	4.334	4.541	3.454	1.832	0	0	0	0	0	0	0	0	0	0	0	0	0.629	0	0	0	0.629	0.629	0	0	0	0	0	0
T cell/NK cell	0	3.349	0	0	2.744	3.162	3.456	3.015	3.798	2.932	1.443	0	0	0	0	0	0	0	0	0	0	0	0	0	0	0	0	0	0	0	0	0	0	0	0
T cell/NK cell	0	2.668	0	0	0.797	1.539	1.771	3.883	4.5	3.56	0	0	0	0	0	1.235	0	0.797	0	0	0	0	0	0	0	0	0	0	0	0	0	0	0	0	0
T cell/NK cell	0	3.088	0	0	2.18	2.18	2.733	3.695	4.499	3.727	0.836	0	0	0	0	0	0.836	0	0	0	0	0	0	1.594	0	0	0	0	0	0	0	0	0	0	0.836
T cell/NK cell	0	2.564	0	0	2.564	2.423	3.284	3.347	4.082	2.988	0.998	0	0	0	0	0	0	0	0	0	0	0	0	0.998	0	0	0	0.998	0	0	0	0	0	0	0
T cell/NK cell	0	2.844	0	0	2.512	2.371	2.114	3.643	4.245	3.405	1.232	0.593	0	0.593	0	0	0.593	0	0	0	0	0	0	0.593	0	0.593	0	0	0	0	0	0	0	0	0
T cell/NK cell	0	3.34	0	0	2.172	1.587	1.921	3.34	3.733	3.191	1.921	0	0	0	1.08	1.08	0	0	0	0	0	0	0	0	0	0	0	1.08	0	0	0	0	0	0	0
T cell/NK cell	0	2.425	0	0	2.983	2.139	3.371	4.531	4.748	3.786	1.338	0	0	0	0	0	1.338	0	0	0	0	0	0	0	0	0	0	0.661	0	0	0	0	0	0	0
T cell/NK cell	0	2.471	0	0	2.015	2.558	2.471	4.356	4.694	3.604	1.153	0	0	0.734	0	0	0	0.734	0	0	0	0	0	0.734	0	0	0	0.734	0	0	0	0	0	0	0
T cell/NK cell	0	2.199	0	0	0.957	1.436	1.436	3.449	4.2	3.221	1.436	0	0	0	0	0	0	0	0	0	0	0	0	0	0	0	0	0	0	0	0	0	0	0	0
T cell/NK cell	0	2.693	0	0	1.492	1.492	2.804	3.746	4.688	3.786	1.002	0	0	0	0	1.002	0	0	0	0	0	0	0	0	0	0	0	1.002	0	0	0	0	0	0	0
T cell/NK cell	0	3.087	0	0	2.805	3.087	3.692	4.398	5.029	3.789	1.956	0	0	0.516	0	0	0.854	0	0	0	0	0	0.516	0.516	0	0	0	0	0	0	0	0	0	0	0
T cell/NK cell	0	3.022	0	0	2.439	1.772	3.208	3.708	4.134	3.456	0.529	0	0	0	0	0	0	0	0	0	0	0	0.529	0	0	0	0	0.529	0	0	0	0	0	0	0
T cell/NK cell	0	3.113	0	0	2.002	0.377	2.118	3.577	4.175	3.379	0.864	0	0	0	0	0	0.649	0.377	0	0	0	0	0	0.649	0	0	0	0	0	0	0	0	0	0	0
T cell/NK cell	0	3.009	0	0	0	1.505	1.833	3.98	4.074	3.168	0	0	0	0	0	0	0	0	0	0	0	0	1.012	0	0	0	0	1.012	0	1.012	0	0	0	0	0
T cell/NK cell	0	2.992	0	0	1.92	2.113	2.992	4.129	5.017	4.129	0	0	0	0	0	0	1.68	0	0	0	0	0	0	0	0	0	0	0	0	0	0	0	0	0	0
T cell/NK cell	0	3.398	0	0	2.152	2.786	2.687	3.54	3.993	3.232	1.397	0	0	0	0	0	0	0	0	0	0	0	0	0	0	0	0	0	0	0	0	0	0	0	0
T cell/NK cell	0	2.547	0	0	1.83	2.318	2.439	3.845	4.881	3.9	0.836	0	0	0	0	0	0.836	0	0	0	0	0	0	1.594	0	0	0	1.285	0	0	0	0	0	0	0
T cell/NK cell	0	2.658	0	0	2.032	1.9	2.032	4.412	5.015	4.024	1.566	0	0	0.666	0	0.666	1.063	0	0	0	0	0	0.666	1.747	0	0	0	0.666	0	0	0	0	0	0	0
T cell/NK cell	0	3.408	0	0	1.77	0	0	3.855	4.125	3.954	1.234	1.77	0	0	0	0	0	0	0	0	0	0	0	1.234	0	0	0	0	0	0	0	0	0	0	0
T cell/NK cell	0	2.072	0	0	2.072	1.727	2.072	4.075	4.698	3.436	0	0	0	0	0	1.198	0	0	0	0	0	0	0	1.198	0	0	0	0	0	0	0	0	0	0	0
T cell/NK cell	0	2.836	0	0	3.303	3.824	3.597	3.978	4.767	3.642	1.263	0	0	0	0	0	1.263	0.99	0	0	0	0	0	0.612	0	0	0	0	0	0.612	0	0	0	0	0
T cell/NK cell	0	2.914	0	0	1.077	0	1.584	3.265	4.543	3.682	0	0	0	0	0	0	0	0	0	0	0	0	0	0	0	0	0	0	0	0	0	0	0	0	0
T cell/NK cell	0	3.127	0	0	1.471	1.471	1.471	3.905	4.245	3.198	0	0	0	0	0	0	0	0	0	0	0	0	0	0	0	0	0	2.042	0	0	0	0	0	0	0
T cell/NK cell	0	2.78	0	0	2.284	2.147	1.258	4.216	5.033	4.097	1.258	0	0	0	0	0.815	0	0	0	0	0	0	0	1.258	0	0	0	0	0	0	0	0	0	0	0
T cell/NK cell	0	3.433	0	0	1.293	1.016	2.086	3.433	4.193	3.344	0	0	0	0	0	0	0.632	0	0	0	0	0	0	0	0	0	0	0	0	0	0	0	0	0	0
T cell/NK cell	0	3.256	0	0	1.933	2.255	2.857	3.746	4.427	3.03	1.288	0	0	0	0	0.505	0	0	0	0	0	0	0	0.838	0	0.838	0	0.505	0	0.505	0	0	0	0	0.505
T cell/NK cell	0	3.249	0	0	1.635	2.225	1.41	3.326	3.586	2.225	1.12	0	0	0	0.709	0	0	0	0	0	0	0	0	0	0	0	0	0	0	0	0	0	0	0	0
T cell/NK cell	0	3.198	0	0	1.471	2.404	2.239	3.59	4.221	3.264	0	0	0	0	0	0	0	0	0	0	0	0	0	0	0	0	0	0.985	0	0	0	0	0	0	0
T cell/NK cell	0	3.323	0	0	1.002	1.951	1.002	3.412	4.013	3.44	0	0.622	0	0.622	0	0.622	0	0	0	0	0	0	0	1.277	0	0	0	1.277	0	0	0	0	0	0	0
T cell/NK cell	0	2.688	0	0	0.96	1.441	1.441	3.992	4.606	3.721	1.229	0	0	0	0	0.591	0	0	0	0	0	0	0.591	0.96	0	0	0	0	0	0	0	0	0	0	0
T cell/NK cell	0	2.903	0	0	1.592	1.74	2.545	3.803	4.449	3.499	0.942	0	0	0	0	0.578	0	0.942	0	0	0	0	0	0.578	0	0	0	0.578	0	0.578	0	0	0	0	0
T cell/NK cell	0	2.127	0	0	2.447	2.535	3.047	4.316	4.898	4.004	1.427	0	0	0	0	0	0	0	0	0	0	0	0	0	0	0	0	0	0	0	0	0	0	0	0
T cell/NK cell	0	2.966	0	0	1.598	2.65	3.206	4.277	4.972	3.822	0	0	0	0	0	0	0	0	0	0	0	0	0	0.839	0	0	0	0	0	0	0	0	0	0	0
T cell/NK cell	0	2.601	0	0	2.232	2.232	3.344	3.709	4.553	3.425	0.783	0	0	0	0	0.783	0	1.024	0	0	0	0	0.466	1.024	0	1.217	0	0.466	0	0.466	0	0	0	0	0
T cell/NK cell	0	2.636	0	0	2.494	3.061	3.499	4.196	4.741	3.882	0.481	0	0	0	0	0	0.481	0.481	0	0	0	0	0	0	0	0	0	0	0	0	0	0	0	0	0
T cell/NK cell	0	2.877	0	0	1.851	1.471	1.851	3.58	4.278	3.44	1.304	0	0	0	0	0	0	0.513	0	0	0	0	0.513	0	0	0	0	1.103	0.513	0	0	0	0	0	0
T cell/NK cell	0	2.922	0	0	1.925	1.207	2.983	3.287	4.361	3.619	1.507	0	0	0.775	0	0	0	0.775	0	0	0	0	0	0.775	0	0	0	0.775	0	0.775	0	0	0	0	0
T cell/NK cell	0	2.308	0	0	3.439	3.338	3.812	4.116	4.697	3.373	1.102	0	0	0	0	0.696	0.696	0	0	0	0	0	0.696	0	0	0	0	1.102	0	0	0	0	0	0	0
T cell/NK cell	0	2.74	0	0	2.366	2.507	2.507	3.345	3.897	4.049	0.959	0	0	0	0	0	0	0.959	0	0	0	0	0	0.959	0	0	0	1.439	0	0.959	0	0	0	0	0
T cell/NK cell	0	2.623	0	0	2.438	2.211	2.438	4.337	4.919	3.975	1.731	0	0	0	0	0	0	0	0	0	0	0	0	0.771	0	0	0	0.771	0	0	0	0	0	0	0
T cell/NK cell	0	2.287	0	0	0	2.594	2.089	2.829	4.533	3.178	0	0	0	0	0	0	0	0	0	0	0	0	0	0	0	0	0	1.513	0	0	0	0	0	0	0
T cell/NK cell	0	2.735	0	0	2.566	1.759	2.966	3.851	4.471	3.435	1.336	0	0	0	0	0	0	0	0	0	0	0	0	1.099	0	0	0	0.956	0	0	0	0	0	0	0
T cell/NK cell	0	2.722	0	0	2.236	2.4	2.722	3.884	4.55	3.675	0.983	0	0	0.983	0	0	0.607	0	0	0	0	0	0	1.255	0	0	0	0	0	0	0	0	0	0	0
T cell/NK cell	0	3.08	0	0	1.567	0.75	2.097	3.651	4.242	3.12	1.173	0	0	0.201	0	0.369	0.201	0.201	0	0	0	0	0.201	0.369	0	0	0	1.567	0	0	0	0	0	0	0
T cell/NK cell	0	3.316	0	0	0.906	1.691	0.553	3.935	4.729	3.691	0.553	0	0	0.553	0	0	0	0.553	0	0	0	0	0.553	0	0	0	0	0	0	0	0	0	0	0	0
T cell/NK cell	0	3.757	0	0	0	0	2.298	3.887	3.522	3.429	1.383	0	0	0	0	0	0	0	0	0	0	0	0	1.383	0	0	0	0	0	0	0	0	0	0	0
T cell/NK cell	0	2.441	0	0	0	1.13	2.752	3.896	4.756	3.264	1.647	0	0	0	0	0	0	0	0	0	0	0	0	1.13	0	0	0	1.13	0	0	0	0	0	0	0
T cell/NK cell	0	2.884	0	0	1.891	2.278	2.141	3.729	4.704	3.843	1.056	0	0	0	0	0.811	0.486	0	0	0	0	0	0	0.486	0	0	0	0	0	0	0	0	0	0	0
T cell/NK cell	0	2.71	0	0	1.856	2.555	2.71	3.925	4.352	3.571	1.15	0	0	0	0	0	0	0	0	0	0	0	0	0.732	0	0	0	0	0	0	0	0	0	0	0
T cell/NK cell	0	2.723	0	0	2.723	2.819	3.343	3.722	4.408	3.482	0.931	0	0.325	0	0	1.072	0.325	0.325	0	0	0	0	0.57	0.325	0	0.57	0	0	0	0.57	0	0	0	0	0
T cell/NK cell	0	2.794	0	0	1.852	2.396	2.746	3.899	4.55	3.57	0.93	0	0	0	0	0	0	0.569	0	0	0	0	0	0.569	0	0	0	0.569	0	0	0	0	0	0	0
T cell/NK cell	0	3.207	0	0	1.935	1.724	2.782	4.446	4.842	3.88	0.84	0.506	0	0	0	0.506	0	0.84	0	0	0	0	0.506	0.84	0	0	0	0	0	0	0	0	0	0	0.506
T cell/NK cell	0	2.84	0	0	2.335	2.156	1.807	4.232	4.984	3.965	1.657	0	0	0	0	0	0	0	0	0	0	0	0	0.614	0	0	0	0	0	0	0	0	0	0	0
T cell/NK cell	0	2.561	0	0	2.193	2.033	2.561	3.86	4.357	3.86	0.845	0	0	0	0	0.845	0	0.845	0	0	0	0	0.845	1.296	0	0	0	0	0	0	0	0	0	0	0
T cell/NK cell	0	2.939	0	0	0	0.639	1.521	4.049	4.344	3.58	1.026	0	0	0	0	0	0	0	0	0	0	0	1.026	0	0	0	0	0	0	0.639	0	0	0	0	0
T cell/NK cell	0	3.028	0	0	0	2.478	2.478	4.13	4.553	4.018	0	1.158	0	1.158	0	0	0	0	0	0	0	0	1.158	0	0	0	0	0	0	0	0	0	0	0	1.158
T cell/NK cell	0	3.026	0	0	2.424	1.929	2.656	3.644	4.318	3.239	1.085	0	0	0	0	0.399	0.399	0	0	0	0	0	0	0.683	0	0	0	0	0	0.399	0	0	0	0	0
T cell/NK cell	0	2.344	0	0	1.511	2.547	2.636	3.921	4.438	3.624	0.778	0	0	0	0	0	0	0	0	0	0	0	0.778	0	0	0	0	0.778	0	0	0	0	0	0	0
T cell/NK cell	0	2.955	0	0	2.478	1.92	3.128	3.303	4.141	3.096	0	0	0	0	0	0	1.158	0.547	0	0	0	0	0	0.547	0	0.547	0	0	0	0	0	0	0	0	0
T cell/NK cell	0	2.8	0	0	2.166	2.424	3.286	3.992	4.838	4.054	0.999	0	0	0	0	0.619	0.619	0	0	0	0	0	0	0.619	0	0	0	0	0	0	0	0	0	0	0
T cell/NK cell	0	2.928	0	0	2	2.125	2.725	3.567	4.094	3.14	0.4	0	0	0	0	0.685	0	0	0	0	0	0	0	0.4	0	0	0	0.4	0	0	0	0	0	0	0
T cell/NK cell	0	2.643	0	0	2.316	1.284	2.545	3.756	4.194	3.693	0.835	0	0	0	0	1.284	0	0.835	0	0	0	0	0	1.592	0	0	0	0	0	0	0	0	0	0	0
T cell/NK cell	0	2.831	0	0	1.799	1.649	2.406	3.358	4.185	3.012	0.61	0	0	0.61	0	0	0	0	0	0	0	0	0	0.61	0	0	0	0	0	0.61	0	0	0	0	0
T cell/NK cell	0	2.031	0	0	0.977	2.533	2.656	3.53	4.408	3.707	1.786	0	0	0	0	0	1.461	0.977	0	0	0	0	0	0	0	0.977	0	0	0	0	0	0	0	0	0
T cell/NK cell	0	2.784	0	0	2.461	1.698	2.603	3.801	4.151	3.187	0	0	0	0	0	0	0	0	0	0	0	0	0	0	0	0	0	0	0	0	0	0	0	0	0
T cell/NK cell	0	2.688	0	0	2.533	1.652	2.126	3.689	4.37	3.662	0	0.72	0	0	0	0.72	0	0	0	0	0	0	0	1.134	0	0	0	0	0	0	0	0	0	0	0
T cell/NK cell	0	3.368	0	0	1.494	1.404	2.495	3.526	4.14	2.986	0	0	0	0	0	0	0	0	0	0	0	0	0.325	0	0	0.57	0	0	0	0.57	0	0	0	0	0.57
T cell/NK cell	0	2.732	0	0	2.533	2.695	3.446	4.288	4.62	3.68	0.977	0.44	0	0	0.44	0	0.977	0	0	0	0	0	0	0	0	0	0	0.44	0	0.44	0	0	0	0	0
T cell/NK cell	0	3.23	0	0	1.665	2.259	2.816	4.063	4.886	3.522	1.35	0	0	0	0	0	0	0	0	0	0	0	0	0	0	0	0	0	0	0	0	0	0	0	0
T cell/NK cell	0	2.803	0	0	2.483	2.841	3.313	4.079	4.268	3.58	1.708	0	0	1.077	0	0	0	0	0	0	0	0	0	0	0	0	0	0	0	0	0	0	0	0	0
T cell/NK cell	0	2.578	0	0	2.578	1.958	2.958	3.67	4.383	3.87	1.283	0	0	0	0	0	0	1.008	0	0	0	0	0	1.499	0	0	0	1.008	0	0	0	0	0	0	0
T cell/NK cell	0	2.576	0	0	1.006	0	1.281	3.599	3.868	3.159	0	0	0	0	0	0	0	0	0	0	0	0	0	1.006	0	0	0	0	0	0	0	0	0	0	0
T cell/NK cell	0	2.861	0	0	3.072	3.364	3.332	4.418	5.006	3.947	1.539	0	0	0	0	0	0	0	0	0	0	0	0	0.377	0	0	0	0	0	0	0	0	0	0	0
T cell/NK cell	0	2.507	0	0	2.101	2.325	2.731	4.031	4.49	3.356	1.812	0	0	0	0	0	1.115	0	0	0	0	0	0	0	0	0	0	0	0	0	0	0	0	0	0
T cell/NK cell	0	2.517	0	0	2.42	2.956	3.12	4.079	4.838	3.888	1.485	0	0	0	0	0.76	0	1.485	0	0	0	0	0.76	1.715	0	0.76	0	0	0	0	0	0	0	0	0
T cell/NK cell	0	2.69	0	0	2.878	2.96	3.13	4.051	4.671	3.801	1.399	0	0	0	0	0	0	0.411	0	0	0	0	0	0	0	0	0	0.411	0	0	0	0	0	0	0.411
T cell/NK cell	0	3.019	0	0	1.823	1.823	1.823	4.246	4.736	3.919	1.28	0	0	0	0	0	0	0.832	0	0	0	0	0	0	0	0	0	0	0	0	0	0	0	0	0
T cell/NK cell	0	2.806	0	0	1.822	1.822	2.172	4.083	4.8	3.89	1.278	0	0	0	0	0	0	0	0	0	0	0	0	0.831	0	0	0	0	0	0	0	0	0	0	0
T cell/NK cell	0	3.158	0	0	1.377	1.639	2.554	3.867	4.402	3.497	0	0	0	0	0	0.465	0	0.465	0	0	0	0	0	0	0	0	0	0.465	0	0	0	0	0	0	0
T cell/NK cell	0	2.993	0	0	1.747	0	1.516	4.261	4.753	3.903	0	0.781	0	0.781	0	0	0	0	0	0	0	0	0.781	0	0	0	0	0	0	0	0	0	0	0	0.781
T cell/NK cell	0	2.429	0	0	2.264	2.264	2.429	3.291	4.058	3.153	1.002	0	0	0	0	0	0	0	0	0	0	0	0	0	0	0	0	0	0	0	0	0	1.002	0	0
T cell/NK cell	0	2.774	0	0	2.081	2.081	2.304	3.893	4.444	3.739	1.387	0	0	0	0	0	0	0	0	0	0	0	0.694	0.694	0	0	0	0	0	0	0	0	0	0	0
T cell/NK cell	0	2.829	0	0	1.997	1.997	2.167	3.976	4.625	3.915	1.186	0	0	0	0	0	0.375	0.647	0	0	0	0	0	0	0	0	0	0.375	0	0	0	0	0	0	0
T cell/NK cell	0	2.604	0	0	2.058	2.193	2.829	3.737	4.432	3.492	1.714	0	0	0	0	0	0.76	0.76	0	0	0	0	0	0	0	0	0	0	0	0	0	0	0	0	0.76
T cell/NK cell	0	2.926	0	0	1.761	0.337	1.761	3.284	4.046	3.19	0.337	0.337	0	0	0	0	0.589	0	0	0	0	0	0	0.79	0	0	0	1.438	0	0	0	0	0	0	0
T cell/NK cell	0	2.826	0	0	2.727	2.857	3.232	3.873	4.413	3.581	0.722	0	0	0	0	0	0.425	0.425	0	0	0	0	0	1.137	0	0	0	0	0	0	0	0	0	0	0
T cell/NK cell	0	3.157	0	0	2.637	1.823	2.754	3.865	4.452	3.548	1.004	0	0	0	0	0.623	0	0.623	0	0	0	0	0	1.004	0	0	0	0	0	0	0	0	0	0	0
T cell/NK cell	0	2.608	0	0	2.051	1.077	1.764	3.88	4.532	3.402	0.677	0	0	0	0	0	0	0.677	0	0	0	0	0	1.362	0	0	0	0	0	0	0	0	0	0	0
T cell/NK cell	0	2.851	0	0	2.68	2.353	3.063	3.555	4.233	3.124	0	0	0	0	0	0	0	0	0	0	0	0	0	0	0	0	0	0.858	0	0	0	0	0	0	0
T cell/NK cell	0	2.714	0	0	3.289	4.007	3.097	4.363	5.15	3.767	1.74	0	0	0	0	0	1.74	1.208	0	0	0	0	0	0	0	0	0	0	0	0	0	0	0	0	0
T cell/NK cell	0	3.263	0	0	1.627	1.736	1.736	3.97	4.423	3.569	1.627	0	0	0.46	0	0	0	1.012	0	0	0	0	0	1.366	0	0	0	0.46	0	0	0	0	0	0	0
T cell/NK cell	0	3.076	0	0	2.288	2.818	2.065	4.159	4.548	3.568	0	0	0	0	0	0.685	0	1.088	0	0	0	0	0	0	0	0.685	0	0	0	0	0	0	0	0	0
T cell/NK cell	0	2.565	0	0	2.01	2.231	1.878	3.964	4.584	3.706	1.046	0	0	0	0	0	0	0	0	0	0	0	0	1.546	0	0	0	0	0	0	0	0	0	0	0
T cell/NK cell	0	2.827	0	0	1.872	1.773	3.053	3.969	4.341	3.284	1.237	0	0	0	0	0	0.477	0	0	0	0	0	0.477	0.477	0	0	0	0	0	0	0	0	0	0	0
T cell/NK cell	0	2.98	0	0	1.64	2.6	2.337	3.866	4.866	3.908	1.64	0	0	0.712	0	0	0	0	0	0	0	0	0	0	0	0	0	0.712	0	0.712	0	0	0	0	0
T cell/NK cell	0	2.94	0	0	1.991	1.134	0.72	4.129	4.687	3.765	1.134	0	0	0	0	0.72	0	0	0	0	0	0	0	0	0	0	0	0	0	0.72	0	0	0	0	0
T cell/NK cell	0	3.252	0	0	2.597	2.04	2.902	4.218	4.674	3.717	0.671	0	0	0	0	0	0	0	0	0	0	0	1.069	0.671	0	0.671	0	0	0	0	0	0	0	0	0.671
T cell/NK cell	0	2.916	0	0	2.694	2.449	3.098	3.809	4.411	3.474	1.543	0	0	0	0	0	0.378	0	0	0	0	0	0.652	0	0	0.378	0	0.378	0	0	0	0	0	0	0.867
T cell/NK cell	0	2.904	0	0	2.264	1.968	2.678	3.867	4.469	3.459	1.242	0	0	0	0	0	0	0	0	0	0	0	0	0	0	0	0	1.242	0	0	0	0	0	0	0
T cell/NK cell	0	2.777	0	0	1.796	1.985	1.562	4.194	5.094	3.622	2.144	0	0	0	0	0	0	0	0	0	0	0	0	1.256	0	0	0	0	0	0	0	0	0	0	0.814
T cell/NK cell	0	3.323	0	0	3.153	3.213	3.269	4.168	4.498	3.671	1.359	0	0	0	0	0	0	0	0	0	0	0	0.544	0.894	0	0	0	0	0	0	0	0	0	0	1.153
T cell/NK cell	0	3.03	0	0	2.903	2.589	3.29	3.419	3.867	2.589	1.242	0	0	0	0	0.803	0	0	0	0	0	0	0	0.803	0	0	0	0	0	0	0	0	0	0	0
T cell/NK cell	0	2.576	0	0	2.086	2.263	2.813	4.129	4.699	3.612	0.943	0	0.33	0	0	0	0.777	0	0	0	0	0	0	0.578	0	0	0	0.578	0	0	0	0	0	0	0
T cell/NK cell	0	3.264	0	0	1.583	1.076	2.677	3.859	4.737	3.656	0.677	0	0	0.677	0	0	0	0	0	0	0	0	0	0.677	0	0	0	0	0	0	0	0	0	0	0
T cell/NK cell	0	3.105	0	0	1.845	1.694	1.515	3.495	4.507	3.381	1.515	0	0	0.635	0	0	0	0	0	0	0	0	0	0.635	0	0	0	0.635	0	0	0	0	0	0	0
T cell/NK cell	0	2.996	0	0	2.351	2.095	2.424	3.398	4.206	3.193	1.327	0	0	0	0	0.333	0	0	0	0	0	0	0.333	0.333	0	0	0	0.333	0	0	0	0	0	0	0
T cell/NK cell	0	3.04	0	0	2.687	1.555	3.367	4.276	4.711	3.526	1.555	0	0	0	0	0	0.484	0.484	0	0	0	0	0.484	0	0	0	0	0	0	0	0	0	0	0	0
T cell/NK cell	0	2.307	0	0	2.108	1.86	2.739	3.752	4.775	3.793	1.033	0	0	0	0	0	0	0	0	0	0	0	0	0	0	1.033	0	0	0	0	0	0	0	0	0
T cell/NK cell	0	3.202	0	0	2.201	2.461	2.365	3.517	4.295	3.381	0.728	0.429	0	0	0	0.429	0.958	0	0	0	0	0	0	0.429	0	0	0	0	0	0	0	0	0	0	0
T cell/NK cell	0	2.79	0	0	1.453	0.738	1.158	3.641	4.13	2.79	0	0	0	0	0.738	0	0	0	0	0	0	0	0.738	0	0	0	0.738	0	0	0	0	0	0	0	0
T cell/NK cell	0	2.34	0	0	1.614	2.042	2.57	4.22	5.103	4	1.303	0	0	0	0	0	0	0.85	0	0	0	0	0	0	0	0	0	0	0	0	0	0	0	0	0
T cell/NK cell	0	3.01	0	0	2.629	1.905	3.434	3.829	4.421	3.202	1.145	0	0	0	0	0	0.539	0	0	0	0	0	0	0.539	0	0	0	0.539	0	0	0	0	0	0	0
T cell/NK cell	0	3.031	0	0	2.585	2.709	3.413	4.013	4.701	3.573	1.16	0	0	0	0	0	0	0.363	0	0	0	0	0.629	0.363	0	0.363	0	0	0	0	0	0	0	0	0
T cell/NK cell	0	2.818	0	0	1.492	1.779	2.789	4.204	4.844	3.866	0.685	0	0	0	0	0.685	0.4	0	0	0	0	0	0.4	0.4	0	0.4	0	0	0	0.4	0	0	0	0	0
T cell/NK cell	0	2.516	0	0	3.277	3.715	4.027	4.362	4.778	3.67	1.432	0	0	0	0	0	0	0.647	0	0	0	0	0	0.861	0	0	0	0	0	0	0	0	0	0	0.375
T cell/NK cell	0	2.648	0	0	1.833	1.597	2.184	3.559	3.792	3.204	1.597	0	0	0	0	0.505	0.505	0	0	0	0	0	0.505	0	0	0.505	0	0	0	0.505	0	0	0	0	0
T cell/NK cell	0	2.955	0	0	1.786	2.031	2.533	3.988	4.856	4.157	0	0	0	0	0	0	0	0	0	0	0	0	0	0	0	0	0	0	0	0	0	0	0	0	0
T cell/NK cell	0	2.918	0	0	2.558	2.84	3.239	3.94	4.393	3.318	0.876	0.531	0	0	0	0.531	0	0	0	0	0	0	0	0	0	0	0	0	0	0	0	0	0	0	0.876
T cell/NK cell	0	2.972	0	0	2.266	2.328	2.836	3.639	4.615	3.554	0	0	0	0	0	0	0	0	0	0	0	0	0	0.804	0	0	0	0.481	0	0	0	0	0	0	0.481
T cell/NK cell	0	3.096	0	0	1.508	0	1.837	3.372	4.078	3.31	0	0	0	0	0	0	0	0	0	0	0	0	1.015	1.015	0	1.015	0	1.015	0	0	0	0	0	0	0
T cell/NK cell	0	2.545	0	0	0.502	0.502	0.502	4.153	4.807	4.022	0	0	0	0	0	0	0.835	0	0	0	0	0	0	0	0	0	0	0	0.502	0.502	0	0	0	0	0.835
T cell/NK cell	0	2.334	0	0	2.824	2.767	2.878	3.843	4.407	3.991	1.553	0	0	0	0	0.658	0.658	0	0	0	0	0	0	0.658	0	0	0.658	0	0	0.658	0	0	0	0	0.658
T cell/NK cell	0	2.755	0	0	3.048	2.836	2.755	4.114	4.644	3.415	1.612	0	0	0	0	0	0	0	0	0	0	0	0	0	0	0.849	0	1.302	0	0	0	0	0	0	0
T cell/NK cell	0	2.821	0	0	2.29	1.599	2.068	2.932	3.879	3.245	0.686	0	0	0	0	0	0	0	0	0	0	0	0.686	1.09	0	0.686	0	0.686	0	0	0	0	0	0	0
T cell/NK cell	0	1.84	0	0	2.286	1.689	2.717	3.75	4.782	3.75	0	0	0	0.633	0	0.633	0	0.633	0	0	0	0	0.633	1.017	0	0	0	0	0	0	0	0	0	0	0
T cell/NK cell	0	3.272	0	0	1.804	2.411	2.05	3.272	4.229	3.448	0.99	0	0	0	0	0.99	0	0	0	0	0	0	0	0	0	0	0	0.99	0	0	0	0	0	0	0
T cell/NK cell	0	2.542	0	0	2.697	1.844	2.831	3.749	4.235	3.557	0.725	0	0	0	0	0	0	0	0	0	0	0	0	0.725	0	0	0	1.14	0	0	0	0	0	0	0
T cell/NK cell	0	2.067	0	0	3.077	1.821	3.291	3.467	4.386	3.154	1.493	0	0	0	0	1.002	0	1.002	0	0	0	0	0	0	0	0	0	0	0	0	0	0	0	0	1.002
T cell/NK cell	0	3.2	0	0	1.877	1.639	1.823	3.858	4.455	3.638	1.326	0	0	0	0	0	0.297	0	0	0	0	0	0.297	0.526	0	0	0	0.297	0	0	0	0	0	0	0.297
T cell/NK cell	0	2.998	0	0	2.167	1.849	2.233	3.859	4.274	2.904	0.784	0	0	0	0	0	0	0	0	0	0	0	0	0	0	0	0	0.784	0	0	0	0	0	0	0.467
T cell/NK cell	0	3.19	0.226	0	2.151	2.026	2.576	3.623	4.163	3.317	0.565	0	0	0	0	0.41	0.226	0.226	0	0	0	0	0.226	0.41	0	0	0	0	0	0.226	0	0	0	0	0.226
T cell/NK cell	0	3.42	0	0	1.414	0.939	2.476	3.987	4.807	3.958	0	0	0	0	0	0	0.939	0	0	0	0	0	0	0	0	0	0	0	0	0	0	0	0	0	0
T cell/NK cell	0	2.705	0	0	2.194	1.607	0	4.314	4.841	3.928	1.607	0	0	1.096	0	1.096	0	1.607	0	0	0	0	1.096	0	0	0	0	0	0	1.096	0	0	0	0	0
T cell/NK cell	0	2.486	0	0	2.924	2.842	3.198	3.986	4.606	3.389	0.551	0	0	0	0	0.551	0	0	0	0	0	0	0	0.904	0	0	0	0	0	0	0	0	0	0	0
T cell/NK cell	0	3.098	0	0	2.808	2.808	2.739	3.955	4.701	3.57	1.171	0	0	0	0	0	0.748	0	0	0	0	0	0	1.468	0	0	0	0.748	0	0	0	0	0	0	0
T cell/NK cell	0	3.287	0	0	2.522	2.9	3.565	3.481	4.244	2.729	0	0	0	0	0	0	0	0	0	0	0	0	0	0	0	0	0	0	0	0	0	0	0	0	0
T cell/NK cell	0	2.937	0	0	2.014	1.446	1.77	3.727	3.906	3.381	0	0	0	0	0	0.594	0	0	0	0	0	0	0.594	0	0	0.964	0	0.594	0	0	0	0	0	0	0
T cell/NK cell	0	3.217	0	0	1.434	1.944	2.623	3.47	3.731	3.08	0.587	0	0	0.336	0	0.336	0	0	0	0	0	0	0.336	0.336	0	0	0	0.587	0	0.336	0	0	0	0	0
T cell/NK cell	0	2.825	0	0	2.449	2.353	2.449	4.214	4.555	4.304	1.839	0	0	0	0	0.722	0	0	0	0	0	0	0	0	0	0	0	0	0	0.722	0	0	0	0	0
T cell/NK cell	0	2.106	0	0	0	0	0.79	3.313	4.189	3.313	0.79	0	0	0.79	0	0	0	0	0	0	0	0	0	0	0	0	0	0	0	0	0	0	0	0	0
T cell/NK cell	0	2.607	0	0	2.685	2.607	2.974	4.047	4.62	3.775	0.436	0	0	0	0	0	0.97	0.436	0	0	0	0	0	1.158	0	0	0	0.738	0	0.436	0	0	0	0	0.436
T cell/NK cell	0	2.295	0	0	2.585	2.175	2.175	3.473	4.514	3.632	0.749	0	0	0	0	0	0	0	0	0	0	0	0	0.749	0	0	0	0	0	0	0	0	0	0	0
T cell/NK cell	0	2.566	0	0	3.322	2.98	3.612	4.255	4.752	3.538	1.3	0	0	0	0	1.3	0	0	0	0	0	0	0.848	0	0	0	0	0	0	0	0	0	0	0	0
T cell/NK cell	0	1.817	0	0	1.49	1.817	2.261	3.516	4.141	3.074	1	0	0	0	0	0	0	1	0	0	0	0	0	0	0	0	0	1.49	0	0	0	0	0	0	0
T cell/NK cell	0	2.847	0	0	2.117	1.234	1.77	3.954	4.338	3.511	1.447	0	0	0	0	0.595	0	0	0	0	0	0	0	0	0	0	0	0	0	0	0	0	0	0	0
T cell/NK cell	0	2.584	0	0	1.775	2.26	3.083	4.112	4.583	3.374	1.775	0	0	0.8	0.8	0	0	0	0	0	0	0	0	0.8	0	0	0	0	0	0	0	0	0	0	0
T cell/NK cell	0	2.84	0	0	1.686	0.902	1.369	3.666	4.488	3.899	1.926	0	0	0	0	0	0	0	0	0	0	0	0.902	0	0	0	0	0	0	0	0	0	0	0	0
T cell/NK cell	0	2.124	0	0	2.323	2.124	3.057	4.313	4.553	4.123	1.876	0	0	0	0	0	0	0	0	0	0	0	0	0	0	0	0	1.044	0	0	0	0	0	0	0
T cell/NK cell	0	2.611	0	0	2.053	2.17	3.016	4.26	4.766	3.608	1.364	0	0	0	0	0	0.678	0	0	0	0	0	0.678	0.678	0	0	0	0	0	0	0	0	0	0	0
T cell/NK cell	0	2.336	0	0	2.198	2.513	2.269	4.044	4.791	3.575	0.511	0	0	0	0	0	0	0	0	0	0	0	0	0.511	0	0	0	0	0	0	0	0	0	0	0.848
T cell/NK cell	0	2.879	0	0	3.063	2.564	3.394	3.761	4.765	3.61	0.788	0	0	0	0	0	0	0.788	0	0	0	0	0	0.788	0	0	0	1.526	0	0	0	0	0	0	0
T cell/NK cell	0	2.301	0	0	1.475	0	2.673	3.875	4.569	3.898	1.475	0	0	0	0	0	0	0	0	0	0	0	0	0	0	0	0	0	0	0	0	0	0	0	0
T cell/NK cell	0	2.934	0	0	1.319	2.06	1.319	3.832	4.515	3.706	1.319	0	0	0	0	0.862	0	0	0	0	0	0	0	0	0	0	0	0	0	0	0	0	0	0	0
T cell/NK cell	0	2.814	0	0	0.943	0.579	1.984	4.023	4.432	4.104	0.943	0	0	0.579	0	0	0	0.579	0	0	0	0	0	0.579	0	0	0	0	0.579	0	0	0	0	0	0
T cell/NK cell	0	2.986	0	0	2.775	3.308	3.747	4.072	4.58	3.551	1.255	0	0	0	0	0	0	0	0	0	0	0	0.813	0	0	0.813	0	0	0	0	0	0	0	0	0
T cell/NK cell	0	2.64	0	0	1.825	1.497	1.497	3.575	4.403	3.446	1.006	0	0	1.282	0	0	0	0	0	0	0	0	0	0.625	0	0	0	0	0	0	0	0	0	0	0
T cell/NK cell	0	2.953	0	0	1.973	1.635	2.738	3.755	4.36	3.398	1.12	0.346	0	0	0.602	0.602	0	0	0	0	0	0	0.346	0	0	0	0	0.346	0	0.346	0	0	0	0	0.346
T cell/NK cell	0	3.133	0	0	1.789	0.846	1.943	3.961	4.722	3.703	0.846	0	0	0.287	0	0.692	1.202	0	0	0	0	0	0.51	0.51	0	0	0	0	0	0	0	0	0	0	0.287
T cell/NK cell	0	2.803	0	0	1.411	1.411	1.411	4.093	4.159	3.399	1.121	0	0	0	0	0	0.71	0	0	0	0	0	0	0.71	0	0	0	0	0	0.71	0	0	0	0	0
T cell/NK cell	0	2.794	0	0	2.794	2.385	3.49	4.353	5.074	3.918	0.74	0	0	0	0	0	0	0	0	0	0	0	0	0.74	0	0	0	1.16	0	0	0	0	0	0	0
T cell/NK cell	0	3.178	0	0	2.301	2.635	2.103	3.496	4.105	3.452	1.355	0	0	0	0	0	0.307	0.307	0	0	0	0	0.307	0.732	0	0	0	0.307	0	0.542	0	0	0	0	0.307
T cell/NK cell	0	3.009	0	0	2.302	2.236	2.581	3.5	4.358	3.661	1.074	0	0	0	0	0	0.496	0	0	0	0	0	0.496	1.074	0	0.496	0	0	0	0.496	0	0	0	0	0
T cell/NK cell	0	2.646	0	0	2.496	2.599	3.059	3.697	4.344	2.892	1.087	0	0	0.504	0	1.087	0	0.504	0	0	0	0	0.504	1.596	0	0.504	0	0.837	0	0	0	0	0	0	0
T cell/NK cell	0	3.578	0	0	0.761	1.349	1.903	3.669	4.224	3.171	0.998	0	0	0.451	0	0	0.451	0	0	0	0	0	0	0.451	0	0	0	0.451	0	0.451	0	0	0	0	0
T cell/NK cell	0	2.976	0	0	0.603	0	1.36	3.343	4.111	3.132	0.603	0.346	0	0	0	0	0	0	0	0	0	0	0.603	0.807	0	0.346	0	0.346	0	0.346	0	0	0	0	0
T cell/NK cell	0	2.773	0	0	1.726	1.496	2.325	3.471	4.235	3.573	0.767	0	0	0	0	0	0	0	0	0	0	0	0	1.496	0	0	0	1.496	0	0	0	0	0	0	0
T cell/NK cell	0	3.356	0	0	2.568	2.364	3.222	3.614	4.032	3.173	0	0	0	0	0	0	0.79	0.79	0	0	0	0	0.79	0.79	0	0	0	0	0	0.79	0	0	0	0	0
T cell/NK cell	0	3.203	0	0	1.596	1.873	2.089	2.863	3.55	2.549	0	0	0	0	0	0.58	0	0	0	0	0	0	0	0	0	0	0	0	0	0	0	0	0	0	0
T cell/NK cell	0	3.067	0	0	1.529	1.227	0	3.615	3.92	3.398	0	0	0	0	0	0	0.791	0	0	0	0	0	0.791	0	0	0	0	0	0	0	0	0	0	0	0
T cell/NK cell	0	2.366	0	0	2.474	1.951	2.366	4.296	4.812	3.821	0.792	0	0	0	0	0.792	0	0	0	0	0	0	0	1.763	0	0	0	1.228	0	0	0	0	0	0	0
T cell/NK cell	0	2.97	0	0	2.733	3.244	3.284	4.275	4.805	3.763	0	0	0	0	0	0.706	0	0	0	0	0	0	0.706	0.706	0	0	0	0	0	0.706	0	0	0	0	0
T cell/NK cell	0	3.188	0	0	1.135	0	2.062	3.779	4.576	3.677	1.292	0	0	0	0	0.721	0.424	0	0	0	0	0	0.721	0	0	0	0	0	0	0	0	0	0	0	0
T cell/NK cell	0	2.93	0	0	2.41	1.568	2.517	3.814	4.7	3.596	1.262	0	0	0	0	0	0	0	0	0	0	0	0	0	0	0.818	0	0	0	0	0	0	0	0	0
T cell/NK cell	0	2.575	0	0	1.743	1.855	2.718	3.621	4.625	3.603	0.515	0	0	0	0	1.106	1.106	0.515	0	0	0	0	0.515	0	0	0	0	0	0	0	0	0	0	0	0
T cell/NK cell	0	3.149	0	0	2.322	1.833	2.551	4.096	4.712	3.731	1.833	0	0	0	0	0.839	0	0.839	0	0	0	0	0	0	0	0	0	0.839	0	0	0	0	0	0	0
T cell/NK cell	0	2.79	0	0	1.158	1.534	2.347	3.659	4.439	3.405	0.547	0	0	0	0	0	0.547	0	0	0	0	0	0	1.158	0	0	0	1.364	0	0	0	0	0	0	0
T cell/NK cell	0	2.766	0	0	1.981	1.839	2.362	4.252	4.715	3.883	1.578	0.393	0	0	0	0	0.674	0	0	0	0	0	0	0.393	0	0	0	0.893	0	0	0	0	0	0	0.393
T cell/NK cell	0	3.025	0	0	1.616	2.205	2.431	3.18	4	3.106	1.004	0	0	0	0	0.767	0.455	0.455	0	0	0	0	0	0.767	0	0	0	0.455	0	0.455	0	0	0	0	0
T cell/NK cell	0	3.228	0	0	1.844	1.844	2.347	3.877	4.116	3.104	1.375	0	0	0	0	0	0	0.464	0	0	0	0	0	0	0	0.464	0	0	0	0	0	0	0	0	1.375
T cell/NK cell	0	2.831	0	0	2.273	2.412	2.741	4.317	4.763	4.216	0.896	0	0	0	0	0	0	0	0	0	0	0	0	0	0	0	0	0	0	0	0	0	0	0	0
T cell/NK cell	0	2.679	0	0	1.183	2.599	1.896	3.971	4.326	3.704	1.183	0	0	0	0	0.757	0	0	0	0	0	0	1.183	0	0	0	0	0.757	0	0	0	0	0	0	0.757
T cell/NK cell	0	2.828	0	0	2.828	1.963	3.238	4.13	4.854	3.861	0	0	0	0	0	0	0.799	0.799	0	0	0	0	0	0.799	0	0	0	0.799	0	0	0	0	0	0	0
T cell/NK cell	0	3.118	0	0	1.995	2.788	2.413	3.06	4.041	2.706	0	0	0	0	0	0	0	0.82	0	0	0	0	0	0	0	0	0	1.429	0	0	0	0	0	0	0
T cell/NK cell	0	2.898	0	0	2.259	2.344	1.946	3.943	4.192	3.461	1.665	0	0	0	0	0	0	0	0	0	0	0	0	0.998	0	0	0	0.998	0	0	0	0	0	0	0
T cell/NK cell	0	2.414	0	0	2.414	0	2.789	3.731	4.749	3.275	0	0	0	0	0	0	0	0	0	0	0	0	0	0	0	0	0	0	0	0	0	0	0	0	0
T cell/NK cell	0	3.198	0	0	0.682	1.084	1.592	3.534	4.255	3.534	1.084	0	0	0.682	0	0	0	1.084	0	0	0	0	0	0.682	0	0	0	0	0	0	0	0	0	0	0
T cell/NK cell	0	2.324	0	0	2.239	1.471	2.668	3.517	4.553	3.87	0.985	0	0	0	0	0	0	0.985	0	0	0	0	0	0	0	0	0	1.257	0	0	0	0	0	0	0
T cell/NK cell	0	2.918	0	0	0.952	1.997	2.729	3.887	4.829	3.539	0.952	0	0	0	0	0	0	0	0	0	0	0	0	0	0	0	0	1.431	0	0	0	0	0	0	0
T cell/NK cell	0	2.86	0	0	2.354	3.041	3.158	3.621	4.585	3.731	0.624	0	0	0	0	0	0	0	0	0	0	0	0	1.005	0	0	0	0.624	0	0	0	0	0	0	0.624
T cell/NK cell	0	3.161	0	0	2.749	3.216	3.387	3.608	4.416	2.976	0.51	0	0	0	0	0	0.51	0	0	0	0	0	0	1.297	0	0.846	0	0.51	0	0	0	0	0	0	1.097
T cell/NK cell	0	2.644	0	0	1.335	0.659	2.136	3.94	4.595	3.783	1.335	1.053	0	0	0	0	0	0	0	0	0	0	0	1.335	0	0	0	0	0	0	0	0	0	0	0
T cell/NK cell	0	1.916	0	0	1.916	1.248	2.313	4.196	4.856	3.925	1.786	0	0	0	0	0.603	0.603	0	0	0	0	0	0.603	0	0	0	0	0	0	0	0	0	0	0	0
T cell/NK cell	0	2.473	0	0	2.473	2.553	3.453	4.03	4.899	3.837	1.376	0	0	0	0	0	0.686	0	0	0	0	0	0.686	1.599	0	0	0	0	0	0	0	0	0	0	1.09
T cell/NK cell	0	3.328	0	0	1.736	1.736	2.217	3.447	4.143	3.093	1.205	0	0	0	0	0	0	0	0	0	0	0	0.774	1.506	0	0	0	0	0	0	0	0	0	0	0
T cell/NK cell	0	3.19	0	0	0	2.171	1.821	2.805	3.545	3.077	0	0	0	0	0	0	1.278	0	0	0	0	0	0	1.278	0	0	0	0	0	1.278	0	0	0	0	0
T cell/NK cell	0	3.007	0	0	1.888	1.888	2.105	4.534	5.173	4.176	1.61	0	0	0	0	0	0	0	0	0	0	0	0	0.588	0	0	0	0.588	0	0	0	0	0	0	0
T cell/NK cell	0	2.522	0	0	1.351	0.888	3.046	3.846	4.866	4.342	0.888	0	0	0	0	0	0	0	0	0	0	0	0	1.351	0	0	0	1.667	0	0	0	0	0	0	0
T cell/NK cell	0	3.231	0	0	1.927	1.797	3.326	3.887	4.47	3.589	0	0	0	0	0	0	0	0	0	0	0	0	0	0	0	0	0	0	0	0	0	0	0	0	0.609
T cell/NK cell	0	2.996	0	0	1.911	2.139	2.841	3.84	4.283	3.203	1.195	0	0	0	0	1.004	0	0.766	0	0	0	0	0	0.766	0	0.455	0	0	0	0	0	0	0	0	0.766
T cell/NK cell	0	3.04	0	0	2.112	2.49	2.436	3.629	4.37	3.181	0.948	0	0	0	0	0.817	0	0.275	0	0	0	0	0	0.667	0	0.275	0	0	0	0	0	0	0	0	0.275
T cell/NK cell	0	1.854	0	0	1.854	1.985	2.3	3.679	4.62	3.558	0.641	0	0	0	0	0	0	0	0	0	0	0	0	0.641	0	0	0	0	0	0	0	0	0	0	0
T cell/NK cell	0	2.623	0	0	0.725	0	2.134	3.774	4.516	3.428	0.725	0	0	0	0	0	0	0.725	0	0	0	0	0	0	0	0	0	0	0	0	0	0	0	0	1.141
T cell/NK cell	0	3.072	0	0	1.896	0.708	2.166	4.027	4.255	3.048	1.118	0.415	0	0	0	0.708	0.415	0.415	0	0	0	0	0	0.415	0	0	0	0	0	0	0	0	0	0	0
T cell/NK cell	0	2.085	0	0	2.385	1.892	2.507	4.326	4.709	3.665	0	0	0	0	0	0	0	0	0	0	0	0	0	1.34	0	0	0	0	0	0	0	0	0	0	0
T cell/NK cell	0	1.857	0	0	2.373	1.672	2.711	4.137	5.068	3.947	1.445	0.733	0	0	0	0	0	0	0	0	0	0	0	0.733	0	0	0	0.733	0	0	0	0	0	0	0
T cell/NK cell	0	2.336	0	0	2.173	1.736	0.939	3.865	3.959	2.898	0	0	0	0	0	0	0	0	0	0	0	0	1.415	0.939	0	0	0	0.939	0	0	0	0	0	0	0
T cell/NK cell	0	2.712	0	0	1.929	1.525	2.318	3.742	4.289	3.239	1.285	0	0	0.283	0	0.283	0	0.836	0	0	0	0	0	0.836	0	0	0	0.283	0.283	0	0	0	0	0	0.283
T cell/NK cell	0	2.464	0	0	0.93	1.404	2.324	4.293	4.392	4.134	1.724	0	0	0	0	0	0	0	0	0	0	0	0.93	0	0	0	0	1.404	0	1.966	0	0	0	0	0
T cell/NK cell	0	3.159	0	0	1.254	2.142	3.227	3.26	3.352	3.227	0.607	0	0	0	0	0	0	0	0	0	0	0	0.607	0.607	0	0	0	0.982	0	0	0	0	0	0	0
T cell/NK cell	0	2.69	0	0	2.01	2.206	2.888	3.965	3.456	3.62	1.766	0.592	0	0	0	0	0.962	0	0	0	0	0	0.592	0	0	0	0	0	0	0	0	0	0	0	0
T cell/NK cell	0	3.336	0	0	1.503	2.079	2.442	3.675	3.272	3.336	1.011	0	0	0	0	0	0	0	0	0	0	0	0	0	0	0	0	0	0	0	0	0	0	0	0
T cell/NK cell	0	3.243	0	0	1.836	2.154	2.75	3.521	3.041	3.309	0.461	0	0	0.461	0	0	0.776	0	0	0	0	0	0.776	0.776	0	0	0	0.461	0	0.461	0	0	0	0	0
T cell/NK cell	0	3.287	0	0	0	0	1.666	3.435	3.364	3.364	1.146	0	0	0	0	0	0	0	0	0	0	0	0	1.146	0	0	0	0	0	0	0	0	0	0	0
T cell/NK cell	0	2.1	0	0	1.606	1.998	2.561	3.417	3.628	3.69	1.221	0	0	0	0	0	0	0	0	0	0	0	0.953	0	0	0.586	0	0	0	0	0	0	0	0	0
T cell/NK cell	0	2.957	0	0	2.382	2.082	3.417	3.37	3.462	3.505	1.337	0	0	0	0	0	0.877	0	0	0	0	0	0	0	0	0.877	0	0.877	0	0	0	0	0	0	0
T cell/NK cell	0	3.183	0	0	1.336	1.336	1.888	3.293	3.267	3.154	1.132	0	0	0	0	0	0	0	0	0	0	0	0	1.132	0	0	0	0.531	0	0.531	0	0	0	0	2.502
T cell/NK cell	0	1.993	0	0	2.535	2.996	3.637	3.904	3.791	3.86	1.135	0	0	0	0	0	0	0	0	0	0	0	0	1.135	0	0	0	0.721	0	0.721	0	0	0	0	0.721
T cell/NK cell	0	3.062	0	0	0	0.898	0.898	3.303	3.128	3.659	1.364	0	0	0	0	0	0	0.898	0	0	0	0	0	0.898	0	0	0	0.898	0	0	0	0	0	0	0.898
T cell/NK cell	0	3.047	0	0	0	0.54	2.183	3.481	3.26	3.413	0.54	0	0	0	0	0	0.54	0	0	0	0	0	0	0.54	0	0	0	0.54	0	0	0	0	0	0	0
T cell/NK cell	0	3.005	0	0	1.142	1.142	2.255	3.618	3.358	3.646	1.142	0.726	0	0	0	0	0.726	0	0	0	0	0	0	0.726	0	0	0	0	0	0	0	0	0	0	0
T cell/NK cell	0	3.031	0	0	0.879	0.533	1.993	3.217	3.349	3.188	0.533	0	0	0	0	0	0.533	0	0	0	0	0	0	0.533	0	0	0	0	0	0.533	0	0	0	0	0
T cell/NK cell	0	2.531	0	0	1.272	2.164	2.423	3.419	3.77	3.882	1.272	0	0	0	0	0	0	0	0	0	0	0	0	0	0	0	0	0.826	0	0	0	0	0	0	0.826
T cell/NK cell	0	3.289	0	0	1.313	1.862	2.214	3.554	3.699	3.515	0.858	0	0	0	0	0	0	0	0	0	0	0	0	0.858	0	0	0	0	0	0	0	0	0	0	0
T cell/NK cell	0	3.492	0	0	0	0	0	3.95	4.264	3.492	0	0	0	0	0	0	0	0	0	0	0	0	0	0	0	0	0	0	0	0	0	0	0	0	0
T cell/NK cell	0	3.347	0	0	1.631	1.631	1.319	3.482	2.935	3.394	0	0	0	0	0	0	0	0	0	0	0	0	0	0	0	0	0	0.863	0	0	0	0	0	0	0
T cell/NK cell	0	3.405	0	0	1.397	1.155	1.283	3.299	3.215	3.488	1.499	0	0	0	0	0	0	0	0	0	0	0	0.626	0.361	0	0	0	1.008	0	0.361	0	0	0	0	1.592
T cell/NK cell	0	2.644	0	0	1.593	2.019	2.814	3.301	3.555	3.517	1.285	0	0	0	0	0	0	0	0	0	0	0	0	0	0	0	0	1.285	0	0	0	0	0	0	0
T cell/NK cell	0	3.037	0	0	2.391	0	2.766	3.576	3.821	3.037	0	0	0	0	0	0	0	0	0	0	0	0	0	0	0	0	0	0	0	0	0	0	0	0	0
T cell/NK cell	0	2.333	0	0	3.189	2.705	2.976	4.458	4.238	3.925	0	0	0	0	0	0	0	0	0	0	0	0	0	1.732	0	0	0	0	0	0.936	0	0	0	0	0
T cell/NK cell	0	2.815	0	0	1.546	1.546	2.633	3.659	3.505	3.218	0	0	0	0	0	0	0	0	0	0	0	0	0	0	0	0.654	0	0	0	0	0	0	0	0	0
T cell/NK cell	0	2.992	0	0	1.383	1.606	2.481	3.634	3.66	3.493	1.383	0	0	0	0	0	0.691	0	0	0	0	0	0	0.691	0	0	0	0.691	0	0	0	0	0	0	0.691
T cell/NK cell	0	3.267	0	0	2.269	2.184	2.551	2.551	2.991	2.909	0.946	0	0	0	0	0	0	0	0	0	0	0	0	0	0	0.581	0	0	0	0	0	0	0	0	0
T cell/NK cell	0	2.893	0	0	0.617	2.34	1.941	3.651	3.694	3.401	1.269	0	0	0	0	0	0	0.995	0	0	0	0	0	0	0	0	0	0.617	0	0	0	0	0	0	0
T cell/NK cell	0	3.167	0	0	1.21	1.87	1.87	3.694	3.613	3.291	0	0	0	0.579	0	0	0	0	0	0	0	0	0	0	0	0.579	0	0.579	0	0.579	0	0	0	0	0
T cell/NK cell	0	3.397	0	0	1.528	2.106	2.47	3.197	3.397	3.12	1.031	0	0	0	0	0	0	0	0	0	0	0	0	0	0	1.031	0	0	0	0	0	0	0	0	0
T cell/NK cell	0	2.644	0	0	1.95	1.102	2.202	2.949	3.372	3.876	0.696	0	0	0	0	1.102	1.102	0	0	0	0	0	0	0	0	0	0	0	0	0	0	0	0	0	0
T cell/NK cell	0	3.209	0	0	1.749	1.671	2.857	3.137	3.155	3.099	0.623	0	0	0	0	0.359	0	0	0	0	0	0	0	0.831	0	0	0	0.359	0	0.359	0	0	0	0	0
T cell/NK cell	0	2.506	0	0	0.811	1.792	2.398	3.98	3.651	3.957	0.811	0	0	0	0	0	0	0	0	0	0	0	0	0.811	0	0	0	1.253	0	0	0	0	0	0	0
T cell/NK cell	0	2.644	0	0	2.412	2.412	2.913	3.975	3.638	4.054	1.532	0.546	0	0	0	0.546	0	0	0	0	0	0	0.897	0	0	0	0	0.546	0	0.897	0	0	0	0	0
T cell/NK cell	0	3.133	0	0	1.807	1.67	2.179	3.334	3.116	3.15	0.943	0.331	0	0.579	0	0.331	0	0	0	0	0	0	0	0.331	0	0	0	0.579	0	0.331	0	0	0	0	0
T cell/NK cell	0	3.258	0	0	1.728	1.728	2.761	3.775	3.796	3.222	1.329	0	0	0	0	0.655	0	0	0	0	0	0	0	1.728	0	0	0	0	0	0	0	0	0	0	0
T cell/NK cell	0	2.642	0	0	0.569	1.576	2.84	4.133	3.851	3.929	0.93	0.569	0	0	0	0	0.93	0	0	0	0	0	0.569	0	0	0	0	0	0	0	0	0	0	0	0
T cell/NK cell	0	2.798	0	0	0	0	0	3.9	3.944	4.064	0	0	0	0	0	1.164	0	0	0	0	0	0	0	0	0	0	0	0	1.164	0	0	0	0	0	0
T cell/NK cell	0	2.991	0	0	0.898	0.898	1.68	3.355	3.405	2.744	0.898	0	0	0	0	0	1.364	0	0	0	0	0	0	0	0	0	0	0	0	0	0	0	0	0	0
T cell/NK cell	0	2.855	0	0	2.478	2.157	2.721	3.343	3.696	3.723	1.158	0	0	0	0	0	0.738	0	0	0	0	0	0	0	0	0	0	0	0	0	0	0	0	0	0
T cell/NK cell	0	3.292	0	0	2.404	2.404	1.91	3.755	3.441	3.82	0.891	0.891	0	0	0	0	0	0	0	0	0	0	0	1.355	0	0	0	0.891	0	0	0	0	0	0	0
T cell/NK cell	0	2.712	0	0	2.001	2.624	2.624	3.904	3.978	3.929	1.576	0	0	0	0	0	1.269	0	0	0	0	0	0	1.269	0	0	0	0.824	0	0	0	0	0	0	0
T cell/NK cell	0	3.107	0	0	1.142	0	2.255	3.006	3.674	3.619	1.142	0	0	0	0	1.142	1.142	0	0	0	0	0	0	0	0	0	0	0	0	0	0	0	0	0	0
T cell/NK cell	0	3.359	0	0	1.408	1.164	2.238	2.876	2.851	2.851	0.632	0	0	0.365	0	0.365	0	0	0	0	0	0	0.632	0.632	0	0	0	0.632	0	0	0	0	0	0	0
T cell/NK cell	0	2.96	0	0	1.641	1.465	1.79	3.627	3.627	3.319	0.605	0	0	0	0	0.605	0	0	0	0	0	0	0	0	0	0	0	0	0	0	0	0	0	0	0
T cell/NK cell	0	2.731	0	0	1.524	2.465	2.562	3.671	3.64	2.941	0	0	0	0	0	0	0	0	0	0	0	0	0	1.524	0	0	0	1.222	0	0	0	0	0	0	0
T cell/NK cell	0	3.287	0	0	0	0	0	3.228	2.954	3.166	0	0	0	0	0	0	0	0	0	0	0	0	0	0	0	0	0	0.922	0	0	0	0	0	0	0.922
T cell/NK cell	0	3.506	0	0	0.787	1.385	2.239	2.91	3.264	2.877	0.469	0.469	0	0	0	0	0	0.469	0	0	0	0	0.469	0.469	0	0	0	0	0	0.787	0	0	0	0	0
T cell/NK cell	0	3.103	0	0	1.879	2.413	2.635	3.613	3.73	3.774	1.547	0	0	0	0	1.047	0	0	0	0	0	0	0	0.655	0	0	0	0	0	0	0	0	0	0	0
T cell/NK cell	0	2.328	0	0	0.769	1.728	1.728	3.753	3.753	4.15	0	0	0	0	0	0	0	0	0	0	0	0	0	0.769	0	0	0	0.769	0	0.769	0	0	0	0	0
T cell/NK cell	0	3.456	0	0	0.722	1.995	2.537	3.581	3.489	3.387	0.722	0.722	0	0.722	0	0	0.722	0	0	0	0	0	0	1.137	0	0	0	0.722	0	0	0	0	0	0	0
T cell/NK cell	0	3.144	0	0	1.505	1.923	2.854	4.003	3.914	4.024	2.081	0	0	0	0	0	0	0	0	0	0	0	0	0	0	0.774	0	1.505	0	0.774	0	0	0	0	0
T cell/NK cell	0	3.109	0	0	2.2	1.848	2.2	3.595	3.558	3.934	0.512	0	0	0	0	0	0.512	0	0	0	0	0	0	0.512	0	0	0	1.1	0	0	0	0	0	0	0
T cell/NK cell	0	3.02	0	0	2.139	2.302	2.441	3.921	3.795	3.569	1.386	0	0	0	0	0.916	0	0	0	0	0	0	0	0	0	0	0	0.916	0	0	0	0	0	0	0.916
T cell/NK cell	0	2.575	0	0	1.106	2.089	1.955	3.981	4.315	4.2	1.801	0	0	0	0	0	0	0	0	0	0	0	0	1.395	0	0	0	0	0	0	0	0	0	0	0
T cell/NK cell	0	2.947	0	0	2.493	2.233	3.144	4.348	3.958	4.106	0.87	0	0.87	0	0	0	0	0	0	0	0	0	0	0.87	0	0	0	0	0	0	0	0	0	0	0
T cell/NK cell	0	2.454	0	0	1.957	2.314	1.715	3.345	3.447	3.738	1.396	0	0	0	0	0	0	0.924	0	0	0	0	0	0	0	0	0	0.924	0	0	0	0	0	0	0
T cell/NK cell	0	2.876	0	0	1.222	2.101	1.755	3.216	3.469	3.608	0	0	1.222	0	0	0	0	0	0	0	0	0	0	0	0	0	0	1.222	0	0	0	0	0	0	0
T cell/NK cell	0	3.327	0	0	1.931	1.777	2.523	2.797	3.303	2.945	0.97	0	0	0	0	0.283	0.283	0.283	0	0	0	0	0	0	0	0.283	0	1.287	0	0.283	0	0	0	0	0.283
T cell/NK cell	0	2.921	0	0	2.082	2.315	2.757	3.394	3.872	3.748	1.134	0	0	0	0	0.532	0.532	0	0	0	0	0	0	0	0	0	0	0.532	0	0.532	0	0	0	0	0
T cell/NK cell	0	3.464	0	0	1.236	0.966	2.45	2.94	2.377	2.298	0	0.596	0	0	0	0	0	0	0	0	0	0	0.966	0	0	0	0	0	0	0	0	0	0	0	0
T cell/NK cell	0	3.541	0	0	2.238	1.647	2.44	2.751	2.751	3.412	0	0	0	0	0	1.13	0	1.13	0	0	0	0	0	0	0	1.13	0	0	0	0	0	0	0	0	0
T cell/NK cell	0	2.917	0	0	1.723	2.409	2.228	3.633	2.755	3.385	0.653	0	0	0	0	0	0	0	0	0	0	0	0	1.723	0	0	0	1.044	0	0	0	0	0	0	0.653
T cell/NK cell	0	3.081	0	0	1.823	1.564	2.432	3.259	3.394	3.568	0.665	0	0.387	0.387	0	0	0	0	0	0	0	0	0	1.343	0	0.387	0	0.665	0	0	0	0	0	0	0
T cell/NK cell	0	3.282	0	0	2.214	2.851	3.237	3.515	3.614	3.786	1.203	0	0	0	0	0	0.772	0	0	0	0	0	0	0	0	0	0	0.772	0	0	0	0	0	0	0
T cell/NK cell	0	2.628	0	0	0.887	2.096	2.772	3.284	3.433	3.31	1.144	0.539	0	0	0	0.539	0.539	0	0	0	0	0	0	0.887	0	0	0	0	0	0	0	0	0	0	0
T cell/NK cell	0	3.505	0	0	0.462	0.776	2.341	2.752	3.393	3.539	0.462	0	0	0.462	0	0	0	0.776	0	0	0	0	0	0.462	0	0	0	0	0	0.462	0	0	0	0	0
T cell/NK cell	0	2.667	0	0	2.269	2.551	3.068	3.03	3.172	3.296	0.946	0	0	0	0	0	0	0	0	0	0	0	0	0	0	0	0	0.946	0	0	0	0	0	0	0
T cell/NK cell	0	3.392	0	0	2.163	2.377	2.662	3.206	2.978	3.064	0.636	0	0	0.465	0	0	0	0	0	0	0	0	0	0.259	0	0.636	0	0.465	0	0.259	0	0	0	0	0
T cell/NK cell	0	2.659	0	0	2.374	2.527	3.102	3.975	3.688	3.813	1.297	0	0.634	0	0	0	0	0	0	0	0	0	0	0	0	0	0	0	0	0	0	0	0	0	0
T cell/NK cell	0	2.929	0	0	0.591	0	0.591	4.09	3.739	3.83	0.591	0	0	0	0.591	0	0	0	0	0	0	0	0	0	0	0	0	0	0	0	0	0	0	0	0
T cell/NK cell	0	3.131	0	0	1.788	0	1.788	3.291	3.579	3.253	1.095	0	0	0	0	0.691	0	0	0	0	0	0	0.691	0	0	0	0	0.691	0	0	0	0	0	0	0
T cell/NK cell	0	3.266	0	0	2.156	1.962	1.72	3.109	3.402	3.295	1.962	0	0	0	0	0	0	0	0	0	0	0	0	0.568	0	0	0	0	0	0	0	0	0	0	0.568
T cell/NK cell	0	3.535	0	0	1.492	2.065	2.158	2.719	2.815	2.524	0.324	0	0	0	0	0	0.765	0.324	0	0	0	0	0	0.568	0	0	0	0	0	0.324	0	0	0	0	1.069
T cell/NK cell	0	2.782	0	0	0.575	1.203	1.863	3.223	3.516	3.527	0.773	0	0	0.328	0	0	0	0.575	0	0	0	0	0	0.328	0	0.328	0	0.938	0	0	0	0	0	0	0.575
T cell/NK cell	0	2.197	0	0	0	1.846	1.299	4.089	4.253	4.29	0	0	0	0	0	0	0	0	0	0	0	0	0	2.662	0	0	0	1.846	0	1.299	0	0	0	0	0
T cell/NK cell	0	3.324	0	0	1.645	0	1.255	3.324	2.965	3.564	0.983	0	0	0	0	0.608	0.608	0.608	0	0	0	0	0	0.608	0	0	0	0	0	0	0	0	0	0	0
T cell/NK cell	0	2.765	0	0	2.133	2.27	3.037	4.237	3.765	4.061	1.552	0.807	0	0	0	0.807	0	0	0	0	0	0	0	0	0	0	0	0	0	0	0	0	0	0	0
T cell/NK cell	0	3.084	0	0	1.498	2.209	2.209	2.972	3.084	3.136	1.729	0	0	0	0	0	0	0	0	0	0	0	0	1.199	0	0	0	1.729	0	0	0	0	0	0	0
T cell/NK cell	0	3.395	0	0	1.758	1.436	2.735	3.083	2.502	3.083	0.956	0	0	0	0	0	0.956	0	0	0	0	0	0	0	0	0.956	0	0	0	0.956	0	0	0	0	0
T cell/NK cell	0	3.202	0	0	1.743	1.743	1.743	2.718	2.549	3.294	0	0	0	0	0	0	0	0	0	0	0	0	0	0	0	0	0	0	0	0	0	0	0	0	0
T cell/NK cell	0	3.079	0	0	1.788	1.918	2.629	3.3	3.152	3.04	0	0	0.347	0	0	0	0	0.604	0	0	0	0	0.604	1.463	0	0.347	0	0	0	0	0	0	0	0	0
T cell/NK cell	0	2.775	0	0	1.388	2.775	2.947	4.097	3.764	3.973	1.388	0	0	0	0	1.1	0	0.694	0	0	0	0	0	0	0	0	0	1.1	0	0	0	0	0	0	0
T cell/NK cell	0	2.767	0	0	1.787	1.941	3.13	3.965	3.926	3.886	1.382	1.095	0.69	0	0	0	0	0	0	0	0	0	0	0.69	0	0	0	0.69	0	0.69	0	0	0	0	0
T cell/NK cell	0	2.669	0	0	1.175	2.878	2.404	3.404	3.773	3.575	0.751	0	0	0	0	0	0	0	0	0	0	0	0	1.175	0	0	0	0	0	0	0	0	0	0	0
T cell/NK cell	0	2.874	0	0	1.815	0	2.365	3.26	3.332	3.157	1.074	0	0	0	0	0	0.496	0	0	0	0	0	0	0	0	0	0	0	0	0	0	0	0	0	0
T cell/NK cell	0	2.917	0	0	1.821	1.821	2.538	3.717	3.701	3.136	1.278	0	0	0	0	0.499	0	0	0	0	0	0	0.499	0	0	0	0	0.831	0	0	0	0	0	0	0
T cell/NK cell	0	2.968	0	0	1.291	1.291	0	2.651	2.446	2.446	0	0	0	0	0	0	0	1.291	0	0	0	0	0	0	0	0	0	0	0	0	0	0	0	0	0
T cell/NK cell	0	2.762	0	0	1.846	1.748	2.35	3.231	3.777	3.423	0.466	0.466	0	0	0	0	0	0	0	0	0	0	0	0.466	0	0	0	0.466	0	0	0	0	0	0	0
T cell/NK cell	0	2.855	0	0	1.367	2.082	1.924	3.308	3.537	3.39	0.775	0	0	0	0	0	0.461	0.461	0	0	0	0	0	0	0	0	0	0	0	0	0	0	0	0	0
T cell/NK cell	0	3.146	0	0	0	1.076	1.076	2.534	2.608	3.401	0.676	0	0	0	0	0	0	0	0	0	0	0	0	0.676	0	0	0	0.676	0	0	0	0	0	0	0
T cell/NK cell	0	2.94	0	0	2.298	2.624	2.94	3.327	3.496	3.231	0	0	0	0	0	0	0.824	0	0	0	0	0	0	0	0	0	0	0	0	0	0	0	0	0	0
T cell/NK cell	0	3.448	0	0	1.958	2.748	1.958	3.184	2.893	2.823	0.796	0	0	0	0	0	0	0	0	0	0	0	0	0.796	0	0	0	0	0	0	0	0	0	0	0
T cell/NK cell	0	3.284	0	0	1.237	1.4	2.378	3.284	2.863	3.109	0.477	0	0	0	0	0.477	0.477	0	0	0	0	0	0	0	0	0	0	0	0	0	0	0	0	0	0
T cell/NK cell	0	2.616	0	0	1.428	2.352	2.616	2.996	3.271	3.271	0	0	0	0	0	1.428	0	0	0	0	0	0	0	0	0	0	0	0	0	0	0	0	0	0	0
T cell/NK cell	0	3.042	0	0	1.607	2.563	2.563	3.216	2.831	3.293	0	0	0	0	0	0	0	0	0	0	0	0	0	1.097	0	0	0	0	0	0	0	0	0	0	0
T cell/NK cell	0	2.814	0	0	0.836	1.829	2.019	2.96	3.301	3.145	1.593	0	0	0	0	0	0.836	0	0	0	0	0	0	0.836	0	0	0	0.836	0	0	0	0	0	0	0
T cell/NK cell	0	3.001	0	0	1.713	1.865	1.534	3.463	3.819	3.714	0.647	0	0	0	0	0.647	0.647	0	0	0	0	0	0.647	0.647	0	0	0	0.647	0	0	0	0	0	0	0
T cell/NK cell	0	3.221	0	0	1.388	1.948	1.794	3.468	3.221	3.094	1.1	0	0	0	0	0	0	0	0	0	0	0	0	0	0	0	0	0.694	0	0.694	0	0	0	0	0
T cell/NK cell	0	3.462	0	0	1.216	0.783	1.749	3.857	2.869	3.533	1.518	0	0	0	0	0	0	0	0	0	0	0	0	1.216	0	0	0	0.783	0	0	0	0	0	0	0
T cell/NK cell	0	2.875	0	0	1.374	1.779	2.624	2.818	3.163	2.55	0	0	0	0	0	0	0	0	0	0	0	0	0	0	0	0	0	0	0	0	0	0	0	0	0
T cell/NK cell	0	3.082	0	0	1.746	2.656	2.892	3.774	3.774	3.897	1.062	0	0	0	0	0.666	0	0	0	0	0	0	0.666	0	0	0	0	1.062	0	0	0	0	0	0	0
T cell/NK cell	0	3.083	0	0	2.327	2.327	3.23	3.725	3.668	4.014	0.768	0	0	0.768	0	0	0	0	0	0	0	0	0	0.768	0	0	0	0	0	0	0	0	0	0	0
T cell/NK cell	0	2.466	0	0	1.307	1.307	1.307	3.755	4.354	4.163	0.853	0	0	0	0	0.853	0	0	0	0	0	0	0	0	0	0	0	0	0	0	0	0	0	0	0
T cell/NK cell	0	3.352	0	0	1.542	1.542	2.487	2.915	2.964	2.56	0.652	0	0	0	0	0	0	0	0	0	0	0	0	0.652	0	1.323	0	0.652	0	0	0	0	0	0	0
T cell/NK cell	0	3.652	0	0	1.114	1.114	2.141	2.855	2.894	2.931	0.52	0	0	0	0	0.861	0	0.52	0	0	0	0	0	0.861	0	0.52	0	0.52	0	0	0	0	0	0	0
T cell/NK cell	0	2.994	0	0	0.782	2.457	1.936	2.798	3.383	3.566	0.782	0	0	0	0	0.782	0	0	0	0	0	0	0	0.782	0	0	0	0	0	0	0	0	0	0	0
T cell/NK cell	0	2.966	0	0	1.403	1.965	2.217	3.806	3.157	3.518	2.099	0	0	0	0	0	0	0	0	0	0	0	0.704	1.403	0	0	0	0.704	0	0	0	0	0	0	0
T cell/NK cell	0	2.527	0	0	2.238	2.238	3.04	3.997	3.937	3.937	0.716	0	0	0	0	0	0	0	0	0	0	0	0	1.13	0.716	0.716	0	0	0	0.716	0	0	0	0	0
T cell/NK cell	0	2.693	0	0	1.401	1.721	2.158	4.389	3.999	4.054	0	0.928	0	0	0	1.401	0	0	0	0	0	0	0.928	0	0	0	0	0.928	0	0	0	0	0	0	0
T cell/NK cell	0	2.656	0	0	0.843	1.839	2.744	3.529	3.567	3.963	0	0	0	0	0	0	0	0	0	0	0	0	0	0	0	0	0	0	0	0	0	0	0	0	0
T cell/NK cell	0	2.425	0	0	1.118	2.425	2.592	3.692	3.396	3.921	0	0	0	0	0	0	0	0	0	0	0	0	0	1.118	0	0	0	0	0	0	0	0	0	0	0
T cell/NK cell	0	3.014	0	0	0.805	0.345	1.458	3.014	3.354	3.181	0.805	0.345	0	0	0	0	0	0.345	0	0	0	0	0	0.601	0	0	0	0.805	0	0	0	0	0	0	0
T cell/NK cell	0	3.148	0	0	0	1.803	2.315	3.797	3.38	3.191	0.7	0	0	0	0	0	0	0	0	0	0	0	0	1.108	0	0	0	0	0	0	0	0	0	0	0
T cell/NK cell	0	3.568	0	0	0	1.604	2.451	2.902	3.314	2.902	0	0	0	0	0	0	0	0	0	0	0	0	0	0	0	0	0	0	0	0	0	0	0	0	0
T cell/NK cell	0	3.108	0	0	0	0	1.271	3.697	3.345	3.431	0.618	0.618	0	0	0	0	0.618	0	0	0	0	0	0.618	0.618	0	0	0	0	0	0	0	0	0	0	0
T cell/NK cell	0	3.283	0	0	1.664	1.144	2.004	2.897	2.954	3.283	0.727	0	0	0	0	0.727	0	0	0	0	0	0	0	1.144	0	0	0	1.144	0	0	0	0	0	0	0
T cell/NK cell	0	2.993	0	0	1.097	1.607	2.195	3.868	3.255	3.781	1.789	0	0	0	0	0	0	0	0	0	0	0	0.692	0	0	0.692	0	0	0	0	0	0	0	0	0
T cell/NK cell	0	2.46	0	0	1.849	1.849	2.46	3.11	3.223	3.223	0	0	0	0	0	0	0	0	0	0	0	0	0	0	0	0	0	0	0	0	0	0	0	0	0
T cell/NK cell	0	3.127	0	0	0.688	1.092	1.938	3.21	3.392	3.602	0	0	0	0	0	0	0.688	0	0	0	0	0	0	0.688	0	0	0	1.092	0	0	0	0	0	0	0.688
T cell/NK cell	0	2.646	0	0	1.286	0.628	1.68	3.582	3.582	3.424	1.01	0	0	0	0	0	0.628	0	0	0	0	0	0	0.628	0	0.628	0	1.01	0	0	0	0	0	0	0.628
T cell/NK cell	0	2.632	0	0	1.208	1.739	2.221	3.373	3.941	3.739	0.776	0	0	0	0	0	0.776	0	0	0	0	0	0	0	0	0	0	0.776	0	0	0	0	0	0	0
T cell/NK cell	0	3.967	0	0	0	1.494	1.494	3.749	3.226	3.079	0	0	0	0	0	0	0	0	0	0	0	0	0	0	0	0	0	0	0	0	0	0	0	0	0
T cell/NK cell	0	2.652	0	0	0	2.498	3.232	4.039	3.945	3.885	0.7	0	0	0	0	0	0	0	0	0	0	0	0	2.209	0	0	0	0	0	0	0	0	0	0	0
T cell/NK cell	0	3.105	0	0	1.371	1.043	1.981	3.272	2.885	3.019	0.743	0	0	0	0	0	0.313	0	0	0	0	0	0.313	0	0	0	0	0	0	0	0	0	0	0	0
T cell/NK cell	0	3.295	0	0	1.932	2.09	3.338	4.013	3.717	3.826	1.213	0	0	0	0	0	0	0	0	0	0	0	0	0	0	0	0	0.78	0	0	0	0	0	0	0
T cell/NK cell	0	3.065	0	0	2.173	2.97	2.747	3.924	4.033	3.943	1.08	0	0	0	0	0.679	0.679	0	0	0	0	0	0	0	0	0	0	0.679	0	0	0	0	0	0	0
T cell/NK cell	0	2.712	0	0	1.613	1.39	2.402	4.082	3.531	3.833	0.695	0	0	0	0	0	0.695	0	0	0	0	0	0	0	0	0	0	0	0	0	0	0	0	0	0
T cell/NK cell	0	3.146	0	0	1.429	2.191	2.727	3.706	3.44	3.817	1.995	0	0	0	0	0	0.951	0	0	0	0	0	0	0.951	0	0	0	0.951	0	0	0	0	0	0	0
T cell/NK cell	0	3.062	0	0	1.548	0	2.129	3.639	3.589	4.129	1.88	1.048	0	0	0	0	1.048	1.048	0	0	0	0	0	0	0	0	0	1.048	0	0	0	0	0	0	0
T cell/NK cell	0	3.433	0	0	1.704	1.945	2.441	3.276	3.156	3.276	0.916	0	0	0	0	0	0	0	0	0	0	0	0	0	0	0	0	0.916	0	0	0	0	0	0	0
T cell/NK cell	0	2.711	0	0	2.082	2.244	2.882	3.797	3.765	3.858	1.651	0	0	0	0	0	0.878	0	0	0	0	0	0.532	0.878	0	0	0	0.532	0	0.532	0	0	0	0	0
T cell/NK cell	0	2.905	0	0	1.398	0.701	1.959	3.776	2.787	3.273	0	0	0	0	0	0	0	0	0	0	0	0	0	0	0	0	0	0.701	0	0	0	0	0	0	0
T cell/NK cell	0	3.215	0	0	1.755	0.671	2.158	3.67	3.135	3.594	1.069	0	0	0	0	0	0	0	0	0	0	0	0	0.671	0	0	0	0	0	0	0	0	0	0	0
T cell/NK cell	0	3.381	0	0	1.566	1.346	2.476	3.146	3.166	3.083	0	0.388	0	0	0	0	0	0.388	0	0	0	0	0	0.388	0	0	0	0.666	0	0	0	0	0	0	0
[truncated: 221,594+ more rows]

## Sheet: Fig.5A
SNP	RPL14
CT	0
CT	0
CC	1.18421
CT	0
CT	1.32002
CT	0
CT	2.05033
CT	3.47756
CT	2.81532
CT	3.32904
CT	2.87076
CT	2.54417
CT	2.57065
CT	3.61365
CT	3.07543
CT	3.13647
CT	2.99368
CT	2.89963
CT	3.00963
CT	3.51871
CT	2.27429
CT	2.87202
CT	2.77254
CT	2.68797
CT	2.59949
CT	2.90882
CT	2.90389
CT	2.79678
CT	3.10625
CT	3.30243
CT	3.11911
CT	3.53239
CT	3.05757
CT	3.08688
CT	2.56629
CT	2.15162
CT	3.55846
CT	3.46734
CT	1.94158
CT	2.08061
CT	3.31091
CT	3.33793
CT	4.1413
CT	2.32119
CT	3.12499
CT	3.55574
CT	3.48535
CT	3.22692
CT	2.52118
CT	3.26585
CT	2.29783
CT	2.27246
CT	3.41498
CT	3.93155
CT	3.10752
CT	2.91686
CT	2.99178
CT	3.81117
CT	3.78636
CT	2.61869
CT	3.37351
CT	3.57442
CT	3.5769
CT	3.34782
CT	2.7941
CT	3.62365
CT	3.68854
CT	3.08921
CT	2.66202
CT	3.0769
CT	3.87414
CT	2.49344
CT	2.9907
CT	3.44447
CT	2.35645
CT	3.00715
CT	2.90696
CT	3.32144
CT	3.30602
CT	3.37938
CT	2.65354
CT	2.59539
CT	2.43603
CT	3.2736
CT	2.92035
CT	3.4257
CT	3.57738
CT	3.40879
CT	1.8987
CT	3.09231
CT	3.38595
CT	1.85075
CT	1.33975
CT	1.36293
CT	3.16517
CT	3.04216
CT	4.03416
CT	3.12489
CT	3.23309
CT	3.58214
CT	2.98108
CT	2.14533
CT	3.91562
CT	2.80483
CT	2.87387
CT	2.73328
CT	3.21655
CT	2.47082
CT	3.44272
CT	3.16544
CT	3.00234
CT	2.85902
CT	2.62715
CT	3.32286
CT	3.41578
CT	3.51396
CT	2.67787
CT	2.39427
CT	3.49441
CT	3.30641
CT	3.51246
CT	2.07247
CT	3.52252
CT	3.29867
CT	4.31794
CT	4.22616
CT	3.51907
CT	3.12201
CT	3.17158
CT	3.27192
CT	3.6235
CT	0
CT	3.64329
CT	3.10641
CT	2.98078
CT	3.37646
CT	3.35833
CT	3.62446
CT	3.5699
CT	4.09049
CT	3.67985
CT	3.14437
CT	3.2068
CT	3.55542
CT	1.49735
CT	1.9599
CT	2.96103
CT	2.73902
CT	2.06122
CT	3.16766
CT	3.37424
CT	3.71709
CT	3.14993
CT	3.07333
CT	0.519259
CT	3.44665
CT	2.28902
CT	3.37975
CT	2.67365
CT	3.07833
CT	3.21734
CT	3.76941
CT	3.93719
CT	2.91914
CT	3.0012
CT	3.35545
CT	3.12191
CT	0
CT	3.06558
CT	2.91073
CT	2.92662
CT	3.30272
CT	3.40808
CT	2.15769
CT	2.33616
CT	3.67724
CT	3.63761
CT	3.71319
CT	2.85687
CT	3.06515
CT	2.71663
CT	3.28518
CT	1.84697
CT	3.43259
CT	2.9076
CT	2.19444
CT	2.94315
CT	2.84801
CT	3.17884
CT	3.25328
CT	3.70931
CT	3.83172
CT	2.97078
CT	2.65749
CT	3.32059
CT	3.10049
CT	3.64159
CT	3.92272
CT	3.39055
CT	3.65953
CT	3.47097
CT	3.35159
CT	2.6362
CT	2.23369
CT	2.85868
CT	3.17365
CT	2.70013
CT	3.12478
CT	3.17063
CT	3.23102
CT	3.31488
CT	3.78944
CT	3.09524
CT	2.95195
CT	3.60658
CT	2.86816
CT	3.53021
CT	3.49268
CT	2.55599
CT	2.69767
CT	2.2318
CT	2.58394
CT	2.23487
CT	2.94352
CT	3.16299
CT	2.21918
CT	3.13375
CT	2.75851
CT	3.36768
CT	3.35683
CT	3.74245
CT	3.78776
CT	2.91287
CT	2.96902
CT	3.49117
CT	3.50195
CT	3.21719
CT	3.07224
CT	3.81103
CT	1.76692
CT	3.47641
CT	3.17911
CT	2.29171
CT	1.7093
CT	3.49299
CT	3.61529
CT	3.04923
CT	2.96508
CT	3.82033
CT	2.82292
CT	3.01717
CT	3.59079
CT	3.07758
CT	2.86897
CT	3.10874
CT	3.65834
CT	2.12994
CT	3.97846
CT	2.09076
CT	3.37049
CT	3.47457
CT	2.95181
CT	3.06528
CT	2.12185
CT	3.41588
CT	2.84288
CT	3.85587
CT	3.48629
CT	2.71785
CT	3.03016
CT	3.50199
CT	3.30994
CT	3.31725
CT	3.05463
CT	3.46238
CT	3.38849
CT	3.58315
CT	3.55708
CT	2.96567
CT	3.30713
CT	3.66268
CT	2.76838
CT	3.72865
CT	3.60706
CT	3.06963
CT	2.28774
CT	3.15275
CT	3.68332
CT	2.24137
CT	3.05196
CT	2.67844
CT	3.40324
CT	3.19412
CT	3.28321
CT	3.2205
CT	3.18273
CT	3.01636
CT	3.03883
CT	2.79097
CT	2.5183
CT	3.36656
CT	1.9837
CT	2.69874
CT	3.53589
CT	3.26904
CT	3.00902
CT	2.85609
CT	2.96088
CT	3.76862
CT	3.52688
CT	2.71661
CT	3.48044
CT	3.51005
CT	3.47368
CT	3.67683
CT	1.55171
CT	3.33052
CT	3.32019
CT	2.18285
CT	3.59878
CT	3.53693
CT	0
CT	1.58697
CT	3.34766
CT	2.61988
CT	3.66103
CT	3.1347
CT	3.44605
CT	3.57837
CT	3.46108
CT	3.24918
CT	2.7582
CT	3.49358
CT	3.13699
CT	3.52406
CT	3.24228
CT	2.91653
CT	2.10554
CT	3.34471
CT	3.94316
CT	3.15289
CT	3.75669
CT	3.27508
CT	3.5169
CT	2.79996
CT	3.38724
CT	3.27202
CT	3.3596
CT	3.69988
CT	2.19323
CT	3.14268
CT	3.03521
CT	2.62319
CT	3.00903
CT	3.28916
CT	3.3275
CT	2.45448
CT	2.70148
CT	3.59071
CT	3.76274
CT	3.30941
CT	3.56073
CT	3.33691
CT	1.49294
CT	3.56104
CT	3.50055
CT	3.39614
CT	3.80738
CT	2.32597
CT	3.1599
CT	3.10483
CT	3.42837
CT	3.51306
CT	3.63427
CT	3.54599
CT	3.09017
CT	3.53725
CT	3.47444
CT	3.01916
CT	2.05356
CT	3.37241
CT	2.87073
CT	3.38526
CT	3.24787
CT	3.66385
CT	2.63553
CT	2.24391
CT	2.61591
CT	3.70007
CT	2.67445
CT	3.45206
CT	3.70122
CT	2.65231
CT	2.31788
CT	3.01262
CT	3.39872
CT	3.04807
CT	3.22093
CT	3.38564
CT	3.13217
CT	3.32294
CT	3.85904
CT	3.3897
CT	3.39813
CT	3.18968
CT	1.54197
CT	2.59678
CT	3.62398
CT	3.06535
CT	3.21486
CT	3.08962
CT	3.46986
CT	2.18768
CT	2.5411
CT	0
CT	3.45219
CT	3.31751
CT	2.91561
CT	2.54883
CT	2.66543
CT	3.24234
CT	2.64173
CT	3.26682
CT	3.67862
CT	3.45751
CT	1.90899
CT	2.80585
CT	2.77271
CT	3.27934
CT	2.69345
CT	3.08046
CT	3.56723
CT	3.33745
CT	3.18685
CT	3.06735
CT	3.38057
CT	3.03266
CT	2.66915
CT	4.00056
CT	3.30465
CT	2.58487
CT	3.0983
CT	3.74577
CT	1.48455
CT	3.77992
CT	2.5597
CT	3.26772
CT	3.19869
CT	3.46325
CT	3.42011
CT	2.60496
CT	3.18907
CT	3.30253
CT	2.84793
CT	3.22991
CT	3.0503
CT	2.47923
CT	3.45591
CT	3.50384
CT	2.33216
CT	2.47398
CT	2.91111
CT	2.86726
CT	2.68097
CT	1.3488
CT	3.46635
CT	3.41306
CT	2.7894
CT	3.279
CT	2.95845
CT	3.04515
CT	3.11917
CT	2.77337
CT	3.28151
CT	3.3228
CT	3.62722
CT	2.94317
CT	3.61798
CT	2.69763
CT	2.65639
CT	3.25587
CT	3.10688
CT	3.64039
CT	2.88737
CT	0
CT	3.64385
CT	2.95732
CT	2.99335
CT	2.89185
CT	3.44451
CT	3.00488
CT	2.74412
CT	2.20877
CT	3.18668
CT	3.56457
CT	3.22106
CT	2.42533
CT	2.8078
CT	3.67626
CT	3.68239
CT	2.99751
CT	3.40218
CT	3.4589
CT	3.23249
CT	3.42824
CT	3.00078
CT	3.29147
CT	3.03945
CT	3.14341
CT	2.9044
CT	3.14675
CT	2.68161
CT	3.08003
CT	3.78654
CT	2.63001
CT	3.57544
CT	1.52157
CT	2.70354
CT	3.47282
CT	2.93419
CT	3.17913
CT	3.08001
CT	3.23671
CT	3.16737
CT	3.00364
CT	1.91704
CT	1.89475
CT	2.70774
CT	3.86914
CT	3.50927
CT	2.46535
CT	3.6993
CT	3.26752
CT	3.37529
CT	2.68665
CT	3.80085
CT	3.21277
CT	3.82366
CT	3.67159
CT	3.8105
CT	2.79601
CT	2.21936
CT	4.14613
CT	2.75739
CT	3.45098
CT	3.15764
CT	2.47993
CT	2.95627
CT	3.00917
CT	1.63796
CT	3.22904
CT	3.3098
CT	2.5464
CT	2.20758
CT	2.27109
CT	2.51476
CT	3.14576
CT	2.61615
CT	2.76234
CT	3.57714
CT	2.19038
CT	2.98296
CT	2.79989
CT	3.90233
CT	2.85764
CT	3.78551
CT	3.34888
CT	3.16068
CT	3.08344
CT	1.73945
CT	3.20846
CT	3.32543
CT	3.23115
CT	2.99735
CT	2.8388
CT	3.11622
CT	3.36312
CT	3.27606
CT	4.08487
CT	2.80561
CT	2.47529
CT	3.64568
CT	2.92848
CT	3.30732
CT	2.97224
CT	2.31614
CT	2.69292
CT	2.63005
CT	3.09861
CT	2.63024
CT	1.87018
CT	3.66847
CT	3.47453
CT	2.91735
CT	2.2775
CT	3.77481
CT	2.4163
CT	1.64932
CT	2.51358
CT	2.86437
CT	3.04319
CT	2.91517
CT	3.15301
CT	2.10867
CT	2.60534
CT	3.23736
CT	3.56479
CT	2.49289
CT	1.55323
CT	1.01301
CT	3.23105
CT	2.89817
CT	3.40558
CT	2.78367
CT	3.1776
CT	3.02427
CT	2.97527
CT	2.82224
CT	3.29238
CT	3.17073
CT	3.29487
CT	3.16872
CT	3.17899
CT	2.91603
CT	3.75778
CT	3.25566
CT	3.61405
CT	3.20772
CT	2.67671
CT	3.17775
CT	2.04037
CT	3.47807
CT	3.23432
CT	2.85487
CT	2.90297
CT	3.20651
CT	2.10075
CT	3.14401
CT	3.20696
CT	3.35404
CT	3.08585
CT	2.94365
CT	3.49018
CT	3.73839
CT	2.66698
CT	3.64097
CT	2.78828
CT	3.65236
CT	2.94812
CT	3.22427
CT	3.71663
CT	3.10931
CT	2.33279
CT	3.13113
CT	0
CT	2.93747
CT	2.63538
CT	1.65062
CT	2.67264
CT	3.60091
CT	3.2488
CT	3.71618
CT	3.73806
CT	3.68519
CT	2.54744
CT	3.25329
CT	3.35136
CT	2.45514
CT	3.14773
CT	3.10116
CT	2.45229
CT	3.51739
CT	3.6408
CT	3.64358
CT	2.93194
CT	3.07167
CT	2.88326
CT	3.08726
CT	3.00341
CT	3.27909
CT	3.4902
CT	3.38237
CT	2.84632
CT	3.39068
CT	3.51373
CT	2.51357
CT	3.40007
CT	3.34259
CT	2.67002
CT	3.3689
CT	3.43533
CT	1.93959
CT	2.57255
CT	2.97468
CT	3.37985
CT	1.74513
CT	3.53378
CT	3.57113
CT	3.03015
CT	1.92745
TT	3.59323
TT	2.70842
TT	2.57107
TT	1.38412
TT	2.39569
TT	2.65764
TT	3.82815
TT	1.85146
TT	3.08561
TT	2.50129
TT	3.07815
TT	2.29928
TT	3.58986
TT	0
TT	3.28163
TT	2.98046
TT	2.9218
TT	0
TT	2.76011
TT	2.60115
TT	2.08966
TT	2.31574
CT	2.87247
CT	3.55162
CT	4.01453
CT	0
CT	3.71162
CT	2.53644
CT	2.10154
CT	3.64095
CT	0
CT	1.97688
CT	3.08543
CT	0
CT	3.21404
CT	2.81729
CT	3.64489
CT	4.00546
CT	1.67669
CT	3.3228
CT	0
CT	2.79642
CT	1.98181
TT	2.91683
TT	2.3581
TT	1.88228
TT	2.39699
TT	0
TT	2.81902
TT	2.86854
TT	2.07997
TT	2.34434
TT	2.87078
TT	2.30988
TT	0
TT	1.87519
TT	2.16077
TT	2.15532
TT	2.14243
TT	2.59833
TT	2.60128
TT	2.34486
TT	2.08959
TT	1.9413
TT	1.90465
TT	3.11405
TT	2.51258
TT	2.37895
TT	3.2426
TT	2.53313
TT	2.10343
TT	2.11553
TT	2.2249
TT	2.43929
TT	2.93826
TT	2.45937
TT	2.73824
TT	1.5133
TT	2.02972
TT	2.55558
TT	2.06188
TT	2.583
TT	0
TT	1.98208
TT	2.07421
TT	2.26958
TT	2.42786
TT	1.99544
TT	2.50878
TT	2.80336
TT	2.1116
TT	2.62873
TT	2.73317
TT	2.59005
TT	1.93289
TT	2.36233
TT	2.56182
TT	2.06522
TT	2.69874
TT	1.13729
TT	2.29552
TT	2.60248
TT	2.23036
TT	2.86253
TT	2.45591
TT	2.52869
TT	2.87847
TT	1.98062
TT	2.19156
TT	2.14322
TT	2.35999
TT	2.36763
TT	2.88836
TT	2.01855
TT	2.51772
TT	2.9792
TT	2.40415
TT	2.7642
TT	2.50674
TT	2.68132
TT	2.19011
TT	2.14552
TT	2.53598
TT	2.45415
TT	2.63975
TT	2.32581
TT	2.42922
TT	2.85488
TT	2.60938
TT	2.64256
TT	2.25689
TT	2.47404
TT	1.72998
TT	2.81729
TT	1.85661
TT	2.64539
TT	2.30049
TT	1.41305
TT	2.29111
TT	2.72332
TT	2.36659
TT	2.75072
TT	2.80224
TT	2.53244
TT	2.15662
TT	3.02894
TT	2.18297
TT	2.52544
TT	2.51072
TT	2.66121
TT	2.30293
TT	2.4952
TT	2.47526
TT	1.94677
TT	2.50608
TT	2.53205
TT	2.66752
TT	1.88567
TT	2.28923
TT	2.6735
TT	2.04495
TT	2.54519
TT	2.56872
TT	2.64932
TT	2.35377
TT	2.45781
TT	2.48525
TT	1.58648
TT	3.17412
TT	1.21799
TT	2.49218
TT	2.09691
TT	1.81918
TT	2.53183
TT	2.78863
TT	0.542411
TT	2.27611
TT	2.22533
TT	2.51359
TT	2.81532
TT	0.891696
TT	2.49082
TT	2.71769
TT	2.84622
TT	2.68761
TT	2.58715
TT	3.00965
TT	2.97199
TT	2.59361
TT	1.948
TT	1.90173
TT	2.20203
TT	2.95694
TT	1.25062
TT	2.64667
TT	2.83472
TT	2.73791
TT	2.56846
TT	2.61606
TT	2.0863
TT	2.61122
TT	1.42301
TT	2.7361
TT	2.42934
TT	2.39865
TT	2.60572
TT	2.10729
TT	2.52921
TT	2.39083
TT	2.66028
TT	2.59017
TT	2.28512
TT	2.19981
TT	2.593
TT	2.29461
TT	2.64188
TT	2.17617
TT	2.58353
TT	2.52429
TT	2.51913
TT	1.19405
TT	2.62294
TT	2.36798
TT	2.83096
TT	2.02395
TT	2.46954
TT	1.77305
TT	2.26018
TT	2.48841
TT	2.63887
TT	0.940222
TT	2.59721
TT	2.90109
TT	1.97676
TT	0.839601
TT	3.09824
TT	2.07384
TT	2.82315
TT	2.33105
TT	2.69545
TT	1.69271
TT	2.3572
TT	2.19756
TT	2.68635
TT	2.34512
TT	2.27668
TT	2.68956
TT	1.94465
TT	3.04786
TT	2.20184
TT	1.70562
TT	2.52595
TT	2.41121
TT	2.73879
TT	2.07895
TT	2.26414
TT	2.33432
TT	2.21133
TT	2.0448
TT	0.927752
TT	2.71814
TT	2.2117
TT	2.57496
TT	1.23484
TT	2.78607
TT	2.83947
TT	2.89514
TT	2.80023
TT	2.29417
TT	2.51503
TT	2.64877
TT	3.01918
TT	2.56316
TT	2.73474
TT	2.16399
TT	2.74278
TT	2.82125
TT	1.95061
TT	2.40586
TT	1.21788
TT	2.5354
TT	2.51827
TT	2.37242
TT	2.58933
TT	2.51324
TT	2.64905
TT	2.56324
TT	2.13457
TT	2.88577
TT	2.67858
TT	3.00268
TT	2.85902
TT	2.37052
TT	2.50881
TT	1.76961
TT	2.51941
TT	2.8652
TT	2.7334
TT	2.54452
TT	2.57532
TT	1.85915
TT	1.78465
TT	2.11928
TT	2.77872
TT	2.08267
TT	2.50347
TT	2.43181
TT	2.37991
TT	2.38637
TT	2.89824
TT	2.69472
TT	2.33777
TT	2.90125
TT	2.04286
TT	2.67409
TT	3.04009
TT	2.20671
TT	2.42214
TT	2.779
TT	2.19837
TT	2.19868
TT	2.72044
TT	1.94222
TT	1.50527
TT	2.48996
TT	2.23225
TT	2.68253
TT	2.46003
TT	1.41825
TT	1.53231
TT	2.33883
TT	2.37754
TT	2.35776
TT	2.09345
TT	2.13731
TT	2.33599
TT	2.4428
TT	2.43664
TT	2.42853
TT	2.13344
TT	2.89371
TT	2.33625
TT	1.81012
TT	2.62265
TT	1.73213
TT	2.40902
TT	2.02996
TT	2.24168
TT	0
TT	0
TT	2.66592
TT	2.07187
TT	2.66444
TT	2.34219
TT	1.95142
TT	2.50969
TT	1.83336
TT	1.58984
TT	2.06609
TT	2.7773
TT	2.46764
TT	2.61519
TT	1.9559
TT	2.47343
TT	2.15473
TT	2.23979
TT	1.71354
TT	1.95266
TT	2.94851
TT	2.61004
TT	2.08062
TT	2.788
TT	2.59108
TT	1.9083
TT	2.10711
TT	2.0842
TT	2.38576
TT	2.63997
TT	1.6986
TT	2.8617
TT	2.77012
TT	1.5559
TT	2.19383
TT	2.03437
TT	2.85725
TT	2.35045
TT	2.49609
TT	3.27718
TT	2.3658
TT	2.64835
TT	1.98505
TT	2.26347
TT	2.5511
TT	2.56854
TT	2.37988
TT	2.69973
TT	2.92714
TT	2.50649
TT	0.806511
TT	2.03226
TT	2.5215
TT	3.12098
TT	2.20385
TT	1.71557
TT	2.22969
TT	2.76557
TT	2.57002
TT	2.13413
TT	2.61092
TT	1.8385
TT	2.38553
TT	2.34308
TT	1.49654
TT	2.52703
TT	3.028
TT	2.93352
TT	2.80944
TT	2.5321
TT	2.18243
TT	1.88297
TT	2.50183
TT	3.29
TT	1.87414
TT	2.23903
TT	2.57496
TT	2.08177
TT	2.66379
TT	2.52303
TT	2.80472
TT	2.64755
TT	2.27559
TT	2.03862
TT	2.72713
TT	2.33996
TT	1.80221
TT	2.38429
TT	2.97033
TT	2.63667
TT	2.79114
TT	2.66302
TT	1.31263
TT	2.44118
TT	2.53472
TT	2.8415
TT	2.41936
TT	1.98858
TT	2.45081
TT	2.5108
TT	1.38256
TT	2.19874
TT	2.2324
TT	1.28294
TT	2.5023
TT	2.56614
TT	2.39504
TT	2.33378
TT	2.79403
TT	2.24475
TT	3.56094
TT	2.65777
TT	2.04371
TT	2.08425
TT	2.40938
TT	2.37303
TT	2.19255
TT	2.63386
TT	2.5554
TT	1.91831
TT	2.70484
TT	1.92447
TT	2.58182
TT	2.03316
TT	3.13304
TT	2.33489
TT	2.8113
TT	2.26443
TT	2.89578
TT	2.2745
TT	2.64175
TT	2.77228
TT	2.40677
TT	2.49483
TT	2.13488
TT	2.69245
TT	2.29216
TT	2.49963
TT	2.52883
TT	2.08733
TT	1.38487
TT	2.18223
TT	2.23512
TT	2.46515
TT	2.53996
TT	2.16837
TT	2.5164
TT	2.32583
TT	1.98984
TT	3.17383
TT	2.1135
TT	2.12909
TT	1.82458
TT	2.32674
TT	2.92097
TT	2.67228
TT	2.29608
TT	2.34821
TT	2.08071
TT	1.61587
TT	2.18206
TT	2.27269
TT	2.88808
TT	2.37118
TT	2.48047
TT	2.43912
TT	3.00329
TT	1.6361
TT	2.46457
TT	2.25228
TT	2.69876
TT	2.92961
TT	2.59995
TT	2.35687
TT	2.56053
TT	2.57719
TT	2.53851
TT	2.07667
TT	1.95339
TT	2.07826
TT	1.32832
TT	2.74063
TT	2.71416
TT	2.92888
TT	2.35796
TT	3.5169
TT	2.35723
TT	2.64014
TT	1.97456
TT	2.52696
TT	2.24123
TT	2.23699
TT	1.99069
TT	2.78885
TT	2.54914
TT	1.74033
TT	2.81376
TT	2.81652
TT	2.38383
TT	2.63122
TT	2.14466
TT	2.24816
TT	2.29135
TT	2.44164
TT	2.60346
TT	1.80626
TT	2.63121
TT	2.57161
TT	2.66068
TT	2.3969
TT	2.57382
TT	2.18909
TT	2.47869
TT	2.94085
TT	2.21478
TT	2.76721
TT	2.73719
TT	1.91875
TT	2.87591
TT	2.79161
TT	2.87207
TT	1.96222
TT	2.44013
TT	2.96987
TT	0
TT	2.74664
TT	2.07376
TT	2.6193
TT	2.5475
TT	2.68563
TT	2.18999
TT	2.78504
TT	1.81967
TT	2.41458
TT	2.45894
TT	2.60118
TT	2.50942
TT	2.66884
TT	2.7449
TT	2.48792
TT	2.0999
TT	2.08514
TT	2.40499
TT	2.86294
TT	3.04279
TT	2.27885
TT	2.74871
TT	2.52636
TT	2.50842
TT	1.40172
TT	2.62501
TT	2.27768
TT	1.44678
TT	2.31217
TT	2.97507
TT	1.91965
TT	2.12846
TT	2.55203
TT	2.66645
TT	2.89436
TT	2.84645
TT	2.68326
TT	2.20252
TT	2.20756
TT	2.75409
TT	2.39192
TT	1.75078
TT	2.47271
TT	2.79924
TT	1.63201
TT	2.83825
TT	1.83204
TT	2.12353
TT	2.79507
TT	2.59184
TT	1.74354
TT	2.78904
TT	2.94141
TT	1.90785
TT	2.42198
TT	2.13739
TT	2.00223
TT	2.65298
TT	2.54933
TT	2.01194
TT	2.64467
TT	2.73902
TT	2.44816
TT	0
TT	2.66792
TT	2.84696
TT	2.25818
TT	2.93505
TT	2.91416
TT	2.54614
TT	0.743029
TT	2.96491
TT	2.33843
TT	2.46488
TT	2.13621
TT	1.49847
TT	1.56665
TT	2.04594
TT	1.5657
TT	2.6351
TT	2.46065
TT	2.24371
TT	2.64661
TT	2.77618
TT	2.05794
TT	2.53658
TT	2.77026
TT	3.69163
TT	1.77224
TT	1.35961
TT	2.82172
TT	2.07867
TT	1.7824
TT	3.45935
TT	2.43639
TT	1.95062
TT	2.84478
TT	2.32805
TT	2.98732
TT	1.66675
TT	2.4334
TT	2.47787
TT	1.21765
TT	2.87641
TT	2.34451
TT	1.93457
TT	2.61748
TT	2.11389
CC	2.65579
CC	3.1662
CC	2.90394
CC	2.31327
CC	3.00948
CC	2.97328
CC	2.72027
CC	3.55159
CC	3.11696
CC	3.42498
CC	3.61365
CC	3.68985
CC	3.22265
CC	3.61846
CC	3.06222
CC	3.72919
CC	3.15003
CC	3.23125
CC	3.64736
CC	3.86811
CC	3.01565
CC	3.35826
CC	3.07749
CC	2.87799
CC	3.5632
CC	3.10884
CC	3.45717
CC	2.30592
CC	3.90607
CC	3.17755
CC	3.07678
CC	2.44994
CC	2.44389
CC	2.92811
CC	1.49807
CC	3.65938
CC	2.89801
CC	3.69854
CC	2.09194
CC	2.19651
CC	3.50769
CC	2.77756
CC	3.38703
CC	2.88944
CC	2.53901
CC	3.25812
CC	2.79472
CC	3.15223
CC	1.49412
CC	2.19651
CC	2.19509
CC	3.02707
CC	3.5104
CC	2.46605
CC	2.58891
CC	3.2525
CC	3.095
CC	1.47603
CC	3.27658
CC	3.43312
CC	3.19551
CC	2.96312
CC	2.98108
CC	0
CC	3.60255
CC	0
CC	3.5657
CC	2.36521
CC	2.8595
CC	3.68461
CC	3.51488
CC	3.36408
CC	1.73148
CC	2.87011
CC	3.54075
CC	3.6279
CC	2.94217
CC	2.94136
CC	3.12793
CC	3.22164
CC	2.64766
CC	1.1599
CC	3.18776
CC	3.56827
CC	2.34849
CC	2.94368
CC	3.23652
CC	3.86307
CC	3.08332
CC	3.95549
CC	3.29404
CC	2.80408
CC	0.735962
CC	3.28274
CC	3.44592
CC	3.46448
CC	2.58812
CC	2.70973
CC	2.74377
CC	2.63354
CC	3.33661
CC	2.86012
CC	3.70483
CC	3.07454
CC	3.51093
CC	3.46782
CC	2.76931
CC	3.68191
CC	3.10603
CC	3.29938
CC	3.35855
CC	2.42798
CC	2.54813
CC	3.48436
CC	3.01344
CC	3.10481
CC	3.25516
CC	3.39165
CC	2.23136
CC	2.97881
CC	0
CC	3.07799
CC	3.05243
CT	2.82125
CT	2.40673
CT	1.62041
CT	3.12784
CT	3.21037
CT	2.18034
CT	2.70887
CT	3.20654
CT	2.68356
CT	3.44002
CT	2.65269
CT	3.27489
CT	3.77029
CT	2.08389
CT	3.14254
CT	3.0364
CT	3.29624
CT	3.77066
CT	3.34146
CT	2.11893
CT	3.04545
CT	3.17978
CT	2.32515
CT	2.67466
CT	3.32512
CT	2.85002
CT	3.10351
CT	3.1795
CT	2.72436
CT	2.97397
CT	3.04325
CT	3.44969
CT	2.47199
CT	3.11446
CT	3.80494
CT	3.32814
CT	2.11839
CT	2.61594
CT	2.66154
CT	2.10154
CT	2.86035
CT	2.08034
CT	2.80329
CT	3.14227
CT	2.52059
CT	2.88717
CT	3.35075
CT	3.00273
CT	3.6811
CT	3.22823
CT	3.35864
CT	3.75274
CT	2.44169
CT	2.66178
CT	2.92242
CT	3.07603
CT	3.00681
CT	3.94914
CT	2.54225
CT	2.58237
CT	3.15837
CT	3.41504
CT	2.61075
CT	2.86619
CT	3.31942
CT	3.56167
CT	3.19693
CT	3.34788
CT	2.95715
CT	3.20063
CT	2.085
CT	3.37966
CT	3.14208
CT	3.07163
CT	3.05526
CT	2.98415
CT	2.73924
CT	2.54661
CT	3.06735
CT	2.76781
CT	3.08507
CT	3.24201
CT	2.12177
CT	2.91923
CT	2.61636
CT	3.14341
CT	3.28939
CT	2.98089
CT	3.09847
CT	3.75704
CT	2.3837
CT	3.25879
CT	2.9138
CT	2.80673
CT	2.18009
CT	3.77668
CT	3.23898
CT	2.73389
CT	3.52116
CT	2.97663
CT	2.8036
CT	3.01072
CT	2.38376
CT	3.51373
CT	3.3386
CT	3.08998
CT	3.03552
CT	3.50953
CT	3.28048
CT	2.75318
CT	2.69393
CT	2.88637
CT	2.38236
CT	2.63009
CT	2.4392
CT	3.83224
CT	3.04513
CT	2.80745
CT	3.40405
CT	3.28673
CT	3.1532
CT	3.85003
CT	3.01656
CT	3.80591
CT	3.20146
CT	3.45887
CT	2.97134
CT	2.82808
CT	3.37269
CT	3.96184
CT	2.98987
CT	3.44022
CT	2.84725
CT	3.14966
CT	2.64756
CT	2.82681
CT	2.13633
CT	2.08497
CT	1.93025
CT	3.33859
CT	3.01914
CT	2.97305
CT	2.63644
CT	3.17053
CT	3.07318
CT	2.70101
CT	3.18391
CT	2.31156
CT	3.19168
CT	3.03024
CT	3.11204
CT	2.28346
CT	2.99594
CT	3.44407
CT	3.40845
CT	3.16613
CT	2.96327
CT	2.91008
CT	3.1032
CT	1.59363
CT	2.81341
CT	2.33192
CT	2.57046
CT	3.20012
CT	2.64484
CT	2.46171
CT	2.87997
CT	2.45333
CT	2.81565
CT	3.3874
CT	3.40856
CT	2.89458
CT	3.0896
CT	2.67387
CT	3.03191
CT	2.68444
CT	2.22041
CT	3.23671
CT	3.01285
CT	2.07468
CT	3.26361
CT	3.15347
CT	3.35139
CT	3.3574
CT	2.97312
CT	3.22049
CT	3.51189
CT	2.62798
CT	2.9326
CT	2.98246
CT	3.32506
CT	3.99383
CT	3.53307
CT	2.9986
CT	1.92001
CT	2.9145
CT	3.05484
CT	1.60795
CT	3.5169
CT	3.26131
CT	2.6104
CT	2.86259
CT	3.61314
CT	2.91881
CT	2.91394
CT	3.39687
CT	2.76942
CT	2.8536
CT	2.96713
CT	3.67394
CT	3.67908
CT	4.00933
CT	2.73767
CT	2.74518
CT	2.96291
CT	2.50748
CT	3.12316
CT	2.92272
CT	2.54377
CT	3.16344
CT	2.97224
CT	3.81836
CT	3.03952
CT	2.91388
CT	2.93849
CT	2.46156
CT	3.52567
CT	3.1688
CT	2.27742
CT	3.43524
CT	2.87092
CT	3.22933
CT	3.54918
CT	3.43409
CT	2.96148
CT	2.52556
CT	3.35932
CT	1.8561
CT	2.27368
CT	2.93223
CT	2.54095
CT	2.74564
CT	2.83152
CT	3.43499
CT	3.74252
CT	2.59028
CT	3.63505
CT	2.88285
CT	3.05874
CT	0
CT	3.20181
CT	3.39603
CT	3.09181
CT	2.28809
CT	2.53484
CT	2.42609
CT	2.81952
CT	3.90315
CT	2.87419
CT	3.11455
CT	2.70712
CT	2.29542
CT	2.57186
CT	3.44356
CT	3.06831
CT	3.18076
CT	2.98267
CT	3.36082
CT	3.12492
CT	2.77176
CT	3.04067
CT	2.82323
CT	2.47425
CT	2.62536
CT	2.87448
CT	3.60938
CT	3.76424
CT	1.91363
CT	1.84493
CT	3.26159
CT	2.7455
CT	2.03493
CT	1.80978
CT	2.63733
CT	2.60376
CT	2.01241
CT	2.00501
CT	3.00664
CT	3.43993
CT	3.17672
CT	2.63092
CT	2.30786
CT	2.2287
CT	3.29372
CT	3.76975
CT	3.41559
CT	3.68087
CT	3.60383
CT	3.2874
CT	2.30463
CT	3.41114
CT	3.57262
CT	2.91165
CT	2.75642
CT	3.05329
CT	3.39036
CT	2.21157
CT	3.29285
CT	3.24913
CT	2.23745
CT	3.22157
CT	2.75142
CT	3.16422
CT	3.49573
CT	2.98657
CT	2.83953
CT	2.89289
CT	2.97144
CT	3.06177
CT	2.5131
CT	3.03829
CT	2.91848
CT	2.58601
CT	3.30543
CT	2.93284
CT	2.93785
CT	3.21743
CT	2.41729
CT	3.32696
CT	3.6772
CT	2.49748
CT	1.64105
CT	2.79466
CT	2.43505
CT	3.09041
CT	2.33293
CT	2.95915
CT	2.45995
CT	2.42915
CT	3.20641
CT	2.79748
CT	3.50275
CT	3.17224
CT	2.57893
CT	2.21295
CT	3.70702
CT	3.0841
CT	3.42854
CT	3.97596
CT	2.83819
CT	0.444468
CT	2.47027
CT	3.13969
CT	3.39393
CT	3.00889
CT	0
CT	2.69964
CT	2.33087
CT	2.74241
CT	2.68716
CT	2.61514
CT	3.08227
CT	3.16844
CT	3.20512
CT	2.57337
CT	3.05281
CT	3.03294
CT	3.50579
CT	2.56342
CT	1.28922
CT	3.13489
CT	3.22297
CT	1.826
CT	3.30395
CT	2.87997
CT	3.39561
CT	2.74419
CT	3.02604
CT	2.9751
CT	2.22205
CT	2.39988
CT	2.77441
CT	3.04128
CT	3.54915
CT	3.67578
CT	2.78944
CT	2.3067
CT	3.84741
CT	2.91587
CT	3.18421
CT	2.48955
CT	3.5372
CT	3.21998
CT	2.66595
CT	3.01053
CT	2.86103
CT	3.49066
CT	2.88163
CT	3.04868
CT	3.24042
CT	2.96441
CT	2.66424
CT	2.81369
CT	2.85978
CT	1.72306
CT	3.30488
CT	2.74556
CT	2.82139
CT	3.23437
CT	3.0172
CT	2.78311
CT	2.91442
CT	3.50242
CT	2.36143
CT	2.47539
CT	3.00867
CT	2.95168
CT	3.04072
CT	2.72675
CT	3.29382
CT	2.36398
CT	1.95831
CT	3.74994
CT	3.23561
CT	3.66518
CT	3.41673
CT	3.1881
CT	2.99758
CT	2.26124
CT	3.36115
CT	1.74111
CT	3.03109
CT	2.35897
CT	2.66449
CT	2.5309
CT	3.36045
CT	2.77514
CT	3.44219
CT	1.86571
CT	2.89882
CT	3.01692
CT	3.80393
CT	2.92118
CT	2.72825
CT	3.05865
CT	2.98005
CT	2.81553
CT	2.27855
CT	2.88816
CT	2.99988
CT	2.6263
CT	3.44257
CT	3.64661
CT	2.67684
CT	3.3364
CT	3.52071
CT	2.39178
CT	2.996
CT	2.1383
CT	3.61259
CT	3.20257
CT	3.31345
CT	2.41758
CT	3.09746
CT	2.83781
CT	3.19971
CT	2.36938
CT	2.90944
CT	3.23889
CT	2.2786
CT	2.92476
CT	2.45333
CT	0.606932
CT	2.41091
CT	3.03011
CT	3.05454
CT	3.20903
CT	2.98821
CT	2.58327
CT	3.20927
CT	3.14588
CT	3.76126
CT	2.73576
CT	4.22949
CT	3.30493
CT	2.61952
CT	2.94256
CT	3.29299
CT	2.84452
CT	2.28117
CT	3.0733
CT	2.96919
CT	3.42217
CT	3.0576
CT	3.21857
[truncated: 17,984 more rows]

## Sheet: Fig.5B-J
Fig.5B	Vector	RPL14-C	RPL14-T									Fig.5C-bei	RPL14	NKRF	Fig.5C-zhang	RPL14	NKRF
	0.0803	11.8859	9.2933										293.665	8.78671		1656.74	13.4743
	0.0857	12.6401	9.1718										411.115	7.17148		641.688	12.7607
	0.0882	12.6047	9.0857										337.345	7.03282		888.873	16.2547
	0.0875	14.4499	9.6596										473.93	9.07113		755.94	13.0415
													711.792	5.72981		913.359	5.58969
													515.286	7.00826		1310.63	14.4678
Fig.5D		si-NC			si-NKRF-1			si-NKRF-2					623.899	7.06664		679.665	10.9615
	S26	0.763348	1.13379	1.10286	0.157066	0.132416	0.127281	0.457117	0.389586	0.570762			388.371	8.7833		1048.45	14.1828
	CNE2-EBV	1.11027	0.985502	0.91393	0.200013	0.174048	0.109625	0.536863	0.478751	0.471663			589.698	9.11078		866.001	13.3922
													727.005	8.16835		1204.97	13.6833
													664.71	10.6837		694.175	11.3758
Fig.5E		si-NC			si-NKRF								651.874	7.96561		913.394	11.9215
	Vector	0.0566	0.0565	0.0564	0.04	0.0411	0.042						512.684	10.0321		863.473	15.0762
	RPL14-C	7.5678	8.8115	7.6197	3.3809	3.8144	3.8621						731.338	14.0438		917.935	17.0519
	RPL14-T	6.5926	6.6292	5.5141	3.3051	3.3968	3.0988						386.66	7.97885		861.857	12.3446
													413.428	8.26407		1464.08	9.62139
													775.53	21.2142		551.029	15.2205
	Vector	RPL14-C	RPL14-T										571.746	6.43994		804.449	15.5279
	0.706714	0.446748	0.501335										522.102	8.87148		1186.26	16.466
	0.727434	0.432889	0.5124										389.025	13.0281		771.752	14.2017
	0.744681	0.506857	0.561977										413.603	10.4882		949.57	13.9872
													535.596	7.23012		1199.6	9.44503
													626.491	11.1282		1049.33	19.4161
Fig.5F		Vector			NKRF								350.494	8.06582		1039.96	18.8724
	Vector	0.0521	0.0539	0.0538	0.0493	0.0484	0.0477						494.861	16.1139		914.452	14.9826
	RPL14-C	14.6234	16.7325	16.9086	18.9013	22.5807	20.954						521.548	12.5721		1045.63	17.0359
	RPL14-T	14.0096	13.5473	12.8897	16.179	16.0209	15.7608						321.915	9.43814		779.924	12.3784
													414.071	10.5432		1735.36	17.4366
													523.483	8.79532		618.943	18.3792
	Vector	RPL14-C	RPL14-T										549.972	12.9691		636.721	14.934
	0.946257	1.29254	1.15485										321.711	7.86252		1039.93	10.1787
	0.897959	1.34951	1.18259										461.57	9.04662		1065.88	13.0364
	0.886617	1.23925	1.22274										526.481	6.03101		528.786	13.3591
													764.062	10.6446		668.193	16.0888
													501.858	10.0088		911.714	17.522
Fig.5J		Vector			NKRF								401.932	9.06277		806.298	16.7539
	RPL14-P1	1.15126	0.958181	0.906522	8.56091	7.45578	10.6056						514.159	9.35065		980.867	16.4135
	RPL14-P2	1.00826	1.11253	0.891494	0.479089	0.332867	0.299808						563.854	7.04358		785.324	15.2922
	RPL14-P3	1.05472	1.00383	0.944504	0.373672	0.434988	0.192398						572.811	8.12872		859.817	14.1413
													427.301	9.60536		792.909	11.8725
													799.97	6.45908		1510.03	13.3461
													439.818	6.68147		878.789	13.7988
													601.107	8.26769		867.578	13.8261
													487.349	13.8403		1225.36	12.1867
													464.688	8.30453		803.771	12.8773
													829.142	8.04253		1004.68	9.05346
													541.539	9.31688		650.525	10.3868
													207.647	6.66792		1170.6	23.046
													644.91	9.77817		593.976	8.05379
													584.523	13.7052		1425.9	12.4376
													751.847	25.5205		1815.31	16.3865
													541.997	17.6899		868.064	11.0731
													597.536	8.73151		1784.21	17.2696
													1109.86	9.29925		762.779	13.6562
													745.114	23.0883		776.174	12.7738
													396.565	16.1513		1002.09	17.9955
													2003.42	12.3828		833.65	12.7874
													448.856	8.22112		654.357	13.5742
													573.683	10.2742		1093.25	14.041
													560.966	9.85647		685.528	13.6951
													636.054	8.9635		783.093	12.7932
													365.499	10.9176		1291.34	14.8933
													539.576	9.09602		588.816	11.0784
													499.861	13.2784		1419.88	17.2442
													244.393	5.50387		1536.67	19.828
													923.944	8.42185		1475.24	18.0648
													574.407	10.6066		744.113	9.66127
													867.723	6.71394		1110.77	11.1752
													541.695	10.2931		735.769	16.0601
													729.942	15.5631		1360.8	13.5443
													792.043	14.4184		814.194	13.0365
													1110.03	15.161		1020.68	14.0456
													557.257	9.12399		583.4	12.4696
													606.524	8.11308		1298.93	17.0593
													522.809	15.5734		1019.75	10.4972
													873.025	9.27583		717.846	9.54425
													797.719	9.16158		746.012	15.4066
													662.508	11.1126		1756.32	13.8259
													601.92	8.44898		823.016	15.128
													449.484	9.79449		835.47	11.4037
													588.52	12.7996		668.99	15.4582
													469.507	8.52078		1508.73	15.9597
													753.676	7.79959		978.734	14.8167
													641.571	14.598		895.676	16.4493
													385.803	8.2657		754.737	15.7089
													461.681	3.06488		902.322	13.6745
													209.036	3.86818		1160.32	10.6141
													583.805	7.22289		1034.86	14.1807
													810.428	7.14744		1217.82	16.8599
													476.268	5.93788		774.388	13.8933
													637.313	7.42841		915.89	12.1528
													657.609	10.2152		733.055	11.9131
													522.65	7.32278		782.521	13.3063
																1148.04	11.0457
																661.258	14.6209
																769.78	16.298
																530.15	12.6282
																768.849	10.3181
																1276.45	18.6491
																1717.11	22.2409
																636.855	15.3709
																820.81	15.9602
																646.113	8.41419
																687.068	12.215
																1318.88	13.4668
																609.243	15.4984
																681.664	13.087
																1183.7	15.1533
																683.763	10.4974
																1050.94	22.3838
																693.731	15.053
																863.16	11.912
																641.812	17.7253

## Sheet: Fig.5G
NKRF	RPL14	SNP
7.38	1083.18	non_TT
10.16	857.3	non_TT
5.97	495.27	non_TT
5.71	832.9	non_TT
11.64	496.26	TT
7.98	648.74	non_TT
7.27	947.46	non_TT
11.25	1147.72	non_TT
7.63	548.56	non_TT
8.62	1258.25	non_TT
5.85	420.89	non_TT
10.45	582.84	non_TT
7.7	487.17	non_TT
11.06	937.45	non_TT
9.19	523.84	non_TT
5.68	1100.56	non_TT
13.7	889.93	non_TT
10.54	553.75	TT
9.96	713.63	non_TT
10.06	1283.09	non_TT
4.21	270.07	non_TT
13.99	1305.29	non_TT
9.72	874.64	TT
7.63	528.82	non_TT
6.75	622.67	non_TT
8.85	476.24	TT
6.13	583.17	TT
7.53	560.32	non_TT
10.59	687.69	non_TT
10.02	434.79	non_TT
9.13	630.75	TT
5.54	731.6	TT
9.86	592.35	non_TT
8.23	622.66	non_TT
7.97	785.58	non_TT
10.12	955.06	non_TT
11.15	1108.15	non_TT
7.79	438.15	non_TT
5.26	483.3	non_TT
6.44	483.2	TT
4.99	429.45	non_TT
7.81	553.38	non_TT
11.76	653.83	non_TT
8.88	652.81	TT
6.38	494.48	TT
8.1	519.72	non_TT
8.01	836.56	TT
4.97	708.43	non_TT
10.1	1346.39	non_TT
10.45	540.89	non_TT
6.13	802.79	non_TT
10.58	917.23	non_TT
8.26	691.92	non_TT
10.94	794.13	non_TT
9.65	470.43	non_TT
5.4	392.4	non_TT
5.4	387.8	non_TT
7.44	573.89	TT
5.66	689.4	non_TT
4.27	506.78	TT
7.22	881.53	non_TT
13.34	1254.67	non_TT
10.7	500.42	non_TT
8.39	968.7	TT
7.57	549.19	TT
8.71	478.06	non_TT
8.11	1184.81	non_TT
7.96	573.88	non_TT
10.51	1108.7	non_TT
7.57	437.38	non_TT
7.71	653.19	TT
9.29	762.43	non_TT
9.74	564.44	TT
10.34	494.64	non_TT
5.96	410.19	non_TT
10.16	630.33	non_TT
11.52	1359.18	non_TT
10.29	690.43	non_TT
4.7	427.85	TT
10.21	678.88	non_TT
6.63	858.65	non_TT
9.41	515.42	non_TT

## Sheet: Fig.6B
EBV_score	RPL14
-0.0097178	1.89361
-0.00941572	2.7582
-0.00937696	3.33691
-0.00930108	2.31254
-0.00923682	1.81633
-0.00866325	2.09088
-0.00851278	2.00248
-0.0085125	2.57107
-0.00834569	2.29111
-0.00815501	2.75072
-0.00810838	2.44118
-0.00781383	2.70092
-0.0076991	2.34434
-0.00751562	2.84801
-0.00748869	2.96497
-0.00729165	3.46108
-0.0072458	2.33011
-0.00713538	3.37351
-0.00712954	2.53872
-0.00712391	2.75345
-0.00708737	3.40324
-0.00690724	2.14333
-0.0068737	2.50165
-0.00686932	2.531
-0.00685136	3.39872
-0.00684157	2.37895
-0.00675912	2.67049
-0.00671531	1.92013
-0.00671471	3.03386
-0.00663452	3.01147
-0.00662413	3.34766
-0.00661306	2.13061
-0.00660831	3.32904
-0.00659684	2.36143
-0.00657054	2.62265
-0.00655316	2.97578
-0.00641981	3.55846
-0.00640774	2.5475
-0.00640544	3.16068
-0.00634201	3.23115
-0.00631162	2.92286
-0.00625138	2.64484
-0.00624199	2.30511
-0.0062258	3.30243
-0.00622436	1.72177
-0.00621974	3.26792
-0.00614734	2.83649
-0.00613192	2.87073
-0.00612785	2.65676
-0.00611872	2.65744
-0.00608211	3.57738
-0.00604753	2.8541
-0.00602328	2.96032
-0.00600282	2.9145
-0.00597702	2.86735
-0.00595155	3.15764
-0.00593883	2.9961
-0.0059312	3.15293
-0.00589346	3.56479
-0.00584346	3.04988
-0.00583951	2.64785
-0.00583423	2.50974
-0.00578828	3.13777
-0.0057687	3.33765
-0.00575944	3.09524
-0.00575138	2.7022
-0.00573097	2.78904
-0.00572172	3.71709
-0.00566973	2.68161
-0.00566729	3.00746
-0.00566486	3.15534
-0.0056272	2.65328
-0.00560413	3.29487
-0.00560089	1.80734
-0.00559347	2.56614
-0.00557974	2.60767
-0.00557893	2.99473
-0.00556145	2.84543
-0.005552	2.26347
-0.00554504	3.33745
-0.00553213	2.98246
-0.00545386	2.69472
-0.00543979	3.10249
-0.00543744	3.46709
-0.00539678	1.76326
-0.00538334	3.2736
-0.00536286	1.90241
-0.00535904	3.42672
-0.0053534	1.9335
-0.00533267	2.89569
-0.0053246	3.00555
-0.00532389	2.52636
-0.00531243	2.69393
-0.00529549	1.95877
-0.00529189	3.04515
-0.00518018	2.883
-0.0051345	2.47941
-0.00513118	3.06264
-0.00511895	3.2068
-0.00511624	3.09524
-0.00510054	2.84296
-0.0050511	2.99735
-0.00503811	1.90735
-0.00503664	3.14801
-0.00503579	3.00151
-0.0050313	3.0809
-0.00502226	2.70712
-0.00495628	2.75318
-0.00493674	2.98267
-0.00493346	3.59878
-0.00490638	3.14437
-0.00488541	3.21277
-0.00487589	3.32543
-0.00476213	2.65354
-0.00470822	2.8794
-0.00470627	3.55708
-0.00469754	2.64756
-0.00469379	2.743
-0.0046913	3.70931
-0.00468472	3.37241
-0.00466838	2.67264
-0.00460195	2.41392
-0.00459596	3.10949
-0.00459584	2.78872
-0.0045875	2.38576
-0.00457508	2.85978
-0.00455396	3.10659
-0.00454094	2.02798
-0.00451779	2.62871
-0.00450742	3.61405
-0.00450402	3.3098
-0.00447803	3.15003
-0.00447605	2.93346
-0.00446796	2.99524
-0.00445469	3.00488
-0.00444409	3.10603
-0.00443987	3.76941
-0.00441953	3.0967
-0.00441307	3.63427
-0.00436393	2.51081
-0.00436209	2.84546
-0.00435947	2.43505
-0.00433633	2.28642
-0.00430672	3.16609
-0.00429221	3.15831
-0.00428217	1.89407
-0.00428094	3.0503
-0.00425113	1.92352
-0.00424298	2.97134
-0.00422056	3.51871
-0.00421524	3.13683
-0.00416469	3.0563
-0.00416327	2.15337
-0.00415785	3.36656
-0.00414547	3.04993
-0.00414364	3.01684
-0.00410489	2.86079
-0.00409509	2.66099
-0.00408459	3.35855
-0.00407475	2.2849
-0.00406286	3.14296
-0.00405855	2.66202
-0.00403689	2.83151
-0.00402151	2.93194
-0.00401558	2.08409
-0.00401403	2.5464
-0.00396431	3.00902
-0.00396303	2.54786
-0.00395294	2.26321
-0.00394681	2.99461
-0.00393973	2.77259
-0.00393032	2.88679
-0.00392478	2.97663
-0.00392112	3.24234
-0.00390763	2.22849
-0.0038942	3.03945
-0.00388361	2.19303
-0.00388122	2.68444
-0.00386975	2.62294
-0.0038279	3.81103
-0.00382663	3.60658
-0.00381791	3.14675
-0.00381754	2.93334
-0.00381193	3.26682
-0.00379991	2.33257
-0.00378913	2.8388
-0.003768	2.88087
-0.00374698	3.57837
-0.00372532	3.46986
-0.00369669	2.56342
-0.00369097	2.9315
-0.00367458	2.93878
-0.00365715	3.08767
-0.00365225	2.61514
-0.00364276	2.91866
-0.00363421	2.30463
-0.00362867	3.22823
-0.00362605	2.64884
-0.00361896	2.87731
-0.00360442	2.19756
-0.00357501	1.92742
-0.00356986	3.07968
-0.00356845	3.08921
-0.00355704	2.73576
-0.0035416	2.09206
-0.00352782	2.3067
-0.00351654	2.21147
-0.00351487	2.51525
-0.00349889	3.39021
-0.00349806	3.12489
-0.00346964	3.05944
-0.00346214	3.01262
-0.00345896	2.17617
-0.0034516	3.24787
-0.00341964	3.00518
-0.00341922	3.08353
-0.00340914	2.30466
-0.00340513	3.51907
-0.0033929	3.38057
-0.00338226	2.9233
-0.00336555	2.8729
-0.0033308	2.24872
-0.00332083	1.92447
-0.00331782	2.86259
-0.00329694	2.42934
-0.00329261	2.50861
-0.00328398	3.47457
-0.00326151	2.97447
-0.0032398	3.33115
-0.00323401	3.35833
-0.00323399	3.04864
-0.00323243	2.98322
-0.00322004	2.675
-0.00321095	3.22557
-0.0031705	3.02463
-0.00314266	2.90297
-0.0031366	2.17942
-0.00313372	2.94026
-0.00312353	3.10595
-0.00308936	3.05623
-0.00304007	3.02978
-0.00303588	2.98979
-0.00300322	3.32381
-0.00298594	1.56703
-0.00298374	2.61567
-0.00298088	2.27368
-0.00297648	2.64594
-0.00296932	1.73945
-0.00296106	2.00501
-0.00296048	2.86851
-0.00295347	2.29552
-0.00294938	3.29709
-0.00293035	3.20229
-0.00288669	2.24882
-0.00288387	2.05496
-0.00287456	3.46635
-0.00286565	2.92057
-0.00286328	2.58237
-0.00285344	2.47993
-0.00285247	3.24227
-0.00285098	2.08267
-0.00284568	2.27232
-0.00284097	2.57754
-0.00283917	3.08241
-0.0028372	3.04707
-0.00283288	2.40201
-0.00282925	2.40918
-0.00282793	2.61988
-0.00282154	2.21102
-0.00281852	3.47712
-0.00281295	2.88996
-0.00279994	1.93595
-0.00279471	1.98424
-0.00279259	3.308
-0.00277779	2.22946
-0.00277755	3.3654
-0.00277116	2.73902
-0.00277066	1.60149
-0.00276245	2.42915
-0.0027509	3.03106
-0.00275041	1.90228
-0.00274251	2.1657
-0.00273487	2.23438
-0.00273454	2.20823
-0.00273071	3.12316
-0.00272361	2.59963
-0.00269942	2.51357
-0.00268303	3.36768
-0.00267278	3.60706
-0.00266994	2.62167
-0.00265836	2.68505
-0.00263434	3.08583
-0.00262795	3.23605
-0.00258807	3.49117
-0.0025586	2.90636
-0.00254012	3.04868
-0.00253907	3.18907
-0.00253394	2.79507
-0.00253116	2.91587
-0.00250881	3.17913
-0.00249439	2.94352
-0.00245626	2.60938
-0.00245094	1.8353
-0.00244062	2.79744
-0.00241784	2.37728
-0.0024084	2.64807
-0.00238889	2.74412
-0.00237357	2.7455
-0.00237121	3.09642
-0.00233935	1.98254
-0.00230402	2.07667
-0.00230376	2.15977
-0.00229871	2.98168
-0.0022919	3.35136
-0.00227833	3.00963
-0.00227795	3.45779
-0.00227651	2.70181
-0.00227569	2.99119
-0.00226941	3.3082
-0.0022666	3.14588
-0.00225709	3.02488
-0.00224978	3.21052
-0.00223787	2.60594
-0.00220952	3.05484
-0.00220903	2.9979
-0.00219448	2.23225
-0.00218892	3.21834
-0.00217591	3.63755
-0.00213486	2.46818
-0.00212196	3.11275
-0.00212161	3.16544
-0.00210724	2.33192
-0.00208902	2.40976
-0.00208875	2.3284
-0.00208774	2.00895
-0.00208539	2.83722
-0.00208379	2.84036
-0.00207468	3.49268
-0.0020725	3.77382
-0.00206269	2.50764
-0.00202942	2.93174
-0.00202571	3.01598
-0.00201722	3.25333
-0.00200608	3.07091
-0.00198913	1.70259
-0.00196152	2.21892
-0.00195461	2.43095
-0.0019443	2.33105
-0.00192271	2.89266
-0.00191904	2.56846
-0.00191188	3.64097
-0.00190445	3.0129
-0.00190143	3.31488
-0.00190031	2.89578
-0.00187742	2.51337
-0.00185357	3.56073
-0.0018523	2.92149
-0.00184995	2.39682
-0.00183165	3.08197
-0.00182453	2.26331
-0.00180042	1.66424
-0.00179804	0.542411
-0.00178927	3.01053
-0.00178229	2.69964
-0.00177492	3.16507
-0.00175211	2.77254
-0.00174466	3.3036
-0.0017335	1.97091
-0.00172963	2.61075
-0.00172252	2.35411
-0.00171184	2.91008
-0.00171005	2.62624
-0.00170811	2.31614
-0.00169245	2.15162
-0.00169202	1.97371
-0.00168575	3.03133
-0.00167984	2.77057
-0.00167208	3.23067
-0.00166917	3.16613
-0.00164162	2.80143
-0.00163985	3.51246
-0.00163394	3.3897
-0.00160934	3.07815
-0.00160192	2.91653
-0.00158496	2.99147
-0.00156218	0.519259
-0.0015491	2.08297
-0.00152462	2.70355
-0.00151669	2.07468
-0.00148623	3.01717
-0.00144505	2.80745
-0.00140483	3.58315
-0.00140161	1.56078
-0.00139595	2.41964
-0.00138744	3.44015
-0.00137898	2.27768
-0.00135346	2.72633
-0.00133527	3.03243
-0.0013295	2.09173
-0.00132813	2.71587
-0.00132709	2.65288
-0.00132555	2.70857
-0.001322	1.76083
-0.00129037	3.77107
-0.00127413	2.67128
-0.00127122	2.85609
-0.00126988	3.29156
-0.00126378	3.38448
-0.00126376	2.9076
-0.00126285	2.82125
-0.00125453	2.95191
-0.00124611	3.38764
-0.00123164	3.1776
-0.00122926	2.80854
-0.00122637	3.54918
-0.00122107	2.52837
-0.00121882	3.49358
-0.00120326	2.79875
-0.00119354	3.33225
-0.00119206	2.82513
-0.00118364	3.16137
-0.00117219	3.49441
-0.00114305	2.25039
-0.00112409	2.84696
-0.00110054	1.99784
-0.00109795	2.97305
-0.0010731	2.45415
-0.00106273	2.57002
-0.00105023	3.38595
-0.00104242	2.52059
-0.0010349	2.34451
-0.00102557	3.25608
-0.00101746	2.10343
-0.0010168	3.26881
-0.00101655	2.61413
-0.00101372	3.42526
-0.00100385	2.96175
-0.00100251	2.2285
-0.00100218	2.42381
-0.000999015	2.62501
-0.000946968	3.01914
-0.000941851	2.80496
-0.000935982	3.3689
-0.000920128	3.13019
-0.000914244	2.97144
-0.000909486	3.01572
-0.000887711	2.79642
-0.000880875	3.33661
-0.000878102	3.30994
-0.000865878	2.64173
-0.000860842	3.26984
-0.000856719	2.29657
-0.000841481	1.79412
-0.000841072	3.06481
-0.000834054	2.2408
-0.000825763	2.9986
-0.000823732	3.04623
-0.000819179	3.66847
-0.00081532	2.75642
-0.000807806	2.63733
-0.000775462	1.65619
-0.000768701	2.94498
-0.000750712	1.58984
-0.000723679	3.08844
-0.000719617	2.22271
-0.000715706	2.14639
-0.000704744	3.14826
-0.000691144	3.20773
-0.000686686	3.04545
-0.000684914	3.37049
-0.000677163	2.69644
-0.00066867	3.1924
-0.000667379	1.35096
-0.000658422	2.91735
-0.000651168	3.35146
-0.000649459	2.88532
-0.000646167	3.03366
-0.000644374	2.68775
-0.00064154	2.80618
-0.00064146	2.1434
-0.000634777	3.09385
-0.000631771	2.77176
-0.000618039	2.34512
-0.000589281	3.01235
-0.000554647	3.21279
-0.000532383	2.78311
-0.000531474	2.84315
-0.000527324	2.85962
-0.000512305	3.06515
-0.000507896	2.33753
-0.000495424	2.41458
-0.000484496	3.25209
-0.000458532	2.96928
-0.000446575	2.96914
-0.00042883	3.07235
-0.000422526	3.16872
-0.000406783	3.0576
-0.00039226	2.63903
-0.000385673	3.20102
-0.000359937	3.00078
-0.000357198	3.34259
-0.0003243	2.88641
-0.000305793	3.22368
-0.000301197	2.59526
-0.000297087	3.01351
-0.000296969	2.40905
-0.000295597	1.01301
-0.000288976	3.43993
-0.000276912	3.53324
-0.00026932	3.09691
-0.000251537	2.63426
-0.00024711	2.04832
-0.000229696	2.77285
-0.000228865	3.47348
-0.000226868	3.17158
-0.000224186	3.346
-0.000214848	2.78738
-0.000189311	2.99441
-0.000152948	2.22357
-0.000152603	2.70013
-0.000138347	1.95018
-0.00013662	1.95203
-0.000116501	3.22537
-0.000105725	2.4415
-9.42921e-05	3.51741
-9.41345e-05	3.07318
-8.79052e-05	3.27159
-8.75819e-05	3.17371
-7.94145e-05	2.54744
-7.56041e-05	2.10835
-4.19623e-05	2.8861
-3.36807e-05	2.52429
-1.70967e-05	3.10116
-1.43004e-05	3.01664
-1.11824e-05	1.95534
-7.57046e-07	3.27909
3.03378e-06	3.52871
1.15273e-05	3.00889
1.8514e-05	3.02416
2.45767e-05	2.76538
2.50684e-05	2.47539
3.22391e-05	2.13815
3.68403e-05	3.43452
5.79942e-05	3.10679
5.97957e-05	3.12261
7.05159e-05	2.02972
7.26259e-05	2.40149
9.15434e-05	1.48481
0.000126367	4.03416
0.000145345	2.68563
0.000178382	3.22772
0.00018432	3.38402
0.000185518	2.76073
0.000186771	2.80218
0.000195145	2.49204
0.000199385	3.17672
0.000202235	2.61779
0.000209656	2.84313
0.000211316	1.6857
0.000229799	2.90109
0.000239294	3.17899
0.0002698	2.92828
0.000273553	3.5408
0.000278437	2.52974
0.000286805	2.8685
0.000295947	2.80025
0.000305441	2.29805
0.00033564	2.77207
0.000365681	2.29723
0.000369292	2.70992
0.000371919	2.98467
0.000392317	1.92745
0.000394685	2.92118
0.000403049	3.14296
0.000405568	3.2409
0.000420849	2.66068
0.000423493	3.4689
0.000423684	3.2916
0.000425346	3.26928
0.000455189	3.08333
0.000462645	2.52074
0.000463083	3.30602
0.000506627	3.29408
0.00053545	3.48044
0.000559529	3.12014
0.000569823	2.46764
0.000581495	2.48298
0.000581863	2.78406
0.000583205	3.37656
0.000597534	2.62698
0.000613457	2.42187
0.000620872	2.19868
0.000657149	1.92001
0.00066225	2.77441
0.000670275	2.65777
0.000673055	2.23827
0.000673109	3.47224
0.000678732	3.17188
0.000684303	2.93741
0.000698988	1.33975
0.000704261	2.07376
0.000704396	2.61102
0.000705175	3.52059
0.000706743	2.50969
0.000747771	3.18657
0.000760877	1.95062
0.000768741	2.5101
0.0007726	1.91363
0.000798109	2.12765
0.000800223	2.12441
0.000809417	3.42239
0.000828527	3.06543
0.000830232	2.61519
0.000838944	2.60856
0.000852575	3.13434
0.00090242	3.33616
0.000904932	3.56376
0.000906245	2.5309
0.000920687	3.33052
0.000923387	2.16916
0.000928907	3.53378
0.000936909	2.94603
0.000947897	3.26691
0.000954663	2.81569
0.000970692	2.86799
0.000972446	2.58115
0.000988247	3.47641
0.000992041	3.17274
0.000996543	2.65894
0.000997755	3.16413
0.00102754	2.97746
0.00102999	2.68028
0.00105438	2.90062
0.00106687	3.43479
0.00107356	2.81341
0.00108003	2.31174
0.00108336	3.48296
0.00108421	1.88297
0.00111612	3.17978
0.00111903	2.67387
0.00112275	2.58182
0.00112449	3.20958
0.0011466	2.6229
0.00115764	2.58933
0.00115791	1.92896
0.00116876	3.1567
0.00118084	2.9255
0.00118532	3.56176
0.00119319	2.57823
0.00120704	3.2535
0.00122238	3.2062
0.00123131	3.57544
0.00124441	2.52921
0.00124646	2.47777
0.00125477	2.90944
0.00125942	3.20146
0.00128369	3.16688
0.00130533	2.26385
0.00130894	2.36938
0.00131288	2.70213
0.00134708	3.14304
0.00134822	2.2117
0.00135643	3.71588
0.00136116	2.73487
0.00136383	2.76185
0.00139114	3.11642
0.0014003	2.5327
0.00141346	1.82203
0.00141822	1.52213
0.00143598	2.84288
0.00144106	3.09041
0.001466	2.19061
0.00147049	0.504637
0.00148777	2.98407
0.00149801	2.78607
0.00149873	2.89824
0.00150329	3.73839
0.00150846	2.48401
0.00150933	2.7214
0.00151498	1.67528
0.00152924	3.13182
0.00157813	3.60849
0.00157929	3.30308
0.00159024	3.17375
0.00160118	3.32472
0.00160636	2.38416
0.00165502	2.63997
0.00166401	2.55121
0.00167214	2.47861
0.0016754	2.8907
0.00168403	1.91324
0.00169138	1.948
0.00170235	1.83884
0.00170622	2.83819
0.00171392	2.96792
0.00171883	2.15769
0.0017288	3.04319
0.00174812	2.5215
0.0017507	2.58082
0.00175071	2.84235
0.00175894	2.86678
0.00176366	3.01916
0.0017659	3.21317
0.00176749	2.36398
0.0017712	3.34755
0.0017752	2.3625
0.00178664	3.34788
0.00179008	3.67016
0.00179289	3.27238
0.00179594	2.15288
0.00179938	3.40391
0.00180055	2.24809
0.00181178	3.3288
0.00181549	3.50481
0.00182967	3.29305
0.00183457	3.44455
0.00186945	1.62678
0.00190023	2.84478
0.00190326	2.53099
0.00191073	3.17063
0.00192289	3.78697
0.00193	3.51122
0.00193432	2.085
0.00195209	3.28048
0.00196205	3.877
0.00196469	2.08177
0.00197349	3.30197
0.00197769	2.41151
0.00198404	2.70919
0.00198548	2.43418
0.0019908	3.38032
0.00199396	2.78504
0.00199673	2.34821
0.00201055	1.68621
0.00201447	3.14499
0.00202596	3.75182
0.00206965	3.53463
0.0020756	3.12977
0.00208952	3.23309
0.00209839	1.8118
0.00210717	2.6697
0.00211007	2.996
0.00212836	2.87997
0.0021548	2.34486
0.00216484	2.4847
0.00218686	3.18467
0.00219475	2.84725
0.00220034	2.77397
0.00220094	3.03123
0.00220842	2.54914
0.00223192	2.40586
0.00224986	2.44868
0.00225356	3.1591
0.00225444	3.0522
0.00226394	2.32515
0.00226846	3.20512
0.00227774	2.49603
0.00229169	3.78434
0.00229185	3.33128
0.00229235	3.07333
0.00230538	2.13885
0.00232379	3.51613
0.00232855	3.5311
0.00233188	2.45286
0.00234025	3.26766
0.00234132	3.44182
0.00234144	3.03011
0.00235698	2.14243
0.00236935	2.76338
0.00238412	3.2605
0.00238943	2.99835
0.00240442	2.85725
0.00240798	3.05448
0.00240866	3.2071
0.0024121	3.57442
0.00241345	3.32506
0.00242095	2.86944
0.00242206	3.14576
0.00242274	2.13866
0.0024363	1.90899
0.002442	2.97963
0.00247217	2.54661
0.00247549	2.40144
0.00247854	3.43915
0.00248856	1.99199
0.00249816	3.39603
0.00250227	2.88699
0.00252136	2.14322
0.00253805	2.35623
0.00255341	1.90176
0.00255969	3.41638
0.00255992	2.59949
0.00256472	1.88567
0.00257427	2.84891
0.00258586	2.94851
0.00259842	2.78346
0.00259867	2.97355
0.00260199	2.43838
0.00261491	2.9416
0.00262061	2.60453
0.00263008	2.56668
0.00263082	2.47092
0.00263426	2.32274
0.00263579	2.12185
0.00265742	3.03939
0.00266666	3.19738
0.00267044	2.63553
0.00267126	2.79517
0.00267594	3.32286
0.00267727	2.32445
0.00267752	2.49257
0.00267756	2.09094
0.00267897	3.63761
0.0026846	2.73337
0.00268482	2.33944
0.00268849	2.91557
0.00269052	3.40808
0.00269654	2.55142
0.00269834	2.4392
0.00270763	2.72636
0.00271917	2.37786
0.00273277	3.35337
0.00275249	1.76524
0.00276812	3.10982
0.00277406	3.41832
0.00277596	2.49698
0.00277949	2.66187
0.00278681	3.19878
0.00278866	2.225
0.00279555	2.51608
0.00280641	3.0783
0.00281374	2.62386
0.0028375	3.64159
0.00283842	2.32389
0.00284034	3.3293
0.00285693	2.82489
0.00286095	2.99178
0.00286537	1.63796
0.00287644	2.81371
0.00288376	2.69292
0.00288896	2.27307
0.002895	2.54588
0.002899	2.97527
0.00292571	2.59062
0.00293951	2.80335
0.00295212	2.35377
0.00295374	2.54324
0.00295535	3.26122
0.00295605	3.72805
0.00297599	1.39569
0.00298095	3.70393
0.00300144	3.34674
0.00301025	2.93785
0.00302499	2.5194
0.00303849	2.41643
0.00304651	2.58747
0.00305123	3.35686
0.00306285	3.01369
0.00307129	3.60143
0.00309762	2.77228
0.00309891	2.254
0.00312895	1.59483
0.00315172	2.91585
0.00317143	2.66298
0.00317467	2.95779
0.00318805	2.29505
0.00319773	2.31517
0.00319899	3.21129
0.00322684	2.41402
0.00323611	2.5324
0.00325627	2.05284
0.00326714	3.02213
0.00327991	3.41614
0.00329029	2.63644
0.00330405	2.562
0.00331345	3.26178
0.00331379	3.39055
0.00332269	2.62989
0.00332515	3.48989
0.00333099	3.05865
0.00333585	2.95753
0.00334056	2.71748
0.00334283	3.70695
0.00334348	3.05232
0.00336501	3.35864
0.00336999	2.67492
0.00337989	2.0984
0.00338432	2.96714
0.00338568	3.12838
0.00339482	2.97756
0.00340137	2.86346
0.00340502	2.84915
0.003406	3.13767
0.00342342	2.20706
0.00342861	2.44277
0.00343395	2.65791
0.00344492	2.67002
0.00348825	1.99222
0.00349166	1.62859
0.00349205	2.39844
0.0034931	2.18739
0.00350457	3.08395
0.00350807	3.04052
0.00351006	2.89608
0.00351383	3.25566
0.00351405	3.15299
0.00352875	3.15289
0.00353008	2.85048
0.00354784	2.99981
0.00356138	2.40677
0.00358452	3.21045
0.00358623	2.44768
0.00359348	2.74241
0.0036297	3.21227
0.00363291	2.23486
0.00363707	2.87579
0.00364284	3.82983
0.00364465	2.99772
0.00364614	2.93747
0.00364697	1.64932
0.00365336	3.42623
0.00366694	2.94256
0.00367248	2.90067
0.00369532	2.5843
0.00369938	2.54883
0.00372391	2.47526
0.0037281	3.09477
0.00374576	2.91861
0.00374872	2.78065
0.00379606	2.29271
0.00381072	3.33793
0.00382423	2.72344
0.00384881	3.0391
0.00390516	2.94815
0.00391814	2.79989
0.00393049	3.1599
0.00393432	3.52567
0.00394153	3.75995
0.00394161	3.45168
0.00395913	3.29624
0.00398805	2.60295
0.00398892	2.07319
0.00401138	1.37462
0.0040131	3.71432
0.00401405	2.57388
0.00402707	3.50225
0.00402941	1.58648
0.00404335	1.17288
0.00404558	2.44169
0.00404982	3.71303
0.00405136	2.83701
0.00407679	2.64467
0.00408477	2.12504
0.00408558	2.73462
0.00408743	2.54417
0.00408811	2.79663
0.0040966	3.00917
0.00409722	2.87432
0.0040996	3.0172
0.00410101	2.16108
0.0041307	3.43499
0.00414296	2.53102
0.00415864	2.02792
0.00416178	2.38376
0.004168	3.13516
0.00417409	2.58515
0.00418209	2.39197
0.00423202	2.27043
0.00425383	3.3899
0.00426223	2.52183
0.00427252	2.99264
0.00427951	2.72926
0.00428796	3.00944
0.00429275	2.41839
0.00429549	3.37261
0.00430599	2.23369
0.00431656	2.91086
0.00432264	2.75346
0.00432681	2.97991
0.00433596	3.43533
0.00436483	3.2446
0.00437314	2.5764
0.00437584	2.85013
0.00438544	2.41774
0.00438639	3.5418
0.0043891	3.1688
0.00439333	2.47082
0.00439541	3.78636
0.004397	2.54377
0.00439893	2.20995
0.00441137	2.61071
0.00443166	1.80242
0.00444508	3.02057
0.00447333	3.20637
0.00449946	3.27569
0.00451227	2.95065
0.00452671	3.18817
0.00452752	2.57796
0.00453119	3.32019
0.00453869	3.42001
0.00455026	2.99601
0.00456262	3.06951
0.00456559	3.27329
0.00456618	2.91363
0.00456983	3.21614
0.00457352	2.92354
0.00460704	3.75987
0.00461437	3.14168
0.00461499	2.48043
0.00464387	3.49025
0.00465299	3.74249
0.0046707	3.17911
0.00468295	2.1751
0.00468502	2.08601
0.00469918	2.87092
0.00474052	2.66079
0.00474564	2.19156
0.00474755	3.55937
0.00474769	3.37556
0.00475083	2.60524
0.00475303	2.11731
0.00475473	3.22647
0.00475552	2.98124
0.00476501	2.4849
0.00477071	2.72436
0.00480895	3.04513
0.00481284	3.07071
0.00481436	2.11839
0.00481821	3.67849
0.00482768	2.35129
0.00483011	3.03952
0.0048457	3.30185
0.00486552	2.41687
0.00488002	2.47923
0.00490512	1.92783
0.00490722	3.22325
0.00491009	2.08061
0.00491249	3.06564
0.00491346	2.45576
0.00491617	3.73322
0.00492574	2.13454
0.00492691	3.07119
0.00493132	3.49186
0.00493608	2.70101
0.00494059	2.89148
0.00494155	2.51406
0.00494185	2.2788
0.00494634	2.68013
0.00494795	2.83778
0.00496804	2.20877
0.00497577	2.13656
0.00498452	2.21196
0.0049848	3.18997
0.00499816	2.85736
0.00502347	3.54887
0.00506104	3.03883
0.00506437	2.56606
0.00506481	2.64548
0.00506604	3.34637
0.00507448	3.13647
0.00507642	3.01868
0.00509104	2.43488
0.00510014	3.07171
0.00511007	2.70824
0.00512941	2.56993
0.00514983	3.0705
0.00515234	2.5609
0.00519591	3.01195
0.00521241	2.69674
0.00521299	2.46943
0.0052156	3.42938
0.00525464	3.49066
0.00526394	3.15218
0.00526828	1.61176
0.0052792	2.33548
0.00529693	3.64862
0.00530258	3.00715
0.00531128	3.51306
0.00531748	3.09396
0.0053251	3.0345
0.00532558	2.8113
0.0053348	2.78602
0.00533853	3.11093
0.00534388	2.88285
0.00535333	3.22682
0.0053656	3.19971
0.0053781	2.64879
0.00537927	3.04747
0.00538921	3.07297
0.00541326	2.06188
0.0054162	3.37655
0.00541937	2.66399
0.00545204	2.76178
0.00546806	1.86571
0.00546914	3.17208
0.00547459	2.2241
0.00548231	3.48255
0.00548319	3.08726
0.005484	2.88731
0.00549602	2.69452
0.00550402	3.00364
0.00552191	2.75213
0.00553168	3.08474
0.0055543	3.39999
0.00555485	2.95241
0.00558252	2.96967
0.0056016	2.06428
0.00560788	2.49748
0.00560806	2.80201
0.00562042	3.30568
0.00568122	2.94365
0.00568251	2.19038
0.00568525	3.32066
0.00568902	2.80673
0.00570306	3.44605
0.00571303	3.74936
0.00571441	2.8972
0.00572486	3.63948
0.00572944	2.39977
0.00574224	2.51827
0.00575294	2.9744
0.00576134	3.31264
0.00577165	2.23982
0.00578749	3.75778
0.0058136	3.08027
0.00582028	3.08671
0.00582784	3.68087
0.0058514	3.60978
0.00587332	3.21743
0.00588995	3.40879
0.00589766	2.19965
0.00589844	1.96862
0.00590564	2.77563
0.00593307	2.48388
0.0059529	2.54869
0.00600862	3.38987
0.00601014	2.73676
0.00602823	3.51496
0.00604795	2.45514
0.00605877	2.0878
0.00612447	3.73536
0.00616874	2.0025
0.00617548	3.06922
0.00618284	3.21278
0.0062084	3.40971
0.0062105	2.60118
0.00624241	1.06598
0.00624524	2.4929
0.00625089	3.08321
0.00625684	2.8191
0.0062629	2.28101
0.00626456	3.32318
0.00626859	2.71661
0.00629893	2.96819
0.0063256	3.14341
0.00635421	3.57561
0.00635517	3.09119
0.0063661	1.83557
0.00640093	2.9974
0.00642226	2.97867
0.0064466	1.96322
0.00644799	2.05703
0.00644816	3.30557
0.00645783	2.25924
0.0064616	2.66083
0.0064713	3.1932
0.00648495	3.12472
0.00649505	3.90799
0.00649994	2.10019
0.00652074	3.3117
0.00653283	2.76865
0.00655476	2.28337
0.00656285	2.7489
0.00656705	2.46954
0.00657057	3.61357
0.00657971	2.93284
0.00659819	3.6811
0.00660305	3.48629
0.00660415	3.02
0.00660983	2.24123
0.00661531	3.35865
0.0066203	3.18968
0.00664209	1.96176
0.00666134	2.52869
0.00668734	2.88836
0.00673859	3.03714
0.00673874	2.46473
0.00674792	3.07478
0.00675416	2.45933
0.00677897	2.99223
0.00681209	2.62711
0.00684173	3.08109
0.00686153	2.85696
0.00688695	3.22171
0.00690809	2.87728
0.00694326	2.1279
0.00695071	3.39671
0.00695762	2.14684
0.00696217	2.35312
0.00696801	3.32406
0.00697019	3.56827
0.00699182	2.37726
0.00701029	2.77878
0.00703852	3.05526
0.00706527	2.91839
0.00707105	1.93343
0.00713417	2.7758
0.00713574	1.96511
0.00714069	3.50152
0.00717134	3.44022
0.0071904	3.4302
0.00726015	3.31181
0.0072778	3.63616
0.00728129	2.69876
0.00729614	2.49453
0.00729736	2.96798
0.00729792	3.29393
0.00732251	2.92432
0.00732487	2.93582
0.00732878	2.76717
0.00733312	3.1469
0.00739896	2.49158
0.00740444	2.5776
0.00740846	3.36372
0.00741258	2.36141
0.0074152	3.12456
0.00742167	2.8671
0.00743773	2.0155
0.00744194	2.90802
0.00746135	3.14341
0.00750729	1.97676
0.00750856	3.07678
0.00752629	2.25228
0.00752926	3.5991
0.00753516	2.72332
0.00754051	1.98611
0.00754448	3.49376
0.00756319	2.21157
0.00756454	3.13631
0.00757213	2.22643
0.00760302	2.76557
0.00762138	2.38746
0.00763606	2.66829
0.00763986	2.85545
0.00767206	2.40796
0.00768663	2.84793
0.00769228	2.39583
0.0077003	3.20382
0.00770489	3.11907
0.00772741	3.20955
0.00773092	3.22093
0.00773485	2.51825
0.00773798	2.93669
0.00774171	2.99775
0.00774463	2.95181
0.00775149	2.65836
0.00775286	2.6735
0.00777539	3.2304
0.00778207	2.9474
0.00778591	2.84351
0.0078025	3.1343
0.00780294	3.5109
0.00781029	3.20854
0.00781312	3.76457
0.00781869	2.53775
0.00784569	3.17272
0.00791488	2.82808
0.00793015	1.91216
0.00796444	3.38886
0.00798171	3.03109
0.00800518	2.5131
0.00801142	3.09895
0.0080599	3.43259
0.00806441	2.39273
0.00806449	1.24664
0.00807951	1.95432
0.00808795	2.22996
0.00808899	2.58715
0.00809328	1.34389
0.00811235	3.02292
0.0081183	3.26283
0.00812837	2.85868
0.00815019	2.12177
0.008173	3.05757
0.00817419	2.95155
0.00817727	2.79177
0.00819447	2.77053
0.00819888	2.74518
0.00820144	2.63054
0.0082052	2.99758
0.00821923	2.14894
0.00823947	3.53114
0.00824683	1.55834
0.00827198	3.24665
0.00829206	2.46444
0.00829213	2.14531
0.00829267	2.91528
0.00829437	2.76588
0.0083005	2.51941
0.00830163	2.24816
0.00830274	3.21036
0.00830353	2.55376
0.00830751	2.28604
0.00831745	2.25984
0.00832312	2.08904
0.0083302	2.86253
0.00833887	3.11455
0.00836601	2.83061
0.00839114	3.55719
0.00839265	2.82533
0.00841364	2.82732
0.00842003	2.69956
0.00843003	2.6624
0.00843769	3.05747
0.00844005	2.80892
0.00844413	2.52342
0.00845824	2.30117
0.00846209	3.04149
0.00848983	1.92737
0.00849853	3.56361
0.00851276	3.36115
0.00851292	2.02677
0.0085224	2.70408
0.00853021	2.85388
0.00853775	2.63103
0.00854424	1.96805
0.00854941	3.43229
0.0085664	3.53725
0.00857325	1.25062
0.00857712	3.01593
0.00857766	3.08998
0.00859608	3.30954
0.00860278	2.23745
0.00860789	3.15347
0.00862548	2.30655
0.00864924	3.4956
0.00866168	2.49006
0.00866817	2.74189
0.00867253	3.10874
0.00867434	1.93337
0.00867694	2.8536
0.00869067	3.47298
0.00869944	3.01929
0.00870499	2.83096
0.00872494	2.75852
0.00874961	2.13849
0.00877404	3.12886
0.00879272	2.93288
0.00879736	2.70299
0.0088101	2.05356
0.00883743	3.17884
0.00884722	3.61402
0.00885572	2.38637
0.0088695	2.74419
0.00887236	1.71354
0.0088751	2.8249
0.00889499	2.62868
0.00891879	2.74482
0.00893646	2.76442
0.00893949	2.26753
0.00894527	3.07543
0.00895559	2.8372
0.00896246	3.07037
0.00897043	2.1544
0.00899044	3.06728
0.00903252	0
0.00904338	3.44905
0.00904894	2.9618
0.00905206	2.94947
0.00905344	3.1489
0.00905541	3.14221
0.00905568	3.11266
0.00906001	3.2715
0.00907681	2.8527
0.00908629	2.81369
0.0090928	1.89621
0.00909795	3.40856
0.00910958	2.47249
0.00912546	1.99899
0.00912649	3.13928
0.00913067	1.86968
0.00913497	2.75532
0.0091486	2.68356
0.00915125	3.02497
0.00915433	3.36072
0.00917558	2.54487
0.00918297	3.6531
0.00919561	2.74854
0.00920159	2.47537
0.0092124	3.19379
0.00923068	3.12191
0.009235	2.78991
0.00925099	2.96327
0.00927851	3.2814
0.00930649	2.35289
0.00930849	3.0172
0.00931081	3.34459
[truncated: 1,645 more rows]

## Sheet: Fig.6C
SNP	LMP2	LMP1
[truncated: 19,983 more rows]

## Sheet: Fig.6E-I
Fig.6E		si-NC			si-RPL14-1			si-RPL14-2
[truncated: 25 more rows]

[truncated: 11 more sheets: Fig.7B-I, Fig.7J, Fig.8C-K, Fig. S1, Fig.S2, Fig. S5, Fig.S6A, Fig. S6B, Fig.S8C-F, Fig.S10B-D, Fig. S11]
